# Supplementary material for: SNHG1, a KLF4‐upregulated gene, promotes glioma cell survival and tumorigenesis under endoplasmic reticulum stress by upregulating BIRC3 expression
Source: J Cell Mol Med. 2023 May 26;27(13):1806–19. doi: 10.1111/jcmm.17779 (PMC10315853; doi:10.1111/jcmm.17779)
Supplement: Supplementary file 2 — Table S1. [file JCMM-27-1806-s004.xlsx]

## Sheet: Sheet1
	Gene	sequence(5'-3')
	PTGS2 qRT-PCR-F	ACAGGCTTCCATTGACCAG
	PTGS2 qRT-PCR-R	TCACCATAGAGTGCTTCCAAC
	KLF5 qRT-PCR-F	GAAGGAGTAACCCCGATTTGG
	KLF5 qRT-PCR-R	CTTCCCAGGTACACTTGTATGG
	MAFF qRT-PCR-F	GGCACCTTCTGCAAACATG
	MAFF qRT-PCR-R	CAGATGCCGGTTCAGCTC
	BIRC3 qRT-PCR-F	AATGCTTTTGCTGTGATGGTG
	BIRC3 qRT-PCR-R	GCTTGAACTTGACGGATGAAC
	EPHB1 qRT-PCR-F	ACATTGACCCCTTCACTTACG
	EPHB1 qRT-PCR-R	GTACACTTCTCCAAACTCCCC
	TPPP3 qRT-PCR-F	AAGGTGGCTGACGGAAAG
	TPPP3 qRT-PCR-R	TTGCTCTTCCCCTTGAATCTC
	SOD3 qRT-PCR-F	CTCTTGGAGGAGCTGGAAAG
	SOD3 qRT-PCR-R	CATGTCTCGGATCCACTCC
	SNHG1qRT-PCR-F	GCCAGCACCTTCTCTCTAAAGC
	SNHG1qRT-PCR-R	GTCCTCCAAGACAGATTCCATTTT
	Actin qRT-PCR-F	ATCAAGATCATTGCTCCTCCTGAG
	Actin qRT-PCR-R	CTGCTTGCTGATCCACATCTG
	The shRNA sequence used in the article
	gene	No.1	No.2
	SNHG1	GGCCAGCACCTTCTCTCTAAA	GGTTTGCTGTGTATCACATTT
	KLF4	TTGGTGAGTCTTGGTTCTAA	CAGAACAAATGTGTTTTTCT
	BIRC3	CAGTTCGTACATTTCTTTCAT	GTACCGAATGTCTACGTATTC
