# Supplementary material for: SNHG1, a KLF4‐upregulated gene, promotes glioma cell survival and tumorigenesis under endoplasmic reticulum stress by upregulating BIRC3 expression
Source: J Cell Mol Med. 2023 May 26;27(13):1806–19. doi: 10.1111/jcmm.17779 (PMC10315853; doi:10.1111/jcmm.17779)
Supplement: Supplementary file 3 — Table S2. [file JCMM-27-1806-s005.xls]

#ID	Symbol	TM0h_Count	TM36h_Count	TM0h_FPKM	TM36h_FPKM	FDR	log2FC	regulated
MSTRG.18567.2	MSTRG.18567.2	30574	0	574.639282	0	2.03E-18	-17.97048066	down
MSTRG.18530.4	MSTRG.18530.4	0	10114	0	493.909088	1.85E-15	16.23690871	up
MSTRG.17610.5	MSTRG.17610.5	5373	0	3.039547	0	3.13E-14	-15.46200144	down
MSTRG.39606.26	MSTRG.39606.26	5230	0	40.203796	0	3.13E-14	-15.42308542	down
MSTRG.17610.4	MSTRG.17610.4	4605	0	2.502895	0	5.53E-14	-15.23948009	down
MSTRG.17604.2	MSTRG.17604.2	0	2784	0	5.178798	1.73E-12	14.37583533	up
MSTRG.18567.4	MSTRG.18567.4	2462	0	57.816433	0	1.73E-12	-14.33614215	down
MSTRG.69874.2	MSTRG.69874.2	2459	0	4.235787	0	1.73E-12	-14.33438321	down
MSTRG.36215.2	MSTRG.36215.2	0	2539	0	3.14527	2.16E-12	14.24294306	up
ENST00000643071	TUG1-210	3144	1	8.075237	0.000674	2.16E-12	-11.57852816	down
MSTRG.42788.9	MSTRG.42788.9	0	1956	0	152.233246	9.44E-12	13.86661121	up
MSTRG.41225.12	MSTRG.41225.12	0	1723	0	4.03222	1.90E-11	13.6836406	up
MSTRG.19419.1	MSTRG.19419.1	1400	0	3.325711	0	3.54E-11	-13.52179113	down
MSTRG.11882.16	MSTRG.11882.16	0	1395	0	1.606556	6.07E-11	13.3790088	up
ENST00000570269	AC093010.3-201	6	4177	0.006226	4.424231	6.35E-11	9.277357472	up
MSTRG.56008.2	MSTRG.56008.2	0	1355	0	2.997034	6.35E-11	13.33704053	up
MSTRG.20964.2	MSTRG.20964.2	0	1288	0	2.688958	8.20E-11	13.26388752	up
MSTRG.1125.17	MSTRG.1125.17	0	1233	0	6.096682	1.01E-10	13.20093427	up
MSTRG.42788.8	MSTRG.42788.8	2626	4	197.623993	0.278483	1.12E-10	-9.449873593	down
ENST00000642336	AC060780.1-202	0	1140	0	3.048132	1.48E-10	13.0878078	up
MSTRG.51098.4	MSTRG.51098.4	952	0	7.33103	0	2.40E-10	-12.9654555	down
MSTRG.47667.1	MSTRG.47667.1	0	987	0	1.828028	3.30E-10	12.87992165	up
MSTRG.51994.3	MSTRG.51994.3	0	919	0	0.889156	4.84E-10	12.77695059	up
MSTRG.21876.1	MSTRG.21876.1	0	914	0	4.56796	4.84E-10	12.76908102	up
MSTRG.30838.3	MSTRG.30838.3	2	1509	0.002098	2.011503	6.07E-10	9.338456718	up
MSTRG.42788.4	MSTRG.42788.4	0	870	0	60.657375	6.07E-10	12.69791271	up
MSTRG.61094.9	MSTRG.61094.9	713	0	1.900767	0	1.11E-09	-12.54845647	down
MSTRG.47662.1	MSTRG.47662.1	0	778	0	1.258546	1.13E-09	12.53669314	up
ENST00000638437	FTX-214	700	0	0.900979	0	1.16E-09	-12.52191379	down
MSTRG.18530.1	MSTRG.18530.1	620	0	34.023293	0	2.38E-09	-12.34685873	down
MSTRG.47670.1	MSTRG.47670.1	0	651	0	1.768869	3.05E-09	12.27962789	up
MSTRG.51098.22	MSTRG.51098.22	797	1	17.751118	0.000647	3.38E-09	-9.598739421	down
MSTRG.70565.4	MSTRG.70565.4	0	625	0	0.822941	3.69E-09	12.22083861	up
MSTRG.47653.9	MSTRG.47653.9	0	582	0	1.60939	5.56E-09	12.1180239	up
MSTRG.61577.1	MSTRG.61577.1	696	1	1.820772	2.20E-05	7.12E-09	-9.403278268	down
ENST00000554988	AL355075.4-201	2539	13	62.881397	0.309015	7.20E-09	-7.732845434	down
ENST00000609143	LINC01278-204	0	548	0	3.186808	7.36E-09	12.03120078	up
MSTRG.70680.11	MSTRG.70680.11	0	531	0	1.707928	8.78E-09	11.98574778	up
MSTRG.8485.1	MSTRG.8485.1	478	0	1.681764	0	9.08E-09	-11.97168341	down
MSTRG.46257.10	MSTRG.46257.10	0	523	0	3.21885	9.08E-09	11.96385231	up
MSTRG.4185.2	MSTRG.4185.2	470	0	0.570103	0	9.54E-09	-11.94733966	down
MSTRG.5725.2	MSTRG.5725.2	464	0	1.84172	0	1.00E-08	-11.92880843	down
MSTRG.5725.1	MSTRG.5725.1	0	503	0	1.956664	1.06E-08	11.90761412	up
MSTRG.38498.5	MSTRG.38498.5	0	502	0	3.185205	1.06E-08	11.90474383	up
MSTRG.61577.3	MSTRG.61577.3	0	496	0	1.392468	1.12E-08	11.88740114	up
MSTRG.3300.2	MSTRG.3300.2	0	489	0	3.603457	1.20E-08	11.86690094	up
MSTRG.28443.1	MSTRG.28443.1	440	0	0.799398	0	1.21E-08	-11.85220733	down
MSTRG.57595.3	MSTRG.57595.3	440	0	0.822559	0	1.21E-08	-11.85220733	down
MSTRG.56168.18	MSTRG.56168.18	0	483	0	0.60794	1.21E-08	11.84909446	up
MSTRG.6888.12	MSTRG.6888.12	429	0	1.337056	0	1.37E-08	-11.81569146	down
MSTRG.41225.13	MSTRG.41225.13	417	0	0.965501	0	1.61E-08	-11.77477272	down
MSTRG.36248.1	MSTRG.36248.1	405	0	1.089074	0	1.87E-08	-11.73265944	down
MSTRG.51994.1	MSTRG.51994.1	0	441	0	0.476948	1.94E-08	11.71788717	up
MSTRG.51421.2	MSTRG.51421.2	0	440	0	0.849736	1.94E-08	11.71461301	up
MSTRG.69854.1	MSTRG.69854.1	2	758	0.01789	9.032535	1.95E-08	8.345257697	up
MSTRG.49109.7	MSTRG.49109.7	0	433	0	0.784317	2.07E-08	11.69148345	up
MSTRG.59439.1	MSTRG.59439.1	0	428	0	2.808533	2.15E-08	11.67473232	up
MSTRG.54599.2	MSTRG.54599.2	389	0	1.18301	0	2.15E-08	-11.67452512	down
MSTRG.27739.6	MSTRG.27739.6	375	0	0.546965	0	2.65E-08	-11.62166204	down
MSTRG.47665.1	MSTRG.47665.1	3	853	0.003237	1.407384	2.65E-08	7.95788704	up
MSTRG.7580.5	MSTRG.7580.5	0	410	0	0.777648	2.65E-08	11.6127648	up
MSTRG.7977.3	MSTRG.7977.3	369	0	2.082983	0	2.78E-08	-11.59839971	down
MSTRG.11422.1	MSTRG.11422.1	363	0	4.209417	0	3.01E-08	-11.57475613	down
MSTRG.8485.2	MSTRG.8485.2	0	398	0	1.41961	3.01E-08	11.56992321	up
MSTRG.19732.10	MSTRG.19732.10	0	394	0	1.000003	3.16E-08	11.55535523	up
MSTRG.42560.4	MSTRG.42560.4	357	0	0.734133	0	3.22E-08	-11.5507186	down
MSTRG.18567.3	MSTRG.18567.3	352	0	6.731922	0	3.44E-08	-11.53037679	down
MSTRG.33595.1	MSTRG.33595.1	0	384	0	3.014006	3.56E-08	11.5182784	up
MSTRG.47661.1	MSTRG.47661.1	0	377	0	1.064484	3.88E-08	11.49174574	up
MSTRG.44279.1	MSTRG.44279.1	342	0	0.620244	0	3.89E-08	-11.48881195	down
MSTRG.3265.2	MSTRG.3265.2	0	368	0	1.847762	4.41E-08	11.45689924	up
MSTRG.66000.1	MSTRG.66000.1	0	362	0	1.146287	4.83E-08	11.43319167	up
MSTRG.55993.1	MSTRG.55993.1	0	360	0	2.396536	4.93E-08	11.42520178	up
MSTRG.51808.4	MSTRG.51808.4	0	354	0	1.492096	5.32E-08	11.40096313	up
MSTRG.3197.18	MSTRG.3197.18	0	352	0	1.40756	5.44E-08	11.39279223	up
MSTRG.47666.1	MSTRG.47666.1	0	345	0	1.173709	6.03E-08	11.36382405	up
MSTRG.69856.3	MSTRG.69856.3	0	345	0	5.080289	6.03E-08	11.36382405	up
MSTRG.17124.3	MSTRG.17124.3	306	0	0.902434	0	6.91E-08	-11.32840633	down
MSTRG.61283.12	MSTRG.61283.12	0	333	0	0.978831	7.22E-08	11.31276959	up
MSTRG.59958.3	MSTRG.59958.3	0	332	0	1.32841	7.27E-08	11.30843236	up
MSTRG.30838.2	MSTRG.30838.2	0	331	0	0.424574	7.32E-08	11.30408205	up
MSTRG.56535.10	MSTRG.56535.10	300	0	0.570065	0	7.51E-08	-11.2998484	down
MSTRG.5115.2	MSTRG.5115.2	298	0	0.456631	0	7.72E-08	-11.29020207	down
MSTRG.36491.2	MSTRG.36491.2	297	0	0.868612	0	7.78E-08	-11.28535461	down
MSTRG.60977.2	MSTRG.60977.2	0	324	0	1.464085	7.99E-08	11.27325698	up
MSTRG.63719.1	MSTRG.63719.1	0	323	0	0.640833	8.06E-08	11.26879913	up
MSTRG.19463.24	MSTRG.19463.24	0	318	0	1.808824	8.61E-08	11.24630093	up
MSTRG.28239.10	MSTRG.28239.10	0	318	0	2.059952	8.61E-08	11.24630093	up
MSTRG.3289.2	MSTRG.3289.2	3	660	0.011692	3.295135	8.61E-08	7.587872081	up
MSTRG.5147.2	MSTRG.5147.2	284	0	2.230186	0	9.41E-08	-11.22080907	down
MSTRG.34411.1	MSTRG.34411.1	283	0	1.032358	0	9.50E-08	-11.21572233	down
MSTRG.38308.4	MSTRG.38308.4	0	309	0	0.881983	9.79E-08	11.2048983	up
MSTRG.61101.14	MSTRG.61101.14	384	1	1.536229	0.000852	1.02E-07	-8.545497712	down
MSTRG.20787.3	MSTRG.20787.3	0	306	0	1.508903	1.02E-07	11.1908291	up
MSTRG.51115.2	MSTRG.51115.2	278	0	0.513973	0	1.03E-07	-11.19001607	down
MSTRG.66000.2	MSTRG.66000.2	0	299	0	0.938513	1.16E-07	11.15745738	up
MSTRG.11422.2	MSTRG.11422.2	0	296	0	3.378349	1.22E-07	11.14291548	up
MSTRG.47591.12	MSTRG.47591.12	268	0	0.776022	0	1.23E-07	-11.13718723	down
MSTRG.55131.1	MSTRG.55131.1	0	294	0	0.632152	1.24E-07	11.1331388	up
MSTRG.21768.3	MSTRG.21768.3	0	293	0	0.846066	1.24E-07	11.1282255	up
MSTRG.60072.1	MSTRG.60072.1	0	292	0	1.079073	1.25E-07	11.12329541	up
MSTRG.11420.17	MSTRG.11420.17	265	0	2.192011	0	1.25E-07	-11.12095384	down
MSTRG.41786.2	MSTRG.41786.2	0	291	0	1.744515	1.25E-07	11.11834842	up
MSTRG.35653.15	MSTRG.35653.15	1	402	0.000148	0.985966	1.25E-07	8.35162402	up
MSTRG.12789.1	MSTRG.12789.1	263	0	1.099644	0	1.28E-07	-11.1100292	down
MSTRG.3289.3	MSTRG.3289.3	258	0	1.346375	0	1.45E-07	-11.08235012	down
MSTRG.4108.29	MSTRG.4108.29	0	282	0	0.282002	1.47E-07	11.07304514	up
MSTRG.25373.5	MSTRG.25373.5	255	0	2.293445	0	1.51E-07	-11.06548413	down
MSTRG.19463.22	MSTRG.19463.22	255	0	1.449419	0	1.51E-07	-11.06548413	down
MSTRG.70559.6	MSTRG.70559.6	0	279	0	1.816848	1.53E-07	11.0576223	up
MSTRG.6888.13	MSTRG.6888.13	1	382	0.001625	1.279124	1.59E-07	8.278025755	up
MSTRG.3197.20	MSTRG.3197.20	250	0	1.419423	0	1.65E-07	-11.03692844	down
ENST00000601801	NEAT1-203	1666	18	7.472102	0.078127	1.73E-07	-6.659525901	down
MSTRG.55131.2	MSTRG.55131.2	246	0	0.521273	0	1.78E-07	-11.01366982	down
MSTRG.41225.14	MSTRG.41225.14	245	0	0.566691	0	1.80E-07	-11.0077961	down
MSTRG.33573.1	MSTRG.33573.1	0	265	0	1.079754	1.97E-07	10.98338529	up
MSTRG.70680.13	MSTRG.70680.13	580	4	1.83203	0.011323	2.02E-07	-7.271362159	down
MSTRG.10970.1	MSTRG.10970.1	0	263	0	1.79545	2.02E-07	10.97246115	up
ENST00000602393	TUG1-208	1	363	0.004154	2.613701	2.02E-07	8.204448543	up
MSTRG.61094.13	MSTRG.61094.13	0	259	0	0.793216	2.20E-07	10.95036154	up
MSTRG.29451.2	MSTRG.29451.2	235	0	3.130714	0	2.23E-07	-10.94770493	down
MSTRG.15373.15	MSTRG.15373.15	1	352	0.000614	1.270563	2.35E-07	8.160070682	up
MSTRG.11882.25	MSTRG.11882.25	0	252	0	0.689964	2.55E-07	10.91085343	up
MSTRG.47664.1	MSTRG.47664.1	0	251	0	1.710352	2.59E-07	10.90512004	up
ENST00000648301	HCG2040054-203	0	246	0	4.401699	2.85E-07	10.87610629	up
MSTRG.7064.4	MSTRG.7064.4	223	0	0.710662	0	2.88E-07	-10.87212719	down
MSTRG.41786.1	MSTRG.41786.1	223	0	1.296031	0	2.88E-07	-10.87212719	down
MSTRG.55984.1	MSTRG.55984.1	0	240	0	0.685219	3.25E-07	10.84050157	up
MSTRG.20821.2	MSTRG.20821.2	217	0	1.338414	0	3.40E-07	-10.8327998	down
MSTRG.59958.2	MSTRG.59958.2	0	235	0	0.990115	3.65E-07	10.81014466	up
MSTRG.53254.2	MSTRG.53254.2	211	0	0.973738	0	3.93E-07	-10.79237025	down
MSTRG.7047.2	MSTRG.7047.2	205	0	2.12941	0	4.54E-07	-10.75077497	down
MSTRG.26986.2	MSTRG.26986.2	0	225	0	0.813535	4.54E-07	10.74744461	up
MSTRG.20092.1	MSTRG.20092.1	0	225	0	1.183568	4.54E-07	10.74744461	up
MSTRG.21799.1	MSTRG.21799.1	0	224	0	1.106997	4.63E-07	10.74102209	up
MSTRG.11606.3	MSTRG.11606.3	202	0	1.185571	0	4.83E-07	-10.72951879	down
MSTRG.3298.5	MSTRG.3298.5	0	222	0	1.101957	4.83E-07	10.72809063	up
MSTRG.60977.1	MSTRG.60977.1	201	0	0.878235	0	4.89E-07	-10.72236322	down
MSTRG.5016.1	MSTRG.5016.1	0	221	0	1.796866	4.89E-07	10.72158117	up
MSTRG.43614.6	MSTRG.43614.6	0	218	0	1.366835	5.29E-07	10.70187469	up
MSTRG.3501.7	MSTRG.3501.7	0	215	0	0.541229	5.73E-07	10.68189531	up
ENST00000416191	AL391684.1-202	195	0	1.023269	0	5.86E-07	-10.67866812	down
MSTRG.9685.1	MSTRG.9685.1	194	0	0.446018	0	6.00E-07	-10.67125519	down
MSTRG.23839.27	MSTRG.23839.27	190	0	1.228324	0	6.71E-07	-10.64121658	down
MSTRG.61577.2	MSTRG.61577.2	0	207	0	0.557287	6.87E-07	10.62722335	up
MSTRG.10320.5	MSTRG.10320.5	187	0	0.290043	0	7.25E-07	-10.61826992	down
MSTRG.26959.23	MSTRG.26959.23	0	202	0	0.578235	7.79E-07	10.59197046	up
MSTRG.68017.6	MSTRG.68017.6	0	202	0	0.984091	7.79E-07	10.59197046	up
ENST00000440052	PAXBP1-AS1-201	0	202	0	0.922768	7.79E-07	10.59197046	up
MSTRG.42659.2	MSTRG.42659.2	183	0	0.57458	0	7.98E-07	-10.58709536	down
MSTRG.41979.2	MSTRG.41979.2	181	0	1.240994	0	8.44E-07	-10.57125177	down
ENST00000643553	TUG1-213	0	198	0	0.588296	8.65E-07	10.56313448	up
MSTRG.58015.2	MSTRG.58015.2	0	197	0	1.280562	8.81E-07	10.55583452	up
MSTRG.25373.2	MSTRG.25373.2	0	197	0	1.843941	8.81E-07	10.55583452	up
MSTRG.25937.1	MSTRG.25937.1	0	196	0	0.532685	9.04E-07	10.54849743	up
MSTRG.58131.1	MSTRG.58131.1	0	195	0	0.969156	9.27E-07	10.54112284	up
MSTRG.7064.3	MSTRG.7064.3	177	0	0.577289	0	9.51E-07	-10.53903287	down
MSTRG.3935.2	MSTRG.3935.2	175	0	11.375022	0	1.01E-06	-10.52264951	down
ENST00000577164	MIR22HG-212	0	190	0	3.273432	1.07E-06	10.50367361	up
MSTRG.50726.1	MSTRG.50726.1	0	187	0	1.516463	1.17E-06	10.48072841	up
ENST00000356906	NBR2-201	0	187	0	3.074926	1.17E-06	10.48072841	up
MSTRG.9742.3	MSTRG.9742.3	0	185	0	0.937672	1.20E-06	10.46522632	up
MSTRG.63248.16	MSTRG.63248.16	168	0	0.939141	0	1.23E-06	-10.46379668	down
MSTRG.26270.1	MSTRG.26270.1	165	0	0.753933	0	1.35E-06	-10.43782005	down
MSTRG.713.3	MSTRG.713.3	165	0	1.163277	0	1.35E-06	-10.43782005	down
MSTRG.57325.2	MSTRG.57325.2	163	0	0.412302	0	1.44E-06	-10.42023875	down
MSTRG.4167.3	MSTRG.4167.3	2	308	0.009837	2.535287	1.52E-06	7.046354257	up
MSTRG.42557.3	MSTRG.42557.3	161	0	0.470068	0	1.52E-06	-10.40244055	down
MSTRG.8269.29	MSTRG.8269.29	0	174	0	1.589649	1.68E-06	10.37685287	up
MSTRG.36635.2	MSTRG.36635.2	0	172	0	0.832095	1.79E-06	10.36018675	up
MSTRG.20821.4	MSTRG.20821.4	0	172	0	1.345907	1.79E-06	10.36018675	up
ENST00000560750	EIF3J-DT-205	0	170	0	2.499099	1.91E-06	10.34332584	up
ENST00000563475	SNAI3-AS1-202	154	0	1.165459	0	1.97E-06	-10.33835866	down
MSTRG.44274.3	MSTRG.44274.3	152	0	0.618475	0	2.10E-06	-10.3195143	down
MSTRG.7994.2	MSTRG.7994.2	0	167	0	0.522822	2.10E-06	10.31765915	up
MSTRG.42788.2	MSTRG.42788.2	2322	45	161.685196	3.194545	2.15E-06	-5.822814104	down
ENST00000456746	AC019080.1-202	151	0	0.462958	0	2.15E-06	-10.309999	down
MSTRG.69874.3	MSTRG.69874.3	150	0	0.293344	0	2.22E-06	-10.30042053	down
MSTRG.46571.1	MSTRG.46571.1	1	227	0.003801	2.338294	2.22E-06	7.527482973	up
MSTRG.50739.2	MSTRG.50739.2	149	0	1.106112	0	2.28E-06	-10.29077804	down
MSTRG.21593.2	MSTRG.21593.2	256	2	1.711076	0.012606	2.46E-06	-7.046801938	down
ENST00000648209	MIR100HG-231	0	159	0	0.90952	2.63E-06	10.24689469	up
MSTRG.21768.5	MSTRG.21768.5	144	0	0.447525	0	2.71E-06	-10.24157451	down
MSTRG.11420.18	MSTRG.11420.18	144	0	1.182536	0	2.71E-06	-10.24157451	down
ENST00000502162	LINC00847-203	143	0	1.246136	0	2.80E-06	-10.23152918	down
MSTRG.28239.9	MSTRG.28239.9	141	0	0.893157	0	2.99E-06	-10.21122621	down
ENST00000600123	AC012313.3-201	141	0	1.257504	0	2.99E-06	-10.21122621	down
ENST00000441316	AL035681.1-201	0	155	0	0.999188	2.99E-06	10.21016678	up
MSTRG.3298.6	MSTRG.3298.6	0	154	0	1.411193	3.09E-06	10.20083682	up
MSTRG.4167.1	MSTRG.4167.1	0	153	0	1.304777	3.17E-06	10.19144613	up
MSTRG.49008.2	MSTRG.49008.2	0	153	0	0.775025	3.17E-06	10.19144613	up
MSTRG.47017.8	MSTRG.47017.8	139	0	2.259693	0	3.17E-06	-10.19063344	down
MSTRG.4379.2	MSTRG.4379.2	0	152	0	1.30306	3.26E-06	10.18199392	up
MSTRG.57858.2	MSTRG.57858.2	138	0	1.218972	0	3.26E-06	-10.18022577	down
MSTRG.42788.5	MSTRG.42788.5	0	151	0	10.012418	3.38E-06	10.17247937	up
MSTRG.51098.13	MSTRG.51098.13	381	5	5.624349	0.074913	3.40E-06	-6.352503051	down
MSTRG.61577.4	MSTRG.61577.4	0	150	0	0.429109	3.49E-06	10.16290166	up
MSTRG.21768.4	MSTRG.21768.4	0	148	0	0.452112	3.77E-06	10.14355334	up
MSTRG.4974.1	MSTRG.4974.1	2	257	0.004425	0.639472	3.82E-06	6.785313937	up
MSTRG.12789.3	MSTRG.12789.3	134	0	0.558894	0	3.87E-06	-10.13782762	down
ENST00000439325	AC026202.2-201	0	147	0	3.512524	3.87E-06	10.13378099	up
ENST00000619625	NUTM2B-AS1-213	771	15	1.601237	0.030288	3.92E-06	-5.80901174	down
MSTRG.20568.6	MSTRG.20568.6	133	0	0.391792	0	4.00E-06	-10.1270305	down
MSTRG.69251.1	MSTRG.69251.1	1	201	0.001498	1.060646	4.03E-06	7.352093771	up
MSTRG.38837.4	MSTRG.38837.4	0	145	0	1.148805	4.13E-06	10.11403545	up
MSTRG.21799.2	MSTRG.21799.2	131	0	0.634784	0	4.29E-06	-10.10519076	down
MSTRG.39606.23	MSTRG.39606.23	5912	140	46.077705	1.105124	4.30E-06	-5.536461084	down
ENST00000399543	AC025171.2-203	130	0	0.842098	0	4.43E-06	-10.09414565	down
MSTRG.42557.1	MSTRG.42557.1	2	248	0.002851	0.714655	4.43E-06	6.733912363	up
MSTRG.35453.1	MSTRG.35453.1	0	140	0	0.598891	4.79E-06	10.06345587	up
MSTRG.4108.30	MSTRG.4108.30	222	2	0.217825	0.00106	4.86E-06	-6.841320498	down
MSTRG.9130.1	MSTRG.9130.1	0	139	0	1.371426	4.94E-06	10.05312363	up
MSTRG.18054.3	MSTRG.18054.3	0	139	0	1.128545	4.94E-06	10.05312363	up
MSTRG.56015.3	MSTRG.56015.3	126	0	0.750918	0	5.11E-06	-10.04909966	down
MSTRG.59891.1	MSTRG.59891.1	0	138	0	1.269732	5.11E-06	10.04271685	up
MSTRG.23092.4	MSTRG.23092.4	0	137	0	1.139666	5.27E-06	10.03223446	up
ENST00000422519	AL391095.1-201	0	137	0	1.099182	5.27E-06	10.03223446	up
ENST00000575034	AC124319.2-201	0	137	0	0.600671	5.27E-06	10.03223446	up
ENST00000595886	FENDRR-203	124	0	0.630633	0	5.46E-06	-10.02603801	down
MSTRG.32832.3	MSTRG.32832.3	0	136	0	0.641749	5.46E-06	10.02167535	up
MSTRG.3979.5	MSTRG.3979.5	0	135	0	0.663751	5.64E-06	10.01103839	up
MSTRG.718.4	MSTRG.718.4	0	135	0	1.746196	5.64E-06	10.01103839	up
MSTRG.14806.2	MSTRG.14806.2	0	135	0	0.653908	5.64E-06	10.01103839	up
MSTRG.56947.2	MSTRG.56947.2	122	0	1.384122	0	5.88E-06	-10.00260172	down
MSTRG.51994.4	MSTRG.51994.4	0	133	0	0.129171	6.10E-06	9.989526249	up
MSTRG.62546.14	MSTRG.62546.14	0	133	0	0.432928	6.10E-06	9.989526249	up
MSTRG.66061.2	MSTRG.66061.2	0	132	0	0.216441	6.36E-06	9.978648684	up
MSTRG.39941.30	MSTRG.39941.30	0	129	0	1.034174	7.25E-06	9.945515073	up
MSTRG.1897.2	MSTRG.1897.2	0	129	0	0.532863	7.25E-06	9.945515073	up
MSTRG.55985.1	MSTRG.55985.1	0	128	0	1.486712	7.54E-06	9.934299248	up
MSTRG.62801.1	MSTRG.62801.1	0	128	0	1.20119	7.54E-06	9.934299248	up
MSTRG.61112.3	MSTRG.61112.3	1	176	0.004572	1.553812	7.79E-06	7.160607123	up
ENST00000555403	AL359397.2-201	159	1	5.599946	0.018837	8.03E-06	-7.274050723	down
MSTRG.45258.2	MSTRG.45258.2	115	0	0.887653	0	8.20E-06	-9.917440033	down
MSTRG.48217.2	MSTRG.48217.2	157	1	0.682801	0.000545	8.55E-06	-7.255802266	down
ENST00000537925	SNHG1-206	6	388	0.058606	4.198195	8.80E-06	5.849460512	up
ENST00000521244	C1orf220-202	113	0	0.688358	0	8.92E-06	-9.892155348	down
ENST00000602957	AC004817.3-201	197	2	1.45773	0.01514	8.92E-06	-6.669054569	down
MSTRG.59921.25	MSTRG.59921.25	0	123	0	0.663717	9.22E-06	9.876873692	up
MSTRG.59663.1	MSTRG.59663.1	0	123	0	0.849864	9.22E-06	9.876873692	up
MSTRG.41615.2	MSTRG.41615.2	0	123	0	0.809672	9.22E-06	9.876873692	up
MSTRG.28896.3	MSTRG.28896.3	111	0	1.78081	0	9.57E-06	-9.866419608	down
MSTRG.59663.2	MSTRG.59663.2	111	0	0.853674	0	9.57E-06	-9.866419608	down
MSTRG.68981.2	MSTRG.68981.2	0	121	0	0.676956	9.57E-06	9.853247786	up
MSTRG.69251.2	MSTRG.69251.2	153	1	0.823089	0.000709	9.82E-06	-7.218597937	down
MSTRG.48.4	MSTRG.48.4	0	120	0	0.610501	9.99E-06	9.841288142	up
MSTRG.66941.3	MSTRG.66941.3	0	119	0	0.451131	1.05E-05	9.829228525	up
MSTRG.5432.5	MSTRG.5432.5	0	118	0	0.290966	1.10E-05	9.817067251	up
ENST00000432267	STARD7-AS1-201	0	117	0	1.090701	1.15E-05	9.804802591	up
MSTRG.63719.2	MSTRG.63719.2	148	1	0.29153	0.001041	1.16E-05	-7.170701352	down
MSTRG.16170.6	MSTRG.16170.6	0	116	0	0.361242	1.20E-05	9.792432772	up
MSTRG.37847.1	MSTRG.37847.1	0	115	0	0.603397	1.26E-05	9.779955975	up
MSTRG.33540.1	MSTRG.33540.1	0	115	0	1.528958	1.26E-05	9.779955975	up
MSTRG.15806.4	MSTRG.15806.4	104	0	1.0937	0	1.29E-05	-9.772547484	down
MSTRG.18050.2	MSTRG.18050.2	104	0	0.419384	0	1.29E-05	-9.772547484	down
MSTRG.28513.2	MSTRG.28513.2	104	0	0.290883	0	1.29E-05	-9.772547484	down
MSTRG.18894.12	MSTRG.18894.12	0	114	0	0.954487	1.29E-05	9.767370333	up
MSTRG.59941.7	MSTRG.59941.7	0	114	0	0.80389	1.29E-05	9.767370333	up
MSTRG.14614.22	MSTRG.14614.22	0	114	0	1.423513	1.29E-05	9.767370333	up
MSTRG.43566.2	MSTRG.43566.2	0	113	0	1.136573	1.36E-05	9.75467393	up
MSTRG.51098.29	MSTRG.51098.29	664	17	17.60713	0.433042	1.41E-05	-5.414397512	down
MSTRG.19463.23	MSTRG.19463.23	102	0	0.86667	0	1.41E-05	-9.74456545	down
MSTRG.41763.2	MSTRG.41763.2	0	112	0	0.742279	1.41E-05	9.741864801	up
ENST00000649354	AC010198.2-206	0	112	0	0.844454	1.41E-05	9.741864801	up
MSTRG.9049.3	MSTRG.9049.3	101	0	0.714088	0	1.48E-05	-9.730368242	down
MSTRG.43566.1	MSTRG.43566.1	101	0	0.889677	0	1.48E-05	-9.730368242	down
MSTRG.20973.1	MSTRG.20973.1	100	0	1.074266	0	1.54E-05	-9.716029933	down
MSTRG.49008.1	MSTRG.49008.1	100	0	0.506651	0	1.54E-05	-9.716029933	down
MSTRG.8244.2	MSTRG.8244.2	0	110	0	0.864699	1.54E-05	9.715900227	up
ENST00000574306	MIR22HG-208	0	110	0	0.670286	1.54E-05	9.715900227	up
MSTRG.55988.2	MSTRG.55988.2	0	109	0	0.253384	1.60E-05	9.702740577	up
ENST00000641087	OLMALINC-203	0	109	0	0.460667	1.60E-05	9.702740577	up
MSTRG.58016.2	MSTRG.58016.2	99	0	0.477058	0	1.60E-05	-9.70154769	down
MSTRG.41802.5	MSTRG.41802.5	99	0	0.416588	0	1.60E-05	-9.70154769	down
MSTRG.35448.1	MSTRG.35448.1	0	106	0	0.436811	1.87E-05	9.662525704	up
ENST00000625484	LINC02614-218	0	106	0	2.019264	1.87E-05	9.662525704	up
MSTRG.7119.1	MSTRG.7119.1	96	0	1.142365	0	1.87E-05	-9.657207716	down
MSTRG.6930.5	MSTRG.6930.5	96	0	0.465598	0	1.87E-05	-9.657207716	down
MSTRG.22331.4	MSTRG.22331.4	0	105	0	1.283944	1.96E-05	9.648867721	up
MSTRG.42547.12	MSTRG.42547.12	0	105	0	1.002705	1.96E-05	9.648867721	up
ENST00000452322	LINC00339-205	0	105	0	1.208809	1.96E-05	9.648867721	up
ENST00000562038	LINC01963-201	617	17	3.096889	0.081962	2.04E-05	-5.308504458	down
MSTRG.14806.1	MSTRG.14806.1	95	0	0.435315	0	2.05E-05	-9.642119631	down
ENST00000562681	AC064799.2-202	95	0	2.137046	0	2.05E-05	-9.642119631	down
MSTRG.42700.13	MSTRG.42700.13	0	104	0	0.214392	2.05E-05	9.635079201	up
ENST00000540725	SNHG1-213	6	325	0.067683	3.807699	2.07E-05	5.593937935	up
ENST00000422956	PAX8-AS1-202	93	0	0.123427	0	2.28E-05	-9.611461662	down
MSTRG.60977.4	MSTRG.60977.4	92	0	0.604315	0	2.40E-05	-9.595884854	down
MSTRG.22357.27	MSTRG.22357.27	92	0	0.433798	0	2.40E-05	-9.595884854	down
ENST00000468859	LINC02614-201	92	0	0.720924	0	2.40E-05	-9.595884854	down
MSTRG.46651.4	MSTRG.46651.4	159	2	0.414622	0.002757	2.47E-05	-6.360093914	down
MSTRG.58015.3	MSTRG.58015.3	91	0	0.623803	0	2.47E-05	-9.580138025	down
MSTRG.28373.4	MSTRG.28373.4	91	0	0.970181	0	2.47E-05	-9.580138025	down
MSTRG.61575.3	MSTRG.61575.3	91	0	0.391703	0	2.47E-05	-9.580138025	down
MSTRG.28344.20	MSTRG.28344.20	0	100	0	0.923494	2.47E-05	9.578568246	up
MSTRG.7716.6	MSTRG.7716.6	0	100	0	1.236949	2.47E-05	9.578568246	up
ENST00000411573	SP2-AS1-201	0	100	0	0.920022	2.47E-05	9.578568246	up
ENST00000645890	PKN2-AS1-209	0	99	0	0.610253	2.47E-05	9.564087735	up
ENST00000643866	AC016831.7-203	0	99	0	0.330835	2.47E-05	9.564087735	up
ENST00000628476	LINC02614-222	90	0	1.467231	0	2.59E-05	-9.564217424	down
MSTRG.23253.2	MSTRG.23253.2	0	98	0	0.623614	2.59E-05	9.549460407	up
MSTRG.58501.1	MSTRG.58501.1	0	98	0	0.639601	2.59E-05	9.549460407	up
ENST00000444438	LINC00843-202	0	98	0	2.86252	2.59E-05	9.549460407	up
ENST00000416395	PCBP1-AS1-210	89	0	0.57138	0	2.72E-05	-9.548119171	down
MSTRG.61104.2	MSTRG.61104.2	0	97	0	0.642103	2.72E-05	9.534683253	up
MSTRG.10945.1	MSTRG.10945.1	0	97	0	0.422771	2.72E-05	9.534683253	up
MSTRG.53361.2	MSTRG.53361.2	0	97	0	0.985601	2.72E-05	9.534683253	up
MSTRG.42557.2	MSTRG.42557.2	3	203	0.007623	0.590906	2.83E-05	5.887529953	up
MSTRG.11882.18	MSTRG.11882.18	88	0	0.169806	0	2.83E-05	-9.531839257	down
ENST00000603037	FTX-210	88	0	0.165666	0	2.83E-05	-9.531839257	down
MSTRG.26052.10	MSTRG.26052.10	0	96	0	2.879798	2.83E-05	9.519753173	up
MSTRG.44357.1	MSTRG.44357.1	0	96	0	0.496539	2.83E-05	9.519753173	up
ENST00000508280	AC093827.4-201	0	96	0	0.71454	2.83E-05	9.519753173	up
MSTRG.48293.2	MSTRG.48293.2	86	0	0.361807	0	3.20E-05	-9.498717717	down
MSTRG.713.2	MSTRG.713.2	119	1	0.837119	0.000906	3.20E-05	-6.856348284	down
MSTRG.30952.4	MSTRG.30952.4	1	131	0.000894	1.175901	3.20E-05	6.734966937	up
MSTRG.67376.3	MSTRG.67376.3	4	231	0.006051	0.414603	3.27E-05	5.672624476	up
ENST00000499732	NEAT1-201	527	16	2.419274	0.07288	3.33E-05	-5.167858168	down
ENST00000559786	AC010247.2-201	0	93	0	0.764997	3.36E-05	9.474012881	up
MSTRG.35397.2	MSTRG.35397.2	3	196	0.009819	0.730717	3.42E-05	5.836937097	up
MSTRG.25837.8	MSTRG.25837.8	84	0	0.611091	0	3.53E-05	-9.464817866	down
MSTRG.36844.2	MSTRG.36844.2	0	92	0	0.783136	3.53E-05	9.458438077	up
MSTRG.4478.1	MSTRG.4478.1	0	92	0	1.006878	3.53E-05	9.458438077	up
MSTRG.3283.3	MSTRG.3283.3	0	92	0	0.547251	3.53E-05	9.458438077	up
ENST00000443596	MAPKAPK5-AS1-203	83	0	1.402194	0	3.74E-05	-9.447564473	down
ENST00000633109	LINC01002-221	0	91	0	2.778534	3.74E-05	9.442693296	up
MSTRG.22673.1	MSTRG.22673.1	82	0	0.345199	0	3.91E-05	-9.430102243	down
MSTRG.59944.2	MSTRG.59944.2	82	0	0.507347	0	3.91E-05	-9.430102243	down
MSTRG.21373.2	MSTRG.21373.2	0	90	0	0.983553	3.91E-05	9.426774787	up
MSTRG.38284.16	MSTRG.38284.16	0	90	0	0.594885	3.91E-05	9.426774787	up
MSTRG.36042.8	MSTRG.36042.8	0	90	0	0.970567	3.91E-05	9.426774787	up
ENST00000458698	PCBP1-AS1-243	0	90	0	0.762034	3.91E-05	9.426774787	up
ENST00000416826	VLDLR-AS1-201	0	90	0	0.456586	3.91E-05	9.426774787	up
ENST00000565756	LOXL1-AS1-208	81	0	1.440933	0	4.11E-05	-9.412426061	down
ENST00000530261	KCTD21-AS1-205	81	0	1.403969	0	4.11E-05	-9.412426061	down
ENST00000434233	LINC00339-204	81	0	1.373093	0	4.11E-05	-9.412426061	down
MSTRG.43145.7	MSTRG.43145.7	0	89	0	0.340534	4.11E-05	9.410678675	up
ENST00000559008	AC016705.2-202	0	89	0	0.20709	4.11E-05	9.410678675	up
MSTRG.30399.2	MSTRG.30399.2	80	0	0.732867	0	4.30E-05	-9.394530617	down
MSTRG.64529.1	MSTRG.64529.1	80	0	0.310142	0	4.30E-05	-9.394530617	down
MSTRG.7716.2	MSTRG.7716.2	80	0	0.774795	0	4.30E-05	-9.394530617	down
MSTRG.42034.7	MSTRG.42034.7	0	88	0	0.257811	4.30E-05	9.39440095	up
MSTRG.39490.3	MSTRG.39490.3	0	88	0	0.64253	4.30E-05	9.39440095	up
ENST00000600742	PTOV1-AS1-202	0	88	0	0.445195	4.30E-05	9.39440095	up
ENST00000435586	BX088651.4-201	0	88	0	0.547574	4.30E-05	9.39440095	up
ENST00000383038	DUXAP8-201	0	88	0	1.009716	4.30E-05	9.39440095	up
MSTRG.26794.11	MSTRG.26794.11	0	87	0	0.985603	4.57E-05	9.377937468	up
MSTRG.2562.11	MSTRG.2562.11	79	0	1.452788	0	4.57E-05	-9.376410404	down
MSTRG.43614.5	MSTRG.43614.5	1	120	0.0023	0.523701	4.67E-05	6.608566598	up
MSTRG.11606.2	MSTRG.11606.2	2	152	0.010069	1.088131	4.70E-05	6.028124384	up
MSTRG.51098.21	MSTRG.51098.21	0	86	0	1.835954	4.84E-05	9.36128394	up
ENST00000419851	AL157392.3-227	0	86	0	1.103846	4.84E-05	9.36128394	up
MSTRG.2799.8	MSTRG.2799.8	0	85	0	0.199792	5.16E-05	9.344435928	up
MSTRG.58357.3	MSTRG.58357.3	77	0	0.682654	0	5.16E-05	-9.339472576	down
MSTRG.65415.3	MSTRG.65415.3	75	0	0.361657	0	5.90E-05	-9.301564111	down
ENST00000567257	LOXL1-AS1-210	75	0	0.49988	0	5.90E-05	-9.301564111	down
MSTRG.69856.1	MSTRG.69856.1	622	22	6.309059	0.217847	5.92E-05	-4.950686241	down
MSTRG.60345.2	MSTRG.60345.2	0	82	0	0.707552	6.29E-05	9.292678188	up
ENST00000649626	MIR100HG-238	0	82	0	0.877404	6.29E-05	9.292678188	up
MSTRG.32233.1	MSTRG.32233.1	74	0	1.380936	0	6.72E-05	-9.282229681	down
ENST00000597920	AL157392.3-202	0	81	0	0.891816	6.72E-05	9.275004586	up
MSTRG.25750.1	MSTRG.25750.1	2	141	0.013271	1.135429	6.84E-05	5.919845106	up
MSTRG.47119.22	MSTRG.47119.22	73	0	1.026722	0	7.14E-05	-9.262632615	down
MSTRG.9917.1	MSTRG.9917.1	0	80	0	1.028798	7.14E-05	9.257111787	up
MSTRG.26959.24	MSTRG.26959.24	0	80	0	0.235669	7.14E-05	9.257111787	up
MSTRG.736.1	MSTRG.736.1	0	80	0	1.062807	7.14E-05	9.257111787	up
MSTRG.19402.3	MSTRG.19402.3	100	1	0.76478	0.006042	7.46E-05	-6.60566062	down
ENST00000554129	LINC01588-208	72	0	0.488064	0	7.62E-05	-9.242765679	down
MSTRG.11466.3	MSTRG.11466.3	0	79	0	0.722744	7.62E-05	9.238994286	up
MSTRG.29305.1	MSTRG.29305.1	0	78	0	0.427156	7.98E-05	9.220646366	up
MSTRG.58016.1	MSTRG.58016.1	0	78	0	0.916259	7.98E-05	9.220646366	up
MSTRG.46864.47	MSTRG.46864.47	0	78	0	0.24471	7.98E-05	9.220646366	up
MSTRG.7872.2	MSTRG.7872.2	0	78	0	0.357745	7.98E-05	9.220646366	up
MSTRG.16274.2	MSTRG.16274.2	0	78	0	0.891759	7.98E-05	9.220646366	up
MSTRG.56947.1	MSTRG.56947.1	0	78	0	0.909279	7.98E-05	9.220646366	up
ENST00000566411	AC009120.2-202	0	78	0	1.83364	7.98E-05	9.220646366	up
MSTRG.26649.3	MSTRG.26649.3	0	77	0	0.299953	7.98E-05	9.202062092	up
MSTRG.55574.2	MSTRG.55574.2	0	77	0	0.887879	7.98E-05	9.202062092	up
MSTRG.36036.12	MSTRG.36036.12	0	77	0	0.886969	7.98E-05	9.202062092	up
ENST00000414554	NIFK-AS1-202	0	77	0	0.869185	7.98E-05	9.202062092	up
MSTRG.25865.3	MSTRG.25865.3	2	136	0.005449	0.638562	8.07E-05	5.867805811	up
MSTRG.8969.5	MSTRG.8969.5	70	0	0.31622	0	8.45E-05	-9.202191732	down
MSTRG.6930.1	MSTRG.6930.1	70	0	0.323567	0	8.45E-05	-9.202191732	down
ENST00000616360	TSC22D1-AS1-201	70	0	0.387715	0	8.45E-05	-9.202191732	down
MSTRG.28896.2	MSTRG.28896.2	0	76	0	1.230847	8.45E-05	9.183235295	up
ENST00000447982	TMEM44-AS1-202	0	76	0	1.297233	8.45E-05	9.183235295	up
ENST00000617276	AL513314.2-206	0	76	0	2.78632	8.45E-05	9.183235295	up
MSTRG.21471.2	MSTRG.21471.2	69	0	0.531406	0	9.06E-05	-9.181468668	down
ENST00000509655	AC016571.1-201	69	0	0.546176	0	9.06E-05	-9.181468668	down
ENST00000381361	IGF2-AS-201	0	75	0	0.581842	9.06E-05	9.164159561	up
MSTRG.65065.1	MSTRG.65065.1	68	0	0.781076	0	9.71E-05	-9.160443592	down
MSTRG.48288.2	MSTRG.48288.2	0	74	0	0.35967	9.71E-05	9.144828218	up
MSTRG.66637.3	MSTRG.66637.3	0	74	0	0.139667	9.71E-05	9.144828218	up
ENST00000421927	MCM3AP-AS1-203	2	131	0.013609	0.919301	9.75E-05	5.813818943	up
MSTRG.38837.11	MSTRG.38837.11	0	73	0	0.646042	0.000104564	9.125234323	up
MSTRG.49849.4	MSTRG.49849.4	66	0	0.35368	0	0.000112395	-9.117451268	down
MSTRG.49849.3	MSTRG.49849.3	66	0	0.351287	0	0.000112395	-9.117451268	down
MSTRG.36246.2	MSTRG.36246.2	0	72	0	0.532713	0.000112395	9.105370647	up
MSTRG.20973.2	MSTRG.20973.2	1	99	0.000896	1.112898	0.000118869	6.331366191	up
MSTRG.20966.2	MSTRG.20966.2	65	0	0.157009	0	0.000118869	-9.095464922	down
MSTRG.11882.20	MSTRG.11882.20	65	0	0.118261	0	0.000118869	-9.095464922	down
ENST00000648401	LINC00511-235	65	0	0.462604	0	0.000118869	-9.095464922	down
ENST00000323813	TYMSOS-201	65	0	1.208708	0	0.000118869	-9.095464922	down
MSTRG.23092.5	MSTRG.23092.5	0	71	0	0.651147	0.000118869	9.085229656	up
MSTRG.56502.1	MSTRG.56502.1	0	71	0	0.484593	0.000118869	9.085229656	up
MSTRG.21934.2	MSTRG.21934.2	0	71	0	0.511175	0.000118869	9.085229656	up
MSTRG.45477.2	MSTRG.45477.2	0	71	0	0.577667	0.000118869	9.085229656	up
ENST00000439699	RGS5-215	0	71	0	0.788342	0.000118869	9.085229656	up
MSTRG.4108.15	MSTRG.4108.15	64	0	0.827943	0	0.000126227	-9.073138317	down
MSTRG.35215.2	MSTRG.35215.2	64	0	0.562989	0	0.000126227	-9.073138317	down
MSTRG.33440.2	MSTRG.33440.2	64	0	0.263359	0	0.000126227	-9.073138317	down
MSTRG.38975.1	MSTRG.38975.1	64	0	1.183148	0	0.000126227	-9.073138317	down
ENST00000555108	AL049830.3-201	64	0	0.50538	0	0.000126227	-9.073138317	down
ENST00000649494	PRKG1-AS1-204	64	0	0.452328	0	0.000126227	-9.073138317	down
MSTRG.3381.1	MSTRG.3381.1	0	70	0	0.69381	0.000126227	9.064803498	up
ENST00000500118	AC016065.1-201	0	70	0	0.461239	0.000126227	9.064803498	up
ENST00000448674	AL138895.1-201	0	70	0	6.441447	0.000126227	9.064803498	up
MSTRG.10528.1	MSTRG.10528.1	63	0	1.068328	0	0.000135521	-9.050460755	down
MSTRG.35658.3	MSTRG.35658.3	63	0	0.721236	0	0.000135521	-9.050460755	down
MSTRG.46657.2	MSTRG.46657.2	0	69	0	0.798947	0.000135521	9.044083981	up
MSTRG.51782.1	MSTRG.51782.1	0	69	0	0.499888	0.000135521	9.044083981	up
ENST00000457325	AF064860.2-201	0	69	0	0.714341	0.000135521	9.044083981	up
ENST00000647652	LINC00511-220	562	24	2.399477	0.100273	0.000142017	-4.679551975	down
ENST00000445551	FOXD2-AS1-201	241	9	1.516883	0.05465	0.000142017	-4.860468932	down
MSTRG.9167.2	MSTRG.9167.2	2	120	0.007927	0.833694	0.000144979	5.687418604	up
MSTRG.70717.3	MSTRG.70717.3	62	0	0.276334	0	0.000145004	-9.027421027	down
MSTRG.49067.1	MSTRG.49067.1	62	0	3.409068	0	0.000145004	-9.027421027	down
ENST00000629058	ABALON-201	62	0	0.512582	0	0.000145004	-9.027421027	down
MSTRG.63361.2	MSTRG.63361.2	0	68	0	0.425116	0.000145004	9.023062555	up
MSTRG.12957.2	MSTRG.12957.2	61	0	0.273352	0	0.000156808	-9.004007377	down
MSTRG.48470.1	MSTRG.48470.1	61	0	0.590438	0	0.000156808	-9.004007377	down
ENST00000499762	A2M-AS1-201	61	0	0.433275	0	0.000156808	-9.004007377	down
ENST00000623095	CU634019.1-201	85	1	0.592712	0.005957	0.00016033	-6.371498047	down
MSTRG.45134.7	MSTRG.45134.7	60	0	0.334549	0	0.000168234	-8.980207466	down
MSTRG.11882.19	MSTRG.11882.19	60	0	0.115812	0	0.000168234	-8.980207466	down
MSTRG.35454.1	MSTRG.35454.1	0	66	0	0.945444	0.000168234	8.980077863	up
MSTRG.66582.2	MSTRG.66582.2	0	66	0	0.518387	0.000168234	8.980077863	up
ENST00000642267	HAGLR-213	0	66	0	0.276058	0.000168234	8.980077863	up
ENST00000538062	AC018653.3-202	0	66	0	1.429187	0.000168234	8.980077863	up
MSTRG.17198.11	MSTRG.17198.11	536	24	1.61484	0.0723	0.000179192	-4.611229665	down
MSTRG.49911.2	MSTRG.49911.2	0	65	0	0.487951	0.000181572	8.958095509	up
ENST00000428292	AL157702.2-201	0	65	0	0.85267	0.000181572	8.958095509	up
MSTRG.5992.1	MSTRG.5992.1	59	0	0.230817	0	0.000181572	-8.956008338	down
MSTRG.511.15	MSTRG.511.15	59	0	0.387888	0	0.000181572	-8.956008338	down
MSTRG.48859.1	MSTRG.48859.1	0	64	0	0.810727	0.000195367	8.935773021	up
MSTRG.19230.3	MSTRG.19230.3	0	64	0	0.279505	0.000195367	8.935773021	up
MSTRG.16758.2	MSTRG.16758.2	0	64	0	0.379325	0.000195367	8.935773021	up
MSTRG.3267.3	MSTRG.3267.3	0	64	0	0.485563	0.000195367	8.935773021	up
MSTRG.3041.2	MSTRG.3041.2	58	0	0.398826	0	0.000195367	-8.931396369	down
ENST00000606697	NNT-AS1-206	58	0	0.465479	0	0.000195367	-8.931396369	down
ENST00000414227	AC000120.1-201	58	0	0.571514	0	0.000195367	-8.931396369	down
MSTRG.59439.2	MSTRG.59439.2	222	8	1.342803	0.043866	0.00021053	-4.909397311	down
MSTRG.65870.2	MSTRG.65870.2	0	63	0	0.463762	0.00021053	8.913099706	up
ENST00000442383	OSER1-DT-204	0	63	0	0.683141	0.00021053	8.913099706	up
MSTRG.66000.4	MSTRG.66000.4	57	0	0.174323	0	0.00021053	-8.906357229	down
ENST00000455966	LINC01635-201	57	0	1.282128	0	0.00021053	-8.906357229	down
ENST00000577066	BAIAP2-DT-202	57	0	0.198618	0	0.00021053	-8.906357229	down
ENST00000419190	ELF3-AS1-202	57	0	0.167253	0	0.00021053	-8.906357229	down
ENST00000415647	KIAA1614-AS1-201	56	0	0.606913	0	0.000230193	-8.880875827	down
MSTRG.55937.2	MSTRG.55937.2	0	61	0	0.508849	0.000248791	8.866655238	up
MSTRG.5461.4	MSTRG.5461.4	0	61	0	0.718373	0.000248791	8.866655238	up
MSTRG.718.3	MSTRG.718.3	0	61	0	0.759753	0.000248791	8.866655238	up
MSTRG.62158.1	MSTRG.62158.1	0	61	0	1.331357	0.000248791	8.866655238	up
MSTRG.50380.2	MSTRG.50380.2	55	0	0.855893	0	0.000248791	-8.85493626	down
MSTRG.27032.1	MSTRG.27032.1	55	0	0.91491	0	0.000248791	-8.85493626	down
ENST00000587320	LINC01415-201	55	0	0.21163	0	0.000248791	-8.85493626	down
MSTRG.64900.3	MSTRG.64900.3	0	60	0	0.139771	0.000270473	8.842860006	up
MSTRG.65315.2	MSTRG.65315.2	0	60	0	0.489166	0.000270473	8.842860006	up
MSTRG.4453.2	MSTRG.4453.2	0	60	0	0.449622	0.000270473	8.842860006	up
ENST00000451762	WDFY3-AS2-202	0	60	0	0.164998	0.000270473	8.842860006	up
ENST00000649343	LINC00511-260	54	0	0.54289	0	0.000270473	-8.828521748	down
MSTRG.21593.1	MSTRG.21593.1	13	351	0.082459	2.343999	0.00029423	4.604641537	up
MSTRG.5432.3	MSTRG.5432.3	0	59	0	0.163486	0.000295123	8.818665713	up
ENST00000641009	LINC00339-211	0	59	0	0.651492	0.000295123	8.818665713	up
ENST00000444563	AL512353.1-203	0	59	0	1.534976	0.000295123	8.818665713	up
MSTRG.51098.26	MSTRG.51098.26	5	167	0.184089	7.027599	0.000297905	4.891327952	up
MSTRG.66511.2	MSTRG.66511.2	17	429	0.18054	4.660689	0.000305174	4.510110724	up
ENST00000623970	ARRDC1-AS1-203	94	2	0.665602	0.013832	0.000315304	-5.60254596	down
MSTRG.50414.3	MSTRG.50414.3	53	0	0.435414	0	0.000316573	-8.801614574	down
MSTRG.60889.3	MSTRG.60889.3	53	0	0.783127	0	0.000316573	-8.801614574	down
ENST00000439943	OSER1-DT-203	53	0	0.575311	0	0.000316573	-8.801614574	down
ENST00000458479	PAXBP1-AS1-203	53	0	0.283751	0	0.000316573	-8.801614574	down
MSTRG.25351.2	MSTRG.25351.2	0	58	0	0.417341	0.000316573	8.794058747	up
MSTRG.59903.2	MSTRG.59903.2	0	58	0	0.688151	0.000316573	8.794058747	up
MSTRG.59941.8	MSTRG.59941.8	0	58	0	0.41879	0.000316573	8.794058747	up
MSTRG.47131.2	MSTRG.47131.2	0	58	0	0.586429	0.000316573	8.794058747	up
ENST00000450238	LINC01011-202	0	58	0	1.044704	0.000316573	8.794058747	up
ENST00000585797	ZNF561-AS1-201	0	58	0	0.5831	0.000316573	8.794058747	up
MSTRG.21236.1	MSTRG.21236.1	8	224	0.029385	0.89032	0.000318798	4.649255231	up
MSTRG.30838.6	MSTRG.30838.6	5	164	0.065606	2.472543	0.000322042	4.865196343	up
MSTRG.51098.23	MSTRG.51098.23	813	44	12.8713	0.708157	0.000328094	-4.341236994	down
ENST00000617151	FRMD6-AS1-201	326	16	2.309548	0.114065	0.00033765	-4.47512804	down
MSTRG.7012.1	MSTRG.7012.1	52	0	0.310049	0	0.00033765	-8.774196012	down
MSTRG.38572.16	MSTRG.38572.16	52	0	0.736877	0	0.00033765	-8.774196012	down
MSTRG.27385.4	MSTRG.27385.4	52	0	0.641808	0	0.00033765	-8.774196012	down
MSTRG.33963.2	MSTRG.33963.2	0	57	0	0.209417	0.00033765	8.769024784	up
MSTRG.68175.2	MSTRG.68175.2	0	57	0	0.163682	0.00033765	8.769024784	up
MSTRG.30319.20	MSTRG.30319.20	0	57	0	0.537281	0.00033765	8.769024784	up
MSTRG.11360.3	MSTRG.11360.3	0	57	0	1.06549	0.00033765	8.769024784	up
MSTRG.29365.2	MSTRG.29365.2	0	57	0	0.510353	0.00033765	8.769024784	up
MSTRG.804.2	MSTRG.804.2	0	57	0	0.44268	0.00033765	8.769024784	up
MSTRG.53798.6	MSTRG.53798.6	0	57	0	0.684106	0.00033765	8.769024784	up
ENST00000649220	USP3-AS1-211	0	56	0	0.203894	0.00033765	8.743548745	up
ENST00000602810	ZSCAN16-AS1-202	0	56	0	0.584069	0.00033765	8.743548745	up
ENST00000416406	AL021707.1-201	0	56	0	1.799046	0.00033765	8.743548745	up
MSTRG.66132.9	MSTRG.66132.9	127	4	1.735769	0.046307	0.000361634	-5.081193341	down
MSTRG.51231.1	MSTRG.51231.1	4	139	0.014945	0.690171	0.000361634	4.940357436	up
ENST00000449316	LINC01733-201	8	217	0.026872	0.757326	0.000368884	4.603478734	up
ENST00000576963	LINC01977-201	51	0	0.447036	0	0.000368884	-8.746246246	down
MSTRG.5116.4	MSTRG.5116.4	0	55	0	0.213197	0.000368884	8.717614733	up
ENST00000535976	CLIP1-AS1-201	0	55	0	0.503027	0.000368884	8.717614733	up
MSTRG.53798.3	MSTRG.53798.3	71	1	0.67615	0.001012	0.00037577	-6.112252024	down
MSTRG.30178.39	MSTRG.30178.39	70	1	0.632551	0.002621	0.000401395	-6.091822419	down
MSTRG.48938.2	MSTRG.48938.2	50	0	0.15766	0	0.000401395	-8.717744285	down
MSTRG.25821.2	MSTRG.25821.2	50	0	0.827395	0	0.000401395	-8.717744285	down
MSTRG.25117.16	MSTRG.25117.16	50	0	0.366793	0	0.000401395	-8.717744285	down
MSTRG.67601.3	MSTRG.67601.3	0	54	0	0.708901	0.000401395	8.691205983	up
MSTRG.49243.4	MSTRG.49243.4	0	54	0	0.694762	0.000401395	8.691205983	up
MSTRG.59628.2	MSTRG.59628.2	0	54	0	1.662628	0.000401395	8.691205983	up
ENST00000641338	AC105233.5-203	0	54	0	0.260595	0.000401395	8.691205983	up
MSTRG.66303.3	MSTRG.66303.3	33	720	0.071439	1.59488	0.000408255	4.304893058	up
MSTRG.21874.2	MSTRG.21874.2	49	0	0.089292	0	0.000438469	-8.68866787	down
MSTRG.40244.1	MSTRG.40244.1	49	0	0.715358	0	0.000438469	-8.68866787	down
MSTRG.3979.3	MSTRG.3979.3	0	53	0	0.39957	0.000438469	8.664304788	up
MSTRG.58110.9	MSTRG.58110.9	0	53	0	0.242403	0.000438469	8.664304788	up
MSTRG.69299.1	MSTRG.69299.1	0	53	0	0.276184	0.000438469	8.664304788	up
MSTRG.17812.2	MSTRG.17812.2	0	53	0	0.14973	0.000438469	8.664304788	up
MSTRG.28443.3	MSTRG.28443.3	0	53	0	0.223566	0.000438469	8.664304788	up
MSTRG.39716.1	MSTRG.39716.1	2	94	0.019731	1.074106	0.000455693	5.335551802	up
ENST00000429940	LINC00839-202	423	23	2.967144	0.162744	0.0004563	-4.330800075	down
MSTRG.38570.2	MSTRG.38570.2	48	0	1.092494	0	0.000479917	-8.658993367	down
MSTRG.16208.2	MSTRG.16208.2	48	0	1.036367	0	0.000479917	-8.658993367	down
MSTRG.42251.9	MSTRG.42251.9	48	0	0.919761	0	0.000479917	-8.658993367	down
ENST00000647892	AC123768.5-201	48	0	0.334888	0	0.000479917	-8.658993367	down
MSTRG.718.2	MSTRG.718.2	0	52	0	0.637688	0.000479917	8.636892434	up
MSTRG.43021.2	MSTRG.43021.2	0	52	0	0.257975	0.000479917	8.636892434	up
MSTRG.25373.1	MSTRG.25373.1	3	112	0.023679	1.101559	0.000483494	5.030304467	up
MSTRG.38498.4	MSTRG.38498.4	47	0	0.283386	0	0.000525384	-8.628695654	down
MSTRG.66367.3	MSTRG.66367.3	47	0	0.309752	0	0.000525384	-8.628695654	down
MSTRG.12803.3	MSTRG.12803.3	47	0	0.479188	0	0.000525384	-8.628695654	down
MSTRG.54392.8	MSTRG.54392.8	47	0	0.49081	0	0.000525384	-8.628695654	down
MSTRG.27861.2	MSTRG.27861.2	0	51	0	1.215245	0.000525384	8.608949119	up
MSTRG.26799.3	MSTRG.26799.3	0	51	0	1.098175	0.000525384	8.608949119	up
ENST00000638232	FTX-213	0	51	0	0.071974	0.000525384	8.608949119	up
ENST00000622389	AL157392.3-213	0	51	0	0.946964	0.000525384	8.608949119	up
MSTRG.34377.2	MSTRG.34377.2	1	71	0.000209	0.391291	0.000556757	5.852508112	up
ENST00000435880	PCBP1-AS1-227	1	71	0.000328	0.475073	0.000556757	5.852508112	up
MSTRG.30316.7	MSTRG.30316.7	180	8	1.665971	0.067519	0.000570398	-4.607014942	down
MSTRG.44155.4	MSTRG.44155.4	46	0	0.320762	0	0.000574321	-8.597747992	down
MSTRG.3298.8	MSTRG.3298.8	46	0	0.201434	0	0.000574321	-8.597747992	down
ENST00000504332	AL928654.1-202	46	0	0.49243	0	0.000574321	-8.597747992	down
ENST00000640964	LINC00174-212	46	0	0.17904	0	0.000574321	-8.597747992	down
MSTRG.55468.1	MSTRG.55468.1	0	50	0	1.893128	0.000574321	8.580453866	up
MSTRG.28954.1	MSTRG.28954.1	0	50	0	0.385588	0.000574321	8.580453866	up
ENST00000586860	AC006213.1-201	0	50	0	0.31523	0.000574321	8.580453866	up
ENST00000643974	ZBED3-AS1-228	0	50	0	0.210817	0.000574321	8.580453866	up
MSTRG.36246.1	MSTRG.36246.1	64	1	0.457578	0.000923	0.000591199	-5.962769004	down
MSTRG.39510.5	MSTRG.39510.5	64	1	0.45191	0.005203	0.000591199	-5.962769004	down
MSTRG.66367.2	MSTRG.66367.2	113	4	0.743308	0.02039	0.000627068	-4.912854991	down
MSTRG.7579.1	MSTRG.7579.1	45	0	0.81665	0	0.000627068	-8.566121882	down
ENST00000525151	TRAF3IP2-AS1-208	45	0	1.155688	0	0.000627068	-8.566121882	down
ENST00000511497	LINC02615-204	45	0	0.348476	0	0.000627068	-8.566121882	down
MSTRG.18775.2	MSTRG.18775.2	0	49	0	0.165087	0.000627068	8.551384433	up
MSTRG.43694.2	MSTRG.43694.2	0	49	0	0.536604	0.000627068	8.551384433	up
MSTRG.55845.2	MSTRG.55845.2	0	49	0	0.25405	0.000627068	8.551384433	up
MSTRG.67101.2	MSTRG.67101.2	0	49	0	0.209892	0.000627068	8.551384433	up
MSTRG.14289.2	MSTRG.14289.2	0	49	0	0.276977	0.000627068	8.551384433	up
MSTRG.28644.2	MSTRG.28644.2	0	49	0	0.408832	0.000627068	8.551384433	up
ENST00000592680	AC007773.1-201	0	49	0	0.802815	0.000627068	8.551384433	up
MSTRG.65635.1	MSTRG.65635.1	4	123	0.013724	0.459669	0.000653761	4.764107502	up
MSTRG.16748.1	MSTRG.16748.1	3	105	0.00819	0.29118	0.000659181	4.937307387	up
MSTRG.57861.1	MSTRG.57861.1	190	10	1.435706	0.076155	0.000660547	-4.367693913	down
MSTRG.42635.2	MSTRG.42635.2	375	22	1.217403	0.072008	0.000667636	-4.220844075	down
MSTRG.33539.1	MSTRG.33539.1	44	0	0.364579	0	0.000685216	-8.533786911	down
MSTRG.9707.2	MSTRG.9707.2	44	0	0.495613	0	0.000685216	-8.533786911	down
MSTRG.53798.4	MSTRG.53798.4	44	0	0.446832	0	0.000685216	-8.533786911	down
ENST00000366446	NUTM2A-AS1-201	44	0	0.838938	0	0.000685216	-8.533786911	down
MSTRG.26992.2	MSTRG.26992.2	0	48	0	0.567375	0.000685216	8.521717201	up
MSTRG.43145.4	MSTRG.43145.4	0	48	0	0.205155	0.000685216	8.521717201	up
MSTRG.28175.3	MSTRG.28175.3	0	48	0	0.86703	0.000685216	8.521717201	up
ENST00000440001	TRAF3IP2-AS1-203	0	48	0	0.830782	0.000685216	8.521717201	up
ENST00000468444	AL049830.3-204	0	48	0	1.412753	0.000685216	8.521717201	up
ENST00000426112	AL021392.1-201	0	48	0	0.258549	0.000685216	8.521717201	up
ENST00000331944	CYTOR-201	78	2	2.307459	0.043402	0.000685851	-5.333733581	down
ENST00000647354	TUG1-220	427	7458	1.146748	20.456705	0.000742652	3.988470623	up
MSTRG.581.1	MSTRG.581.1	43	0	0.717249	0	0.000757092	-8.500710572	down
MSTRG.27513.1	MSTRG.27513.1	43	0	0.846122	0	0.000757092	-8.500710572	down
MSTRG.21373.1	MSTRG.21373.1	43	0	0.45393	0	0.000757092	-8.500710572	down
MSTRG.3011.3	MSTRG.3011.3	43	0	0.599116	0	0.000757092	-8.500710572	down
ENST00000488557	AC092807.3-201	43	0	1.46954	0	0.000757092	-8.500710572	down
ENST00000430766	PTPRD-AS1-201	0	47	0	0.380313	0.000757092	8.491427069	up
ENST00000649329	LINC00632-216	0	47	0	0.179309	0.000757092	8.491427069	up
MSTRG.30952.1	MSTRG.30952.1	138	6	1.082976	0.047347	0.000763254	-4.631289286	down
MSTRG.3655.2	MSTRG.3655.2	76	2	4.794215	0.128858	0.00076942	-5.296316729	down
MSTRG.5943.18	MSTRG.5943.18	2	84	0.00858	0.613317	0.00076942	5.173519297	up
ENST00000478294	AL365356.5-201	121	5	2.736979	0.098124	0.000826138	-4.698687058	down
MSTRG.53358.2	MSTRG.53358.2	42	0	0.24902	0	0.000826138	-8.466858069	down
MSTRG.3011.4	MSTRG.3011.4	42	0	0.316794	0	0.000826138	-8.466858069	down
ENST00000457484	PSMG3-AS1-203	42	0	0.171369	0	0.000826138	-8.466858069	down
ENST00000453010	FAM225A-202	42	0	0.115628	0	0.000826138	-8.466858069	down
ENST00000430998	MANCR-201	42	0	0.441269	0	0.000826138	-8.466858069	down
ENST00000562232	AC093525.4-201	42	0	1.424587	0	0.000826138	-8.466858069	down
MSTRG.4378.2	MSTRG.4378.2	0	46	0	0.417227	0.000826138	8.460487315	up
MSTRG.37488.3	MSTRG.37488.3	0	46	0	0.414663	0.000826138	8.460487315	up
MSTRG.23621.4	MSTRG.23621.4	0	46	0	0.145472	0.000826138	8.460487315	up
MSTRG.11228.1	MSTRG.11228.1	0	46	0	0.402	0.000826138	8.460487315	up
MSTRG.21814.2	MSTRG.21814.2	0	46	0	0.244803	0.000826138	8.460487315	up
ENST00000625518	PCBP1-AS1-278	0	46	0	0.849748	0.000826138	8.460487315	up
ENST00000413828	CYP1B1-AS1-201	0	46	0	0.415068	0.000826138	8.460487315	up
ENST00000584675	SPAG5-AS1-205	0	46	0	0.433061	0.000826138	8.460487315	up
MSTRG.64831.15	MSTRG.64831.15	90	3	0.474052	0.012412	0.000862721	-4.984789303	down
MSTRG.33605.1	MSTRG.33605.1	11	244	0.103038	2.393934	0.000870159	4.318917471	up
MSTRG.45568.1	MSTRG.45568.1	41	0	0.497131	0	0.000918927	-8.432192099	down
MSTRG.37748.4	MSTRG.37748.4	41	0	0.25482	0	0.000918927	-8.432192099	down
ENST00000453671	TMEM44-AS1-203	41	0	0.576452	0	0.000918927	-8.432192099	down
ENST00000451837	GUSBP11-204	41	0	0.196157	0	0.000918927	-8.432192099	down
ENST00000587838	SNHG16-206	41	0	0.726749	0	0.000918927	-8.432192099	down
MSTRG.26649.4	MSTRG.26649.4	0	45	0	0.225314	0.000918927	8.428869465	up
MSTRG.55278.19	MSTRG.55278.19	4	112	0.013281	0.455789	0.000980508	4.629098611	up
MSTRG.3296.16	MSTRG.3296.16	40	0	0.182327	0	0.001024694	-8.396672603	down
MSTRG.22901.2	MSTRG.22901.2	40	0	0.412757	0	0.001024694	-8.396672603	down
ENST00000641813	AC105233.5-201	40	0	0.196903	0	0.001024694	-8.396672603	down
ENST00000610809	AC245041.2-204	40	0	0.316434	0	0.001024694	-8.396672603	down
MSTRG.16322.2	MSTRG.16322.2	0	44	0	0.878307	0.001024694	8.396543128	up
MSTRG.7396.4	MSTRG.7396.4	0	44	0	0.661632	0.001024694	8.396543128	up
ENST00000427598	KCNK15-AS1-203	0	44	0	0.805554	0.001024694	8.396543128	up
MSTRG.9462.2	MSTRG.9462.2	1	62	0.010149	0.709175	0.001037601	5.657342818	up
MSTRG.19484.1	MSTRG.19484.1	3	94	0.039574	1.888481	0.001061745	4.777861006	up
MSTRG.9464.1	MSTRG.9464.1	9	202	0.058053	1.396449	0.001098597	4.332630834	up
MSTRG.59274.1	MSTRG.59274.1	2	77	0.015407	0.702429	0.001104766	5.048192554	up
MSTRG.17548.3	MSTRG.17548.3	7	155	0.035376	0.916816	0.001134734	4.308026312	up
MSTRG.26665.3	MSTRG.26665.3	0	43	0	0.474073	0.001134855	8.363475823	up
MSTRG.17121.2	MSTRG.17121.2	0	43	0	0.290109	0.001134855	8.363475823	up
ENST00000533481	TDRKH-AS1-202	0	43	0	1.233652	0.001134855	8.363475823	up
ENST00000644778	AL591485.1-291	0	43	0	0.276966	0.001134855	8.363475823	up
MSTRG.35936.2	MSTRG.35936.2	39	0	0.333536	0	0.001134855	-8.360256486	down
MSTRG.6832.5	MSTRG.6832.5	39	0	1.351636	0	0.001134855	-8.360256486	down
ENST00000414309	LINC02026-202	39	0	0.788234	0	0.001134855	-8.360256486	down
ENST00000500538	UBA6-AS1-203	39	0	0.181806	0	0.001134855	-8.360256486	down
ENST00000618947	TPT1-AS1-221	39	0	1.163359	0	0.001134855	-8.360256486	down
ENST00000475197	LINC00852-201	154	8	1.825242	0.08758	0.001179629	-4.382109356	down
ENST00000466734	DUBR-202	5	123	0.023321	0.720136	0.00120089	4.450542496	up
MSTRG.44418.1	MSTRG.44418.1	54	1	1.121146	0.013071	0.001211794	-5.718152434	down
MSTRG.59988.1	MSTRG.59988.1	1	60	0.000126	0.568478	0.001211794	5.610138462	up
MSTRG.64737.3	MSTRG.64737.3	152	8	0.639803	0.030992	0.001251073	-4.363264991	down
MSTRG.55937.1	MSTRG.55937.1	0	42	0	0.386263	0.001251073	8.329632783	up
MSTRG.20.1	MSTRG.20.1	0	42	0	0.319181	0.001251073	8.329632783	up
MSTRG.31776.12	MSTRG.31776.12	0	42	0	1.094101	0.001251073	8.329632783	up
MSTRG.59139.2	MSTRG.59139.2	0	42	0	0.108551	0.001251073	8.329632783	up
MSTRG.45409.4	MSTRG.45409.4	0	42	0	0.462263	0.001251073	8.329632783	up
ENST00000601276	DKFZP434A062-202	0	42	0	0.230243	0.001251073	8.329632783	up
MSTRG.14246.1	MSTRG.14246.1	38	0	0.600257	0	0.001251073	-8.322897309	down
MSTRG.54803.2	MSTRG.54803.2	38	0	0.227607	0	0.001251073	-8.322897309	down
MSTRG.69083.1	MSTRG.69083.1	38	0	0.433239	0	0.001251073	-8.322897309	down
ENST00000522525	THUMPD3-AS1-218	38	0	0.315998	0	0.001251073	-8.322897309	down
ENST00000468141	LINC01119-202	38	0	0.275186	0	0.001251073	-8.322897309	down
ENST00000490950	LINC01119-203	38	0	0.485782	0	0.001251073	-8.322897309	down
ENST00000644477	SNHG28-203	38	0	0.388656	0	0.001251073	-8.322897309	down
ENST00000557660	PSMA3-AS1-214	38	0	0.24887	0	0.001251073	-8.322897309	down
ENST00000449469	SNHG17-207	2	74	0.009716	0.556216	0.001314628	4.99095868	up
MSTRG.51098.9	MSTRG.51098.9	535	39	11.775016	0.860498	0.001325142	-3.911110916	down
MSTRG.51098.5	MSTRG.51098.5	81	3	0.575163	0.020007	0.001368768	-4.83299794	down
MSTRG.49849.1	MSTRG.49849.1	5	118	0.018723	0.50433	0.001398409	4.390736055	up
MSTRG.61575.1	MSTRG.61575.1	13	249	0.043504	0.879249	0.001398409	4.109536645	up
MSTRG.60641.2	MSTRG.60641.2	0	41	0	0.341617	0.001398409	8.294976737	up
ENST00000598905	INTS6-AS1-218	0	41	0	0.716186	0.001398409	8.294976737	up
ENST00000648591	GABPB1-AS1-207	0	41	0	0.286803	0.001398409	8.294976737	up
MSTRG.62953.2	MSTRG.62953.2	37	0	0.197001	0	0.001398409	-8.284544923	down
MSTRG.115.2	MSTRG.115.2	37	0	0.63872	0	0.001398409	-8.284544923	down
MSTRG.31670.2	MSTRG.31670.2	37	0	0.263058	0	0.001398409	-8.284544923	down
ENST00000469846	THUMPD3-AS1-203	37	0	0.86905	0	0.001398409	-8.284544923	down
MSTRG.25821.1	MSTRG.25821.1	1	56	0.012497	0.82351	0.001541519	5.510827201	up
MSTRG.8524.9	MSTRG.8524.9	16	287	0.022023	0.402506	0.001542408	4.017237596	up
MSTRG.3102.21	MSTRG.3102.21	0	40	0	0.339241	0.001558756	8.259467658	up
ENST00000502125	NR2F2-AS1-201	0	40	0	0.330997	0.001558756	8.259467658	up
ENST00000613749	AC159540.2-202	0	40	0	0.222253	0.001558756	8.259467658	up
ENST00000613992	AL157392.3-234	0	40	0	0.74749	0.001558756	8.259467658	up
MSTRG.50726.2	MSTRG.50726.2	36	0	0.292896	0	0.001558756	-8.245145075	down
MSTRG.54588.2	MSTRG.54588.2	36	0	0.305256	0	0.001558756	-8.245145075	down
MSTRG.23747.2	MSTRG.23747.2	36	0	0.194997	0	0.001558756	-8.245145075	down
MSTRG.3519.2	MSTRG.3519.2	36	0	0.155914	0	0.001558756	-8.245145075	down
MSTRG.46103.1	MSTRG.46103.1	36	0	0.422855	0	0.001558756	-8.245145075	down
MSTRG.59245.1	MSTRG.59245.1	36	0	1.480679	0	0.001558756	-8.245145075	down
ENST00000561232	IQCH-AS1-205	36	0	0.098364	0	0.001558756	-8.245145075	down
ENST00000556620	AL049875.1-202	36	0	0.660383	0	0.001558756	-8.245145075	down
ENST00000514794	MEF2C-AS1-214	36	0	0.235485	0	0.001558756	-8.245145075	down
ENST00000442673	LINC01134-203	36	0	0.184311	0	0.001558756	-8.245145075	down
MSTRG.55278.21	MSTRG.55278.21	839	66	1.268753	0.101648	0.001648504	-3.803111171	down
MSTRG.1685.2	MSTRG.1685.2	1	55	0.002861	0.687447	0.001654771	5.484893189	up
MSTRG.5689.2	MSTRG.5689.2	1	55	0.000125	0.367595	0.001654771	5.484893189	up
ENST00000446423	SDCBP2-AS1-201	4	99	0.029552	0.880488	0.001666223	4.451321545	up
MSTRG.11606.1	MSTRG.11606.1	5	113	0.029218	0.830821	0.001714322	4.328342734	up
MSTRG.45209.2	MSTRG.45209.2	0	39	0	1.189402	0.001753382	8.223062493	up
MSTRG.14371.2	MSTRG.14371.2	0	39	0	0.627926	0.001753382	8.223062493	up
MSTRG.61292.26	MSTRG.61292.26	0	39	0	0.603712	0.001753382	8.223062493	up
ENST00000649486	AL031281.3-201	0	39	0	0.238867	0.001753382	8.223062493	up
ENST00000628446	AC093495.1-203	0	39	0	1.131772	0.001753382	8.223062493	up
MSTRG.64529.3	MSTRG.64529.3	35	0	0.146079	0	0.001753382	-8.204638937	down
MSTRG.12775.1	MSTRG.12775.1	35	0	0.868352	0	0.001753382	-8.204638937	down
ENST00000618256	AC092111.1-201	3	84	0.009415	0.401733	0.001787073	4.615828501	up
MSTRG.51994.2	MSTRG.51994.2	32	510	0.028068	0.466079	0.00179635	3.851733503	up
MSTRG.30474.2	MSTRG.30474.2	63	2	2.415203	0.040932	0.00181739	-5.026134633	down
MSTRG.24131.1	MSTRG.24131.1	276	20	0.59069	0.042334	0.001844107	-3.915436034	down
MSTRG.13150.12	MSTRG.13150.12	62	2	0.296602	0.007557	0.001960446	-5.003094905	down
ENST00000573127	MIR22HG-206	2	68	0.020763	1.21489	0.001960446	4.869193017	up
MSTRG.64529.4	MSTRG.64529.4	0	38	0	0.343624	0.001970474	8.18571484	up
MSTRG.62953.1	MSTRG.62953.1	0	38	0	0.324357	0.001970474	8.18571484	up
MSTRG.28479.1	MSTRG.28479.1	0	38	0	0.579735	0.001970474	8.18571484	up
MSTRG.28987.5	MSTRG.28987.5	0	38	0	0.403419	0.001970474	8.18571484	up
MSTRG.37760.3	MSTRG.37760.3	0	38	0	0.51866	0.001970474	8.18571484	up
MSTRG.38572.17	MSTRG.38572.17	0	38	0	0.520292	0.001970474	8.18571484	up
ENST00000590744	AC025048.2-201	0	38	0	0.774969	0.001970474	8.18571484	up
ENST00000369843	AL355310.2-201	0	38	0	0.884343	0.001970474	8.18571484	up
MSTRG.62388.1	MSTRG.62388.1	34	0	0.596514	0	0.001970474	-8.162962585	down
ENST00000625598	FP236383.2-201	600	48	10.259673	0.829671	0.001972163	-3.777845048	down
MSTRG.44115.2	MSTRG.44115.2	2	67	0.005516	0.288073	0.002093333	4.847860755	up
MSTRG.30763.3	MSTRG.30763.3	0	37	0	0.760285	0.002250122	8.1473746	up
MSTRG.49880.2	MSTRG.49880.2	0	37	0	0.200424	0.002250122	8.1473746	up
ENST00000635845	MIR99AHG-221	0	37	0	0.371994	0.002250122	8.1473746	up
ENST00000499953	SBF2-AS1-202	0	37	0	0.696721	0.002250122	8.1473746	up
MSTRG.10291.1	MSTRG.10291.1	133	8	0.983434	0.057916	0.002318392	-4.170781188	down
MSTRG.1551.7	MSTRG.1551.7	251	19	1.164881	0.086426	0.002332025	-3.85202379	down
MSTRG.30522.1	MSTRG.30522.1	33	0	2.095959	0	0.002543008	-8.120046389	down
MSTRG.30446.1	MSTRG.30446.1	33	0	1.084541	0	0.002543008	-8.120046389	down
MSTRG.30932.5	MSTRG.30932.5	33	0	0.296423	0	0.002543008	-8.120046389	down
MSTRG.38291.1	MSTRG.38291.1	33	0	0.455325	0	0.002543008	-8.120046389	down
ENST00000522963	PVT1-215	33	0	0.915963	0	0.002543008	-8.120046389	down
MSTRG.22331.1	MSTRG.22331.1	0	36	0	0.386707	0.002543008	8.10798757	up
MSTRG.5838.1	MSTRG.5838.1	0	36	0	0.361161	0.002543008	8.10798757	up
MSTRG.39566.8	MSTRG.39566.8	0	36	0	0.114846	0.002543008	8.10798757	up
MSTRG.59921.19	MSTRG.59921.19	0	36	0	0.175341	0.002543008	8.10798757	up
MSTRG.1414.2	MSTRG.1414.2	0	36	0	0.725145	0.002543008	8.10798757	up
MSTRG.11882.23	MSTRG.11882.23	0	36	0	0.365409	0.002543008	8.10798757	up
MSTRG.37896.1	MSTRG.37896.1	0	36	0	0.740801	0.002543008	8.10798757	up
ENST00000523626	KCTD21-AS1-202	0	36	0	1.023559	0.002543008	8.10798757	up
ENST00000422040	AC008781.1-201	0	36	0	0.92029	0.002543008	8.10798757	up
ENST00000561382	AC005280.1-202	5	104	0.118191	3.001677	0.00255117	4.208748005	up
ENST00000456447	IGF2BP2-AS1-202	5	104	0.04308	1.084603	0.00255117	4.208748005	up
ENST00000619492	AC005912.2-201	71	3	0.467459	0.018183	0.00255117	-4.643193217	down
MSTRG.15654.1	MSTRG.15654.1	266	21	1.261276	0.101219	0.002686727	-3.792275049	down
ENST00000381108	BX890604.2-211	57	2	0.407579	0.008209	0.00282809	-4.882031107	down
MSTRG.28004.7	MSTRG.28004.7	104	6	0.718221	0.041737	0.002832491	-4.223610996	down
MSTRG.64085.3	MSTRG.64085.3	32	0	0.10032	0	0.002832491	-8.075814309	down
MSTRG.8486.2	MSTRG.8486.2	32	0	0.161486	0	0.002832491	-8.075814309	down
MSTRG.1202.4	MSTRG.1202.4	32	0	0.386863	0	0.002832491	-8.075814309	down
MSTRG.3935.1	MSTRG.3935.1	32	0	2.135186	0	0.002832491	-8.075814309	down
MSTRG.58996.5	MSTRG.58996.5	32	0	0.347587	0	0.002832491	-8.075814309	down
ENST00000610155	FAM106A-217	32	0	0.365894	0	0.002832491	-8.075814309	down
ENST00000562995	AC137932.2-201	32	0	0.416618	0	0.002832491	-8.075814309	down
ENST00000650334	LINP1-204	32	0	0.19905	0	0.002832491	-8.075814309	down
MSTRG.11270.2	MSTRG.11270.2	0	35	0	0.965638	0.002832491	8.067494981	up
MSTRG.22256.15	MSTRG.22256.15	0	35	0	0.241404	0.002832491	8.067494981	up
MSTRG.50736.3	MSTRG.50736.3	0	35	0	0.501048	0.002832491	8.067494981	up
ENST00000602429	AC136475.1-202	0	35	0	0.476267	0.002832491	8.067494981	up
ENST00000332881	AC131971.1-201	0	35	0	0.376788	0.002832491	8.067494981	up
ENST00000607298	Z98200.1-201	0	35	0	1.178643	0.002832491	8.067494981	up
ENST00000526906	AC080023.1-201	0	35	0	0.698014	0.002832491	8.067494981	up
ENST00000412387	AC009226.1-202	0	35	0	1.033473	0.002832491	8.067494981	up
ENST00000501338	AC009126.1-201	0	35	0	0.248994	0.002832491	8.067494981	up
ENST00000546793	AC068888.1-207	0	35	0	0.194394	0.002832491	8.067494981	up
MSTRG.8274.1	MSTRG.8274.1	0	34	0	0.606061	0.002832491	8.025832971	up
MSTRG.19073.3	MSTRG.19073.3	0	34	0	0.350573	0.002832491	8.025832971	up
MSTRG.18272.2	MSTRG.18272.2	0	34	0	0.256455	0.002832491	8.025832971	up
ENST00000577055	SRRM2-AS1-205	0	34	0	0.307094	0.002832491	8.025832971	up
ENST00000499601	AC008393.1-201	0	34	0	0.375348	0.002832491	8.025832971	up
ENST00000648108	LINC01569-205	0	34	0	0.282921	0.002832491	8.025832971	up
MSTRG.42635.3	MSTRG.42635.3	26	371	0.085914	1.271334	0.002963001	3.691121077	up
ENST00000428008	ZFAS1-204	972	88	27.120432	2.501351	0.002966329	-3.601045583	down
ENST00000448359	LINC01106-202	147	11	0.950372	0.069139	0.003037547	-3.861967705	down
ENST00000544214	FAM66C-209	3	74	0.017487	0.453497	0.003037547	4.433267884	up
MSTRG.7863.2	MSTRG.7863.2	1	48	0.002186	0.174026	0.003064517	5.288995657	up
MSTRG.33605.2	MSTRG.33605.2	55	2	0.678298	0.014136	0.003199255	-4.830610138	down
MSTRG.31344.5	MSTRG.31344.5	31	0	0.635299	0	0.003199255	-8.030183094	down
MSTRG.56123.2	MSTRG.56123.2	31	0	0.473689	0	0.003199255	-8.030183094	down
MSTRG.48218.2	MSTRG.48218.2	31	0	0.177158	0	0.003199255	-8.030183094	down
MSTRG.34843.3	MSTRG.34843.3	31	0	0.342672	0	0.003199255	-8.030183094	down
ENST00000432621	AP001347.1-202	31	0	0.43923	0	0.003199255	-8.030183094	down
ENST00000628135	CYP1B1-AS1-224	31	0	0.221416	0	0.003199255	-8.030183094	down
ENST00000568395	ERVK13-1-205	31	0	0.087301	0	0.003199255	-8.030183094	down
ENST00000530572	AP002833.1-201	31	0	0.849252	0	0.003199255	-8.030183094	down
MSTRG.28245.1	MSTRG.28245.1	0	33	0	0.509616	0.003199255	7.982931982	up
MSTRG.3290.3	MSTRG.3290.3	0	33	0	0.172505	0.003199255	7.982931982	up
MSTRG.51930.2	MSTRG.51930.2	0	33	0	0.277138	0.003199255	7.982931982	up
ENST00000608442	AFAP1-AS1-201	0	33	0	0.076518	0.003199255	7.982931982	up
ENST00000615804	CU634019.1-206	0	33	0	0.238403	0.003199255	7.982931982	up
ENST00000500765	FAM13A-AS1-201	0	33	0	0.165102	0.003199255	7.982931982	up
ENST00000422847	LINC00857-201	0	33	0	0.241221	0.003199255	7.982931982	up
ENST00000591365	AC008105.3-203	0	33	0	0.231073	0.003199255	7.982931982	up
ENST00000591665	AC010327.3-201	0	33	0	0.314189	0.003199255	7.982931982	up
MSTRG.42427.2	MSTRG.42427.2	8	134	0.095597	1.63275	0.003277484	3.908555553	up
MSTRG.7043.28	MSTRG.7043.28	460	41	4.050148	0.366329	0.00328539	-3.621343968	down
MSTRG.65924.1	MSTRG.65924.1	4	85	0.02564	0.550458	0.003367733	4.231669738	up
MSTRG.47976.2	MSTRG.47976.2	66	3	0.595426	0.023539	0.003415427	-4.538023147	down
MSTRG.30932.4	MSTRG.30932.4	3	72	0.019919	0.511566	0.003415427	4.393810313	up
ENST00000541578	SNHG1-217	35	476	0.93009	13.021076	0.003474871	3.623399656	up
MSTRG.51794.1	MSTRG.51794.1	12	192	0.027099	0.463796	0.003493715	3.84910905	up
MSTRG.14320.1	MSTRG.14320.1	6	108	0.046318	0.8916	0.003564716	4.00569663	up
MSTRG.51797.1	MSTRG.51797.1	27	367	0.059416	0.843808	0.003600665	3.621283269	up
ENST00000568421	AL138756.1-202	87	5	0.468295	0.022985	0.003608002	-4.223321354	down
MSTRG.15210.1	MSTRG.15210.1	30	0	0.178161	0	0.003608002	-7.983061329	down
MSTRG.64378.1	MSTRG.64378.1	30	0	0.333105	0	0.003608002	-7.983061329	down
MSTRG.58725.11	MSTRG.58725.11	30	0	0.741831	0	0.003608002	-7.983061329	down
ENST00000586076	AC087289.5-201	30	0	0.148568	0	0.003608002	-7.983061329	down
ENST00000433126	SLCO4A1-AS1-202	30	0	0.331493	0	0.003608002	-7.983061329	down
ENST00000534123	STRA6LP-204	30	0	0.072542	0	0.003608002	-7.983061329	down
MSTRG.46571.3	MSTRG.46571.3	0	32	0	0.358516	0.003608002	7.938716058	up
MSTRG.31044.1	MSTRG.31044.1	0	32	0	0.273825	0.003608002	7.938716058	up
MSTRG.53844.1	MSTRG.53844.1	0	32	0	0.441878	0.003608002	7.938716058	up
MSTRG.42270.1	MSTRG.42270.1	0	32	0	0.550158	0.003608002	7.938716058	up
MSTRG.57968.2	MSTRG.57968.2	0	32	0	0.331569	0.003608002	7.938716058	up
MSTRG.9649.1	MSTRG.9649.1	0	32	0	1.376893	0.003608002	7.938716058	up
MSTRG.66132.7	MSTRG.66132.7	0	32	0	0.351592	0.003608002	7.938716058	up
MSTRG.1261.1	MSTRG.1261.1	0	32	0	0.487202	0.003608002	7.938716058	up
MSTRG.7336.1	MSTRG.7336.1	0	32	0	1.109749	0.003608002	7.938716058	up
ENST00000415338	AC239798.2-201	0	32	0	0.144487	0.003608002	7.938716058	up
ENST00000421686	BX664727.3-202	0	32	0	0.288885	0.003608002	7.938716058	up
ENST00000566538	AL390726.4-201	0	32	0	1.079318	0.003608002	7.938716058	up
MSTRG.802.3	MSTRG.802.3	1	46	0.005325	0.518759	0.00361022	5.227765771	up
ENST00000621980	AC048382.6-201	1	46	0.007892	0.602511	0.00361022	5.227765771	up
MSTRG.7552.2	MSTRG.7552.2	5	94	0.014079	0.275107	0.00378637	4.063090144	up
MSTRG.17198.9	MSTRG.17198.9	7	117	0.040382	0.694279	0.003866902	3.902662126	up
MSTRG.25371.3	MSTRG.25371.3	6	105	0.032702	0.66864	0.004031405	3.965104566	up
MSTRG.60691.2	MSTRG.60691.2	1	45	0.008814	0.421291	0.004031405	5.196147921	up
ENST00000607004	LINC00632-205	29	391	0.131277	1.810413	0.004045999	3.609983548	up
MSTRG.46081.1	MSTRG.46081.1	63	3	0.840104	0.0277	0.004109356	-4.471032635	down
MSTRG.7003.1	MSTRG.7003.1	29	0	0.699209	0	0.004109356	-7.934348339	down
MSTRG.23071.1	MSTRG.23071.1	29	0	1.116667	0	0.004109356	-7.934348339	down
MSTRG.47013.9	MSTRG.47013.9	29	0	0.280016	0	0.004109356	-7.934348339	down
MSTRG.63305.1	MSTRG.63305.1	29	0	0.851442	0	0.004109356	-7.934348339	down
MSTRG.22367.3	MSTRG.22367.3	29	0	0.299293	0	0.004109356	-7.934348339	down
MSTRG.25512.3	MSTRG.25512.3	29	0	0.265604	0	0.004109356	-7.934348339	down
MSTRG.37201.1	MSTRG.37201.1	29	0	0.407136	0	0.004109356	-7.934348339	down
ENST00000528366	AL356215.1-201	29	0	0.415541	0	0.004109356	-7.934348339	down
MSTRG.67437.1	MSTRG.67437.1	0	31	0	0.466716	0.004109356	7.893102036	up
MSTRG.20211.1	MSTRG.20211.1	0	31	0	0.454919	0.004109356	7.893102036	up
MSTRG.45322.1	MSTRG.45322.1	0	31	0	0.470453	0.004109356	7.893102036	up
MSTRG.47658.1	MSTRG.47658.1	0	31	0	0.289494	0.004109356	7.893102036	up
MSTRG.49988.1	MSTRG.49988.1	0	31	0	0.377153	0.004109356	7.893102036	up
MSTRG.62048.7	MSTRG.62048.7	0	31	0	0.142522	0.004109356	7.893102036	up
MSTRG.55255.1	MSTRG.55255.1	0	31	0	0.281812	0.004109356	7.893102036	up
MSTRG.7880.1	MSTRG.7880.1	0	31	0	0.490382	0.004109356	7.893102036	up
MSTRG.70268.1	MSTRG.70268.1	382	36	0.813796	0.07694	0.004208817	-3.540348124	down
MSTRG.43754.2	MSTRG.43754.2	13	194	0.182552	2.788825	0.004275265	3.74966254	up
MSTRG.30763.1	MSTRG.30763.1	40	1	1.375526	0.024236	0.004415445	-5.28630329	down
MSTRG.69875.11	MSTRG.69875.11	1	44	6.20E-05	0.139336	0.004415445	5.163821584	up
MSTRG.3108.2	MSTRG.3108.2	2	55	0.009923	0.537633	0.00466656	4.563745195	up
MSTRG.5102.1	MSTRG.5102.1	28	0	0.622854	0	0.004714634	-7.88393289	down
MSTRG.64473.1	MSTRG.64473.1	28	0	0.261937	0	0.004714634	-7.88393289	down
MSTRG.14371.1	MSTRG.14371.1	28	0	0.437205	0	0.004714634	-7.88393289	down
MSTRG.50325.1	MSTRG.50325.1	28	0	0.717152	0	0.004714634	-7.88393289	down
MSTRG.24742.17	MSTRG.24742.17	28	0	0.338301	0	0.004714634	-7.88393289	down
ENST00000434244	AL139220.2-207	28	0	0.1629	0	0.004714634	-7.88393289	down
ENST00000424989	LINC01137-201	28	0	0.308858	0	0.004714634	-7.88393289	down
MSTRG.4838.1	MSTRG.4838.1	0	30	0	0.558352	0.004714634	7.845998606	up
MSTRG.60420.1	MSTRG.60420.1	0	30	0	0.273854	0.004714634	7.845998606	up
MSTRG.57474.1	MSTRG.57474.1	0	30	0	0.499215	0.004714634	7.845998606	up
MSTRG.41500.2	MSTRG.41500.2	0	30	0	0.444593	0.004714634	7.845998606	up
MSTRG.27385.3	MSTRG.27385.3	0	30	0	0.341476	0.004714634	7.845998606	up
MSTRG.3382.1	MSTRG.3382.1	0	30	0	0.272632	0.004714634	7.845998606	up
MSTRG.58189.1	MSTRG.58189.1	0	30	0	0.318315	0.004714634	7.845998606	up
ENST00000437916	LINC01833-203	0	30	0	0.164612	0.004714634	7.845998606	up
ENST00000461990	LINC01140-201	0	30	0	0.148353	0.004714634	7.845998606	up
ENST00000555421	AL049830.3-202	0	30	0	1.104081	0.004714634	7.845998606	up
ENST00000605830	TMCC1-AS1-204	12	178	0.049793	0.804453	0.004744663	3.73995732	up
MSTRG.48.1	MSTRG.48.1	1	43	0.003554	0.17744	0.004861406	5.130754279	up
ENST00000458097	PKN2-AS1-203	6	100	0.022314	0.452	0.004993104	3.894805091	up
MSTRG.43809.1	MSTRG.43809.1	2	54	0.011454	0.629771	0.00501193	4.537336445	up
MSTRG.66363.1	MSTRG.66363.1	178	16	0.601893	0.054979	0.005279739	-3.602571116	down
ENST00000567253	AC112484.3-201	38	1	0.738572	0.017088	0.00536964	-5.212527995	down
MSTRG.60214.1	MSTRG.60214.1	49	2	0.6119	0.016984	0.00536964	-4.664341747	down
MSTRG.51710.1	MSTRG.51710.1	27	0	0.571569	0	0.00536964	-7.831691662	down
MSTRG.459.1	MSTRG.459.1	27	0	0.311827	0	0.00536964	-7.831691662	down
MSTRG.33445.2	MSTRG.33445.2	27	0	0.213158	0	0.00536964	-7.831691662	down
MSTRG.66726.10	MSTRG.66726.10	27	0	0.686725	0	0.00536964	-7.831691662	down
ENST00000318291	AC021054.1-203	27	0	0.1927	0	0.00536964	-7.831691662	down
MSTRG.27640.2	MSTRG.27640.2	0	29	0	0.401718	0.00536964	7.797305209	up
MSTRG.37541.2	MSTRG.37541.2	0	29	0	0.52959	0.00536964	7.797305209	up
MSTRG.43417.1	MSTRG.43417.1	0	29	0	0.732547	0.00536964	7.797305209	up
MSTRG.64529.5	MSTRG.64529.5	0	29	0	0.283491	0.00536964	7.797305209	up
MSTRG.41745.1	MSTRG.41745.1	0	29	0	0.345221	0.00536964	7.797305209	up
MSTRG.21472.1	MSTRG.21472.1	0	29	0	0.504179	0.00536964	7.797305209	up
MSTRG.15727.1	MSTRG.15727.1	0	29	0	0.498929	0.00536964	7.797305209	up
MSTRG.38032.2	MSTRG.38032.2	0	29	0	0.323314	0.00536964	7.797305209	up
MSTRG.8647.2	MSTRG.8647.2	0	29	0	0.181441	0.00536964	7.797305209	up
MSTRG.67780.1	MSTRG.67780.1	0	29	0	0.777523	0.00536964	7.797305209	up
ENST00000602640	AL359881.3-201	0	29	0	0.267633	0.00536964	7.797305209	up
ENST00000601567	ZNF460-AS1-202	0	29	0	0.648931	0.00536964	7.797305209	up
ENST00000635639	LINC01869-204	0	29	0	0.434302	0.00536964	7.797305209	up
ENST00000502390	AL033397.1-201	0	29	0	0.127411	0.00536964	7.797305209	up
ENST00000458151	AL606760.1-201	0	29	0	0.390911	0.00536964	7.797305209	up
ENST00000499568	BDNF-AS-202	0	29	0	0.224279	0.00536964	7.797305209	up
ENST00000610988	CU633904.1-207	0	29	0	0.205908	0.00536964	7.797305209	up
ENST00000313957	AC008969.1-203	0	29	0	0.241473	0.00536964	7.797305209	up
ENST00000519043	THUMPD3-AS1-210	0	29	0	0.410437	0.00536964	7.797305209	up
ENST00000646245	CCND2-AS1-204	0	29	0	0.306276	0.00536964	7.797305209	up
ENST00000573953	MMP25-AS1-208	0	29	0	0.463572	0.00536964	7.797305209	up
ENST00000537869	SNHG1-205	51	608	0.764279	9.429741	0.00543324	3.434815946	up
MSTRG.32938.2	MSTRG.32938.2	37	1	0.814422	0.010633	0.005983835	-5.17417561	down
ENST00000514146	TRIM52-AS1-204	1	41	0.010908	0.815939	0.005983835	5.062255193	up
MSTRG.4167.2	MSTRG.4167.2	23	283	0.148182	1.929857	0.006094592	3.476682598	up
MSTRG.43145.6	MSTRG.43145.6	3	63	0.008123	0.22689	0.006137115	4.201539372	up
MSTRG.56200.1	MSTRG.56200.1	67	4	0.835822	0.050167	0.006178982	-4.159807213	down
MSTRG.10386.1	MSTRG.10386.1	26	0	0.819873	0	0.006178982	-7.777487429	down
MSTRG.46070.1	MSTRG.46070.1	26	0	0.724444	0	0.006178982	-7.777487429	down
MSTRG.4211.3	MSTRG.4211.3	26	0	1.342857	0	0.006178982	-7.777487429	down
MSTRG.43914.2	MSTRG.43914.2	26	0	0.145401	0	0.006178982	-7.777487429	down
MSTRG.46980.18	MSTRG.46980.18	26	0	0.226161	0	0.006178982	-7.777487429	down
ENST00000528300	LINC01588-202	26	0	0.125273	0	0.006178982	-7.777487429	down
ENST00000617191	AL162274.1-201	26	0	0.36029	0	0.006178982	-7.777487429	down
ENST00000629993	CFLAR-AS1-220	26	0	0.605602	0	0.006178982	-7.777487429	down
MSTRG.26004.2	MSTRG.26004.2	0	28	0	0.297569	0.006178982	7.746910747	up
MSTRG.43843.2	MSTRG.43843.2	0	28	0	0.697812	0.006178982	7.746910747	up
MSTRG.19081.1	MSTRG.19081.1	0	28	0	0.844086	0.006178982	7.746910747	up
MSTRG.60311.1	MSTRG.60311.1	0	28	0	0.589062	0.006178982	7.746910747	up
MSTRG.26973.2	MSTRG.26973.2	0	28	0	0.223679	0.006178982	7.746910747	up
MSTRG.37380.2	MSTRG.37380.2	0	28	0	0.337464	0.006178982	7.746910747	up
MSTRG.16404.1	MSTRG.16404.1	0	28	0	0.654124	0.006178982	7.746910747	up
MSTRG.7884.3	MSTRG.7884.3	0	28	0	0.557469	0.006178982	7.746910747	up
MSTRG.66579.1	MSTRG.66579.1	0	28	0	0.631355	0.006178982	7.746910747	up
MSTRG.32405.1	MSTRG.32405.1	0	28	0	1.020926	0.006178982	7.746910747	up
ENST00000515614	LINC00942-201	0	28	0	0.19981	0.006178982	7.746910747	up
ENST00000531609	LINC02324-201	0	28	0	0.310968	0.006178982	7.746910747	up
ENST00000646741	AL591485.1-287	0	28	0	0.387817	0.006178982	7.746910747	up
ENST00000414046	HCP5-201	0	28	0	0.168658	0.006178982	7.746910747	up
ENST00000505295	CKMT2-AS1-205	0	28	0	0.487789	0.006178982	7.746910747	up
ENST00000427169	AC245100.6-201	12	167	0.090912	1.394886	0.006269906	3.647998042	up
ENST00000613651	PRKCQ-AS1-212	56	3	1.04057	0.05228	0.006490122	-4.301447707	down
ENST00000590628	AC006504.5-203	85	6	1.005113	0.06432	0.00650999	-3.932930872	down
MSTRG.8792.15	MSTRG.8792.15	26	306	0.161094	1.993462	0.006766697	3.413341676	up
MSTRG.48.2	MSTRG.48.2	167	16	0.588877	0.056021	0.006953881	-3.510605486	down
MSTRG.21935.7	MSTRG.21935.7	157	15	0.650291	0.05923	0.007024807	-3.513916184	down
MSTRG.60306.1	MSTRG.60306.1	25	0	0.871319	0	0.00710013	-7.72116689	down
MSTRG.23975.2	MSTRG.23975.2	25	0	1.787448	0	0.00710013	-7.72116689	down
MSTRG.57911.3	MSTRG.57911.3	25	0	0.219612	0	0.00710013	-7.72116689	down
MSTRG.7763.1	MSTRG.7763.1	25	0	0.33222	0	0.00710013	-7.72116689	down
MSTRG.24032.2	MSTRG.24032.2	25	0	0.217329	0	0.00710013	-7.72116689	down
MSTRG.65476.3	MSTRG.65476.3	25	0	0.15361	0	0.00710013	-7.72116689	down
MSTRG.65306.2	MSTRG.65306.2	25	0	0.25851	0	0.00710013	-7.72116689	down
MSTRG.14289.5	MSTRG.14289.5	25	0	0.124722	0	0.00710013	-7.72116689	down
MSTRG.59858.1	MSTRG.59858.1	25	0	0.509892	0	0.00710013	-7.72116689	down
MSTRG.62158.2	MSTRG.62158.2	25	0	0.576007	0	0.00710013	-7.72116689	down
MSTRG.46994.2	MSTRG.46994.2	25	0	0.394269	0	0.00710013	-7.72116689	down
ENST00000507856	LINC02021-202	25	0	0.677334	0	0.00710013	-7.72116689	down
ENST00000594959	INTS6-AS1-209	25	0	0.475543	0	0.00710013	-7.72116689	down
MSTRG.60823.1	MSTRG.60823.1	0	27	0	0.684825	0.00710013	7.694692052	up
MSTRG.25360.3	MSTRG.25360.3	0	27	0	0.307756	0.00710013	7.694692052	up
MSTRG.32401.1	MSTRG.32401.1	0	27	0	0.277781	0.00710013	7.694692052	up
MSTRG.37951.5	MSTRG.37951.5	0	27	0	0.261481	0.00710013	7.694692052	up
MSTRG.28422.1	MSTRG.28422.1	0	27	0	0.499006	0.00710013	7.694692052	up
MSTRG.5041.1	MSTRG.5041.1	0	27	0	0.581261	0.00710013	7.694692052	up
MSTRG.35110.4	MSTRG.35110.4	0	27	0	0.251364	0.00710013	7.694692052	up
MSTRG.57673.1	MSTRG.57673.1	0	27	0	0.357921	0.00710013	7.694692052	up
MSTRG.64868.2	MSTRG.64868.2	0	27	0	0.22648	0.00710013	7.694692052	up
MSTRG.65912.1	MSTRG.65912.1	0	27	0	0.381374	0.00710013	7.694692052	up
ENST00000532564	GMDS-DT-210	0	27	0	0.302816	0.00710013	7.694692052	up
ENST00000453174	AL512662.2-201	0	27	0	0.213978	0.00710013	7.694692052	up
ENST00000437135	AL513122.2-201	0	27	0	0.515236	0.00710013	7.694692052	up
ENST00000644015	ZBED3-AS1-229	0	27	0	0.273715	0.00710013	7.694692052	up
ENST00000458727	GATA3-AS1-205	0	27	0	0.520334	0.00710013	7.694692052	up
ENST00000501927	CKMT2-AS1-202	0	27	0	0.1754	0.00710013	7.694692052	up
ENST00000420193	PRKG1-AS1-201	0	27	0	0.439128	0.00710013	7.694692052	up
MSTRG.47976.1	MSTRG.47976.1	8	111	0.057554	0.897735	0.007159735	3.637174065	up
MSTRG.38909.2	MSTRG.38909.2	74	5	0.76102	0.043564	0.007170583	-3.990177499	down
ENST00000615045	AC007950.2-201	3	60	0.018678	0.407513	0.007413893	4.131299672	up
MSTRG.58304.1	MSTRG.58304.1	91	7	0.789981	0.056703	0.007680792	-3.813218152	down
MSTRG.51799.2	MSTRG.51799.2	17	208	0.153809	2.001802	0.007788084	3.466184313	up
ENST00000618841	AC018926.3-201	4	69	0.133498	2.725126	0.007837475	3.93131779	up
MSTRG.66361.1	MSTRG.66361.1	171	17	2.146297	0.205649	0.007837475	-3.457955958	down
MSTRG.3590.1	MSTRG.3590.1	81	6	2.580946	0.176692	0.007871991	-3.863489573	down
ENST00000412224	KTN1-AS1-202	11	148	0.076282	1.088451	0.007987929	3.598135399	up
MSTRG.54902.2	MSTRG.54902.2	34	1	0.459071	0.012529	0.008162406	-5.052593272	down
MSTRG.25325.2	MSTRG.25325.2	1	38	0.015884	0.773607	0.008162406	4.952993296	up
ENST00000649407	LINC00511-263	98	8	1.477859	0.120938	0.00818787	-3.730669285	down
ENST00000561606	AC012640.2-201	44	2	0.758461	0.021822	0.00818787	-4.509460789	down
MSTRG.46032.1	MSTRG.46032.1	2	48	0.024888	0.817191	0.00818787	4.367847663	up
MSTRG.9921.1	MSTRG.9921.1	6	88	0.049733	0.764615	0.00818787	3.710637796	up
MSTRG.51085.1	MSTRG.51085.1	24	0	1.506676	0	0.00818787	-7.662558052	down
MSTRG.18274.1	MSTRG.18274.1	24	0	0.473404	0	0.00818787	-7.662558052	down
MSTRG.34370.1	MSTRG.34370.1	24	0	1.03579	0	0.00818787	-7.662558052	down
MSTRG.17964.1	MSTRG.17964.1	24	0	0.759342	0	0.00818787	-7.662558052	down
MSTRG.27861.3	MSTRG.27861.3	24	0	0.34708	0	0.00818787	-7.662558052	down
ENST00000646849	AC103718.1-201	24	0	0.034164	0	0.00818787	-7.662558052	down
ENST00000637098	LINC00862-204	24	0	0.265672	0	0.00818787	-7.662558052	down
MSTRG.22724.2	MSTRG.22724.2	0	26	0	0.377457	0.00818787	7.640512079	up
MSTRG.46904.1	MSTRG.46904.1	0	26	0	0.193711	0.00818787	7.640512079	up
MSTRG.16420.1	MSTRG.16420.1	0	26	0	0.114889	0.00818787	7.640512079	up
MSTRG.47401.1	MSTRG.47401.1	0	26	0	0.5638	0.00818787	7.640512079	up
MSTRG.62802.1	MSTRG.62802.1	0	26	0	0.427944	0.00818787	7.640512079	up
MSTRG.3557.1	MSTRG.3557.1	0	26	0	0.570252	0.00818787	7.640512079	up
MSTRG.26228.10	MSTRG.26228.10	0	26	0	0.285349	0.00818787	7.640512079	up
MSTRG.70999.1	MSTRG.70999.1	0	26	0	0.276462	0.00818787	7.640512079	up
MSTRG.41082.1	MSTRG.41082.1	0	26	0	0.260486	0.00818787	7.640512079	up
MSTRG.7779.1	MSTRG.7779.1	0	26	0	0.343849	0.00818787	7.640512079	up
MSTRG.61548.2	MSTRG.61548.2	0	26	0	0.352742	0.00818787	7.640512079	up
ENST00000611726	AC025287.3-201	0	26	0	0.831643	0.00818787	7.640512079	up
ENST00000451496	MAST4-AS1-201	0	26	0	0.535028	0.00818787	7.640512079	up
ENST00000367716	AL645568.1-201	0	26	0	0.223653	0.00818787	7.640512079	up
ENST00000433310	AF165147.1-201	0	26	0	0.066888	0.00818787	7.640512079	up
ENST00000538430	AC007848.1-201	0	26	0	0.29241	0.00818787	7.640512079	up
ENST00000649784	MMP25-AS1-210	0	26	0	0.126918	0.00818787	7.640512079	up
ENST00000541888	AC005840.2-201	3	58	0.020749	0.51118	0.00852271	4.082498413	up
ENST00000532526	STRA6LP-203	4	67	0.010279	0.201401	0.008823549	3.888964103	up
MSTRG.61804.1	MSTRG.61804.1	131	13	0.502556	0.048416	0.008945684	-3.457466523	down
MSTRG.53177.2	MSTRG.53177.2	1	37	0.008404	0.996606	0.009044838	4.914653056	up
ENST00000421004	SCAMP1-AS1-201	18	209	0.184753	2.271641	0.009242124	3.391194674	up
ENST00000612598	AL355338.1-201	121	12	2.082709	0.207891	0.00925287	-3.457293692	down
MSTRG.1554.1	MSTRG.1554.1	478	56	2.186597	0.258491	0.009463777	-3.228134661	down
MSTRG.68012.1	MSTRG.68012.1	18	206	0.143759	1.691291	0.009536272	3.370349226	up
MSTRG.30832.1	MSTRG.30832.1	23	0	0.888382	0	0.009536272	-7.601467064	down
MSTRG.12378.2	MSTRG.12378.2	23	0	0.184192	0	0.009536272	-7.601467064	down
MSTRG.12901.1	MSTRG.12901.1	23	0	0.511781	0	0.009536272	-7.601467064	down
MSTRG.1202.2	MSTRG.1202.2	23	0	0.283625	0	0.009536272	-7.601467064	down
MSTRG.41327.2	MSTRG.41327.2	23	0	0.617066	0	0.009536272	-7.601467064	down
MSTRG.27741.1	MSTRG.27741.1	23	0	0.995063	0	0.009536272	-7.601467064	down
MSTRG.70541.1	MSTRG.70541.1	23	0	0.501683	0	0.009536272	-7.601467064	down
MSTRG.1672.1	MSTRG.1672.1	23	0	0.308983	0	0.009536272	-7.601467064	down
MSTRG.66407.1	MSTRG.66407.1	23	0	0.339913	0	0.009536272	-7.601467064	down
MSTRG.10285.15	MSTRG.10285.15	0	25	0	0.235508	0.009536272	7.58421773	up
MSTRG.9908.1	MSTRG.9908.1	0	25	0	0.372862	0.009536272	7.58421773	up
MSTRG.45165.1	MSTRG.45165.1	0	25	0	0.35903	0.009536272	7.58421773	up
MSTRG.32176.4	MSTRG.32176.4	0	25	0	0.143213	0.009536272	7.58421773	up
MSTRG.46641.1	MSTRG.46641.1	0	25	0	0.51841	0.009536272	7.58421773	up
MSTRG.68294.1	MSTRG.68294.1	0	25	0	0.475481	0.009536272	7.58421773	up
MSTRG.46895.2	MSTRG.46895.2	0	25	0	0.320662	0.009536272	7.58421773	up
MSTRG.22696.2	MSTRG.22696.2	0	25	0	0.222972	0.009536272	7.58421773	up
MSTRG.68807.3	MSTRG.68807.3	0	25	0	0.412984	0.009536272	7.58421773	up
MSTRG.32827.1	MSTRG.32827.1	0	25	0	0.384734	0.009536272	7.58421773	up
MSTRG.32700.1	MSTRG.32700.1	0	25	0	0.339653	0.009536272	7.58421773	up
ENST00000556586	LINC00637-201	0	25	0	0.194943	0.009536272	7.58421773	up
ENST00000432994	AC005865.1-201	0	25	0	0.133432	0.009536272	7.58421773	up
ENST00000514114	ZBED3-AS1-212	0	25	0	0.754809	0.009536272	7.58421773	up
ENST00000440512	SLC26A4-AS1-201	0	25	0	0.103256	0.009536272	7.58421773	up
ENST00000515570	AC010226.1-203	0	25	0	0.509054	0.009536272	7.58421773	up
ENST00000648812	AL590652.1-202	0	25	0	0.323378	0.009536272	7.58421773	up
ENST00000495287	LINC01391-203	0	25	0	0.111632	0.009536272	7.58421773	up
ENST00000519270	HDAC2-AS2-209	0	25	0	0.31544	0.009536272	7.58421773	up
MSTRG.22349.1	MSTRG.22349.1	42	2	0.731511	0.025007	0.009561554	-4.442531947	down
ENST00000449500	MHENCR-202	9	122	0.160795	2.438236	0.009766593	3.605769479	up
MSTRG.17121.1	MSTRG.17121.1	102	10	0.563268	0.051404	0.00980812	-3.471042784	down
MSTRG.3709.1	MSTRG.3709.1	51	3	2.807359	0.112308	0.009832559	-4.166818126	down
ENST00000518143	ZFHX4-AS1-201	3	55	0.020017	0.512673	0.009832559	4.006054399	up
