# Supplementary material for: SNHG1, a KLF4‐upregulated gene, promotes glioma cell survival and tumorigenesis under endoplasmic reticulum stress by upregulating BIRC3 expression
Source: J Cell Mol Med. 2023 May 26;27(13):1806–19. doi: 10.1111/jcmm.17779 (PMC10315853; doi:10.1111/jcmm.17779)
Supplement: Supplementary file 4 — Table S3. [file JCMM-27-1806-s002.xls]

## Sheet: shRNA SNHG1 VS CTR down
Gene_id	Gene name	Gene description	FC(SNHG1_KD/CTR)	Log2FC(SNHG1_KD/CTR)	Pvalue	Padjust	Significant	Regulate	CTR	SNHG1_KD	CTR	SNHG1_KD
ENSG00000167460	TPM4	tropomyosin 4 [Source:HGNC Symbol;Acc:HGNC:12013]	0.424	-1.23702	0	0	yes	down	167.47	59.84	167.47	59.84
ENSG00000171848	RRM2	ribonucleotide reductase regulatory subunit M2 [Source:HGNC Symbol;Acc:HGNC:10452]	0.399	-1.32408	0	0	yes	down	211.34	56.91	211.34	56.91
ENSG00000112118	MCM3	minichromosome maintenance complex component 3 [Source:HGNC Symbol;Acc:HGNC:6945]	0.358	-1.48008	0	0	yes	down	105.98	33.49	105.98	33.49
ENSG00000150893	FREM2	FRAS1 related extracellular matrix protein 2 [Source:HGNC Symbol;Acc:HGNC:25396]	0.281	-1.83391	0	0	yes	down	31.42	7.62	31.42	7.62
ENSG00000131016	AKAP12	A-kinase anchoring protein 12 [Source:HGNC Symbol;Acc:HGNC:370]	0.404	-1.30843	0	0	yes	down	145.2	48.94	145.2	48.94
ENSG00000120708	TGFBI	transforming growth factor beta induced [Source:HGNC Symbol;Acc:HGNC:11771]	0.136	-2.88163	0	0	yes	down	200.73	26.4	200.73	26.4
ENSG00000065361	ERBB3	erb-b2 receptor tyrosine kinase 3 [Source:HGNC Symbol;Acc:HGNC:3431]	0.449	-1.156	0	0	yes	down	214.79	105.1	214.79	105.1
ENSG00000148773	MKI67	marker of proliferation Ki-67 [Source:HGNC Symbol;Acc:HGNC:7107]	0.435	-1.20017	0	0	yes	down	71.35	31.15	71.35	31.15
ENSG00000156802	ATAD2	ATPase family, AAA domain containing 2 [Source:HGNC Symbol;Acc:HGNC:30123]	0.287	-1.80067	1.2081e-263	7.64969e-262	yes	down	27.27	7.68	27.27	7.68
ENSG00000066279	ASPM	abnormal spindle microtubule assembly [Source:HGNC Symbol;Acc:HGNC:19048]	0.44	-1.18533	1.56348e-246	8.47112e-245	yes	down	36.94	17.03	36.94	17.03
ENSG00000267436	AC005786.3		0.367	-1.4473	2.94519e-246	1.57945e-244	yes	down	106.33	34.12	106.33	34.12
ENSG00000157593	SLC35B2	solute carrier family 35 member B2 [Source:HGNC Symbol;Acc:HGNC:16872]	0.42	-1.24989	1.15675e-233	5.7899e-232	yes	down	124.44	45.84	124.44	45.84
ENSG00000134250	NOTCH2	notch 2 [Source:HGNC Symbol;Acc:HGNC:7882]	0.493	-1.01892	2.221e-227	1.07088e-225	yes	down	27.29	12.18	27.29	12.18
ENSG00000113810	SMC4	structural maintenance of chromosomes 4 [Source:HGNC Symbol;Acc:HGNC:14013]	0.496	-1.01073	4.37711e-208	1.78327e-206	yes	down	88.4	41.73	88.4	41.73
ENSG00000257315	ZBED6	zinc finger BED-type containing 6 [Source:HGNC Symbol;Acc:HGNC:33273]	0.232	-2.10672	2.65929e-184	8.84562e-183	yes	down	7.29	1.7	7.29	1.7
ENSG00000273269	STPG4	sperm-tail PG-rich repeat containing 4 [Source:NCBI gene;Acc:285051]	0.267	-1.90563	1.30173e-181	4.24929e-180	yes	down	98.53	23.02	98.53	23.02
ENSG00000127314	RAP1B	RAP1B, member of RAS oncogene family [Source:HGNC Symbol;Acc:HGNC:9857]	0.42	-1.25139	8.46464e-181	2.74608e-179	yes	down	129.77	48.71	129.77	48.71
ENSG00000105855	ITGB8	integrin subunit beta 8 [Source:HGNC Symbol;Acc:HGNC:6163]	0.463	-1.11227	6.00069e-168	1.83355e-166	yes	down	24.46	9.83	24.46	9.83
ENSG00000185920	PTCH1	patched 1 [Source:HGNC Symbol;Acc:HGNC:9585]	0.431	-1.21352	6.89294e-163	2.03519e-161	yes	down	28.38	13.83	28.38	13.83
ENSG00000173218	VANGL1	VANGL planar cell polarity protein 1 [Source:HGNC Symbol;Acc:HGNC:15512]	0.289	-1.79259	1.30242e-159	3.78176e-158	yes	down	13.56	2.62	13.56	2.62
ENSG00000122966	CIT	citron rho-interacting serine/threonine kinase [Source:HGNC Symbol;Acc:HGNC:1985]	0.451	-1.14862	2.77786e-158	7.93437e-157	yes	down	31.53	10.75	31.53	10.75
ENSG00000127418	FGFRL1	fibroblast growth factor receptor-like 1 [Source:HGNC Symbol;Acc:HGNC:3693]	0.466	-1.10046	7.37825e-152	1.99881e-150	yes	down	62.54	25.24	62.54	25.24
ENSG00000090975	PITPNM2	phosphatidylinositol transfer protein membrane associated 2 [Source:HGNC Symbol;Acc:HGNC:21044]	0.449	-1.15429	4.43384e-143	1.15358e-141	yes	down	27.29	11.2	27.29	11.2
ENSG00000015568	RGPD5	RANBP2-like and GRIP domain containing 5 [Source:HGNC Symbol;Acc:HGNC:32418]	0.038	-4.71837	2.94432e-141	7.58534e-140	yes	down	5.7	5.34	5.7	5.34
ENSG00000054654	SYNE2	spectrin repeat containing nuclear envelope protein 2 [Source:HGNC Symbol;Acc:HGNC:17084]	0.49	-1.02831	5.45403e-132	1.30886e-130	yes	down	27.26	16.9	27.26	16.9
ENSG00000005810	MYCBP2	MYC binding protein 2, E3 ubiquitin protein ligase [Source:HGNC Symbol;Acc:HGNC:23386]	0.402	-1.31652	3.90626e-125	8.96491e-124	yes	down	22.72	12.25	22.72	12.25
ENSG00000087303	NID2	nidogen 2 [Source:HGNC Symbol;Acc:HGNC:13389]	0.275	-1.86388	4.70507e-121	1.04337e-119	yes	down	21.87	7.98	21.87	7.98
ENSG00000082497	SERTAD4	SERTA domain containing 4 [Source:HGNC Symbol;Acc:HGNC:25236]	0.384	-1.38147	9.10118e-119	1.95232e-117	yes	down	23.17	7.06	23.17	7.06
ENSG00000182621	PLCB1	phospholipase C beta 1 [Source:HGNC Symbol;Acc:HGNC:15917]	0.344	-1.53786	2.07088e-112	4.07627e-111	yes	down	15.61	15.28	15.61	15.28
ENSG00000198826	ARHGAP11A	Rho GTPase activating protein 11A [Source:HGNC Symbol;Acc:HGNC:15783]	0.472	-1.08199	6.5166e-110	1.24089e-108	yes	down	28.75	12.85	28.75	12.85
ENSG00000038382	TRIO	trio Rho guanine nucleotide exchange factor [Source:HGNC Symbol;Acc:HGNC:12303]	0.449	-1.15616	5.94124e-107	1.10334e-105	yes	down	26.35	11.28	26.35	11.28
ENSG00000097021	ACOT7	acyl-CoA thioesterase 7 [Source:HGNC Symbol;Acc:HGNC:24157]	0.449	-1.15584	5.05155e-102	9.0302e-101	yes	down	82.56	30.73	82.56	30.73
ENSG00000173706	HEG1	heart development protein with EGF like domains 1 [Source:HGNC Symbol;Acc:HGNC:29227]	0.428	-1.22443	1.82878e-100	3.19311e-99	yes	down	16.99	5.3	16.99	5.3
ENSG00000102531	FNDC3A	fibronectin type III domain containing 3A [Source:HGNC Symbol;Acc:HGNC:20296]	0.452	-1.14634	8.23156e-96	1.37776e-94	yes	down	17.75	6.98	17.75	6.98
ENSG00000049245	VAMP3	vesicle associated membrane protein 3 [Source:HGNC Symbol;Acc:HGNC:12644]	0.471	-1.08512	3.03854e-86	4.72463e-85	yes	down	53.15	21.78	53.15	21.78
ENSG00000121957	GPSM2	G protein signaling modulator 2 [Source:HGNC Symbol;Acc:HGNC:29501]	0.498	-1.00698	4.53595e-86	7.03216e-85	yes	down	46.87	30.01	46.87	30.01
ENSG00000114251	WNT5A	Wnt family member 5A [Source:HGNC Symbol;Acc:HGNC:12784]	0.478	-1.06368	1.69471e-85	2.60429e-84	yes	down	27.1	8.42	27.1	8.42
ENSG00000170456	DENND5B	DENN domain containing 5B [Source:HGNC Symbol;Acc:HGNC:28338]	0.423	-1.24146	1.64251e-84	2.45936e-83	yes	down	11.07	5.63	11.07	5.63
ENSG00000137812	KNL1	kinetochore scaffold 1 [Source:HGNC Symbol;Acc:HGNC:24054]	0.409	-1.29081	2.81164e-83	4.13916e-82	yes	down	16.93	8.98	16.93	8.98
ENSG00000118193	KIF14	kinesin family member 14 [Source:HGNC Symbol;Acc:HGNC:19181]	0.446	-1.16637	1.03246e-82	1.51147e-81	yes	down	12.72	4.96	12.72	4.96
ENSG00000141424	SLC39A6	solute carrier family 39 member 6 [Source:HGNC Symbol;Acc:HGNC:18607]	0.48	-1.05893	2.09387e-81	3.01493e-80	yes	down	39.59	13.48	39.59	13.48
ENSG00000169607	CKAP2L	cytoskeleton associated protein 2 like [Source:HGNC Symbol;Acc:HGNC:26877]	0.479	-1.06097	3.21048e-80	4.49944e-79	yes	down	24.62	10.65	24.62	10.65
ENSG00000146648	EGFR	epidermal growth factor receptor [Source:HGNC Symbol;Acc:HGNC:3236]	0.449	-1.15587	1.51411e-79	2.11074e-78	yes	down	9.17	3.51	9.17	3.51
ENSG00000185009	AP3M1	adaptor related protein complex 3 mu 1 subunit [Source:HGNC Symbol;Acc:HGNC:569]	0.408	-1.29188	3.33521e-76	4.46016e-75	yes	down	19.82	6.48	19.82	6.48
ENSG00000273167	AL359736.1		0.446	-1.16514	4.70107e-76	6.25489e-75	yes	down	9.44	3.84	9.44	3.84
ENSG00000272325	NUDT3	nudix hydrolase 3 [Source:HGNC Symbol;Acc:HGNC:8050]	0.435	-1.20175	7.93065e-67	9.28288e-66	yes	down	6.76	2.57	6.76	2.57
ENSG00000156299	TIAM1	T-cell lymphoma invasion and metastasis 1 [Source:HGNC Symbol;Acc:HGNC:11805]	0.472	-1.08214	1.06379e-65	1.2207e-64	yes	down	15.64	6.45	15.64	6.45
ENSG00000173166	RAPH1	Ras association (RalGDS/AF-6) and pleckstrin homology domains 1 [Source:HGNC Symbol;Acc:HGNC:14436]	0.446	-1.16432	1.14577e-65	1.30906e-64	yes	down	7.3	3.15	7.3	3.15
ENSG00000186522	SEPT10	septin 10 [Source:HGNC Symbol;Acc:HGNC:14349]	0.44	-1.18421	6.53435e-61	6.89594e-60	yes	down	29.47	9.81	29.47	9.81
ENSG00000080839	RBL1	RB transcriptional corepressor like 1 [Source:HGNC Symbol;Acc:HGNC:9893]	0.439	-1.18907	3.95071e-60	4.08725e-59	yes	down	11.58	4.61	11.58	4.61
ENSG00000185022	MAFF	MAF bZIP transcription factor F [Source:HGNC Symbol;Acc:HGNC:6780]	0.486	-1.04006	1.57913e-55	1.46113e-54	yes	down	30.66	13.06	30.66	13.06
ENSG00000138442	WDR12	WD repeat domain 12 [Source:HGNC Symbol;Acc:HGNC:14098]	0.499	-1.00334	1.38802e-52	1.22191e-51	yes	down	37.62	19.68	37.62	19.68
ENSG00000116830	TTF2	transcription termination factor 2 [Source:HGNC Symbol;Acc:HGNC:12398]	0.498	-1.00668	1.40532e-52	1.23507e-51	yes	down	15.21	7.83	15.21	7.83
ENSG00000108506	INTS2	integrator complex subunit 2 [Source:HGNC Symbol;Acc:HGNC:29241]	0.427	-1.2272	7.11498e-52	6.14012e-51	yes	down	9.04	3.53	9.04	3.53
ENSG00000175305	CCNE2	cyclin E2 [Source:HGNC Symbol;Acc:HGNC:1590]	0.309	-1.69261	1.59802e-51	1.36339e-50	yes	down	12.68	4.52	12.68	4.52
ENSG00000189057	FAM111B	family with sequence similarity 111 member B [Source:HGNC Symbol;Acc:HGNC:24200]	0.428	-1.22594	7.32698e-51	6.18098e-50	yes	down	15.18	5.77	15.18	5.77
ENSG00000224186	C5orf66	chromosome 5 open reading frame 66 [Source:HGNC Symbol;Acc:HGNC:48332]	0.076	-3.71866	7.78087e-51	6.55336e-50	yes	down	5.35	0.63	5.35	0.63
ENSG00000116329	OPRD1	opioid receptor delta 1 [Source:HGNC Symbol;Acc:HGNC:8153]	0.192	-2.37971	7.7466e-50	6.38132e-49	yes	down	2.03	0.34	2.03	0.34
ENSG00000267601	AC022966.2		0.011	-6.56316	1.27843e-49	1.04331e-48	yes	down	96.68	0.34	96.68	0.34
ENSG00000180229	HERC2P3	hect domain and RLD 2 pseudogene 3 [Source:HGNC Symbol;Acc:HGNC:4871]	0.405	-1.30279	1.42012e-45	1.0366e-44	yes	down	19.82	7.69	19.82	7.69
ENSG00000173889	PHC3	polyhomeotic homolog 3 [Source:HGNC Symbol;Acc:HGNC:15682]	0.498	-1.00504	3.68589e-44	2.6002e-43	yes	down	7.85	33.43	7.85	33.43
ENSG00000157766	ACAN	aggrecan [Source:HGNC Symbol;Acc:HGNC:319]	0.388	-1.36666	3.82798e-44	2.6932e-43	yes	down	7.85	3.64	7.85	3.64
ENSG00000007545	CRAMP1	cramped chromatin regulator homolog 1 [Source:HGNC Symbol;Acc:HGNC:14122]	0.48	-1.05854	1.17923e-43	8.17618e-43	yes	down	10.09	4.16	10.09	4.16
ENSG00000205746	AC126755.1		0.414	-1.27252	9.2971e-43	6.25629e-42	yes	down	14.38	7.26	14.38	7.26
ENSG00000112742	TTK	TTK protein kinase [Source:HGNC Symbol;Acc:HGNC:12401]	0.487	-1.03835	5.11113e-42	3.35774e-41	yes	down	18.53	9.17	18.53	9.17
ENSG00000184005	ST6GALNAC3	ST6 N-acetylgalactosaminide alpha-2,6-sialyltransferase 3 [Source:HGNC Symbol;Acc:HGNC:19343]	0.424	-1.23917	7.18015e-42	4.67606e-41	yes	down	12.71	3.35	12.71	3.35
ENSG00000196584	XRCC2	X-ray repair cross complementing 2 [Source:HGNC Symbol;Acc:HGNC:12829]	0.369	-1.43707	1.9081e-41	1.23045e-40	yes	down	6.93	2.2	6.93	2.2
ENSG00000262209	PCDHGB3	protocadherin gamma subfamily B, 3 [Source:HGNC Symbol;Acc:HGNC:8710]	0.25	-1.99767	6.80404e-41	4.31353e-40	yes	down	5.81	1.35	5.81	1.35
ENSG00000135976	ANKRD36	ankyrin repeat domain 36 [Source:HGNC Symbol;Acc:HGNC:24079]	0.389	-1.36068	1.20751e-40	7.59107e-40	yes	down	11.01	3.69	11.01	3.69
ENSG00000273055	AC005046.1		0.455	-1.13462	1.31221e-40	8.23948e-40	yes	down	7.86	4.95	7.86	4.95
ENSG00000183808	RBM12B	RNA binding motif protein 12B [Source:HGNC Symbol;Acc:HGNC:32310]	0.49	-1.02834	3.28119e-40	2.04078e-39	yes	down	13.85	4.15	13.85	4.15
ENSG00000259683	AC243562.2		0.474	-1.07738	3.88446e-39	2.30939e-38	yes	down	4.38	1.73	4.38	1.73
ENSG00000051341	POLQ	DNA polymerase theta [Source:HGNC Symbol;Acc:HGNC:9186]	0.449	-1.15652	5.04137e-38	2.90518e-37	yes	down	5.78	2.01	5.78	2.01
ENSG00000125740	FOSB	FosB proto-oncogene, AP-1 transcription factor subunit [Source:HGNC Symbol;Acc:HGNC:3797]	0.366	-1.45028	4.53424e-37	2.53242e-36	yes	down	8.57	2.77	8.57	2.77
ENSG00000165244	ZNF367	zinc finger protein 367 [Source:HGNC Symbol;Acc:HGNC:18320]	0.465	-1.10562	1.07016e-36	5.9017e-36	yes	down	11.86	4.82	11.86	4.82
ENSG00000188994	ZNF292	zinc finger protein 292 [Source:HGNC Symbol;Acc:HGNC:18410]	0.49	-1.0304	1.99822e-35	1.06079e-34	yes	down	7.32	2.96	7.32	2.96
ENSG00000139734	DIAPH3	diaphanous related formin 3 [Source:HGNC Symbol;Acc:HGNC:15480]	0.493	-1.02091	2.34834e-35	1.24164e-34	yes	down	10.05	4.37	10.05	4.37
ENSG00000000460	C1orf112	chromosome 1 open reading frame 112 [Source:HGNC Symbol;Acc:HGNC:25565]	0.465	-1.10523	5.52716e-35	2.89904e-34	yes	down	16.22	5.68	16.22	5.68
ENSG00000198466	ZNF587	zinc finger protein 587 [Source:HGNC Symbol;Acc:HGNC:30955]	0.173	-2.53478	1.45854e-34	7.52992e-34	yes	down	3.56	1.03	3.56	1.03
ENSG00000268861	AC008878.3		0.473	-1.07882	4.13826e-34	2.1095e-33	yes	down	7.52	3.12	7.52	3.12
ENSG00000197496	SLC2A10	solute carrier family 2 member 10 [Source:HGNC Symbol;Acc:HGNC:13444]	0.476	-1.07023	6.56147e-34	3.3158e-33	yes	down	12.04	6.08	12.04	6.08
ENSG00000171246	NPTX1	neuronal pentraxin 1 [Source:HGNC Symbol;Acc:HGNC:7952]	0.313	-1.67717	2.71873e-32	1.30132e-31	yes	down	3.84	1.05	3.84	1.05
ENSG00000253485	PCDHGA5	protocadherin gamma subfamily A, 5 [Source:HGNC Symbol;Acc:HGNC:8703]	0.391	-1.35314	4.57177e-32	2.15685e-31	yes	down	6.62	2.51	6.62	2.51
ENSG00000168283	BMI1	BMI1 proto-oncogene, polycomb ring finger [Source:HGNC Symbol;Acc:HGNC:1066]	0.491	-1.02499	5.01372e-32	2.36111e-31	yes	down	16.43	6.73	16.43	6.73
ENSG00000138756	BMP2K	BMP2 inducible kinase [Source:HGNC Symbol;Acc:HGNC:18041]	0.388	-1.36619	2.91175e-31	1.33533e-30	yes	down	7.78	3.44	7.78	3.44
ENSG00000165891	E2F7	E2F transcription factor 7 [Source:HGNC Symbol;Acc:HGNC:23820]	0.459	-1.12474	7.9778e-31	3.61448e-30	yes	down	8.07	2.38	8.07	2.38
ENSG00000167774	AC010323.1		0.209	-2.25726	2.2055e-30	9.81469e-30	yes	down	38.76	7.06	38.76	7.06
ENSG00000159055	MIS18A	MIS18 kinetochore protein A [Source:HGNC Symbol;Acc:HGNC:1286]	0.285	-1.81314	2.3462e-30	1.04232e-29	yes	down	12.43	3.88	12.43	3.88
ENSG00000170734	POLH	DNA polymerase eta [Source:HGNC Symbol;Acc:HGNC:9181]	0.494	-1.01796	2.57808e-30	1.1434e-29	yes	down	11.49	4.95	11.49	4.95
ENSG00000279417	AC019322.4		0.495	-1.01421	5.55761e-30	2.43404e-29	yes	down	10.18	4.41	10.18	4.41
ENSG00000165240	ATP7A	ATPase copper transporting alpha [Source:HGNC Symbol;Acc:HGNC:869]	0.478	-1.06398	7.64429e-30	3.33404e-29	yes	down	4.17	1.75	4.17	1.75
ENSG00000162769	FLVCR1	feline leukemia virus subgroup C cellular receptor 1 [Source:HGNC Symbol;Acc:HGNC:24682]	0.483	-1.05068	8.27948e-30	3.60509e-29	yes	down	9.01	3.47	9.01	3.47
ENSG00000146414	SHPRH	SNF2 histone linker PHD RING helicase [Source:HGNC Symbol;Acc:HGNC:19336]	0.397	-1.33348	1.18089e-29	5.10802e-29	yes	down	3.33	1.15	3.33	1.15
ENSG00000187720	THSD4	thrombospondin type 1 domain containing 4 [Source:HGNC Symbol;Acc:HGNC:25835]	0.315	-1.6643	3.10816e-29	1.32269e-28	yes	down	3.02	0.88	3.02	0.88
ENSG00000214331	AC009053.1		0.449	-1.15402	1.54552e-28	6.41597e-28	yes	down	12.99	4.94	12.99	4.94
ENSG00000235370	DNM1P51	dynamin 1 pseudogene 51 [Source:HGNC Symbol;Acc:HGNC:48500]	0.279	-1.84021	3.53697e-28	1.44547e-27	yes	down	3.17	0.74	3.17	0.74
ENSG00000052126	PLEKHA5	pleckstrin homology domain containing A5 [Source:HGNC Symbol;Acc:HGNC:30036]	0.484	-1.04545	7.94215e-28	3.19851e-27	yes	down	9.42	4.19	9.42	4.19
ENSG00000162520	SYNC	syncoilin, intermediate filament protein [Source:HGNC Symbol;Acc:HGNC:28897]	0.368	-1.44124	1.69001e-27	6.70337e-27	yes	down	9.13	4.12	9.13	4.12
ENSG00000146592	CREB5	cAMP responsive element binding protein 5 [Source:HGNC Symbol;Acc:HGNC:16844]	0.272	-1.87596	4.83545e-27	1.89226e-26	yes	down	2.83	0.38	2.83	0.38
ENSG00000279232	AC008522.1		0.216	-2.21159	6.10972e-27	2.38382e-26	yes	down	4.02	0.76	4.02	0.76
ENSG00000142731	PLK4	polo like kinase 4 [Source:HGNC Symbol;Acc:HGNC:11397]	0.492	-1.0243	1.35584e-26	5.19746e-26	yes	down	14.45	7.45	14.45	7.45
ENSG00000162775	RBM15	RNA binding motif protein 15 [Source:HGNC Symbol;Acc:HGNC:14959]	0.466	-1.10011	2.78127e-26	1.05463e-25	yes	down	8.01	3.1	8.01	3.1
ENSG00000152217	SETBP1	SET binding protein 1 [Source:HGNC Symbol;Acc:HGNC:15573]	0.474	-1.0773	1.85387e-25	6.78494e-25	yes	down	3.13	2.43	3.13	2.43
ENSG00000273275	AC017083.3		0.005	-7.70815	1.92604e-25	7.04416e-25	yes	down	13.03	0	13.03	0
ENSG00000172260	NEGR1	neuronal growth regulator 1 [Source:HGNC Symbol;Acc:HGNC:17302]	0.325	-1.62009	3.49456e-25	1.264e-24	yes	down	2.35	0.64	2.35	0.64
ENSG00000147654	EBAG9	estrogen receptor binding site associated, antigen, 9 [Source:HGNC Symbol;Acc:HGNC:3123]	0.438	-1.19163	1.04634e-24	3.69069e-24	yes	down	21.64	7.95	21.64	7.95
ENSG00000275740	AC091959.3		0.199	-2.33173	1.97902e-24	6.9087e-24	yes	down	2.94	0.51	2.94	0.51
ENSG00000171320	ESCO2	establishment of sister chromatid cohesion N-acetyltransferase 2 [Source:HGNC Symbol;Acc:HGNC:27230]	0.463	-1.11132	3.40182e-24	1.1739e-23	yes	down	10.64	5.46	10.64	5.46
ENSG00000224536	AC096677.2		0.307	-1.70165	6.42528e-24	2.19134e-23	yes	down	10.49	3.74	10.49	3.74
ENSG00000253816	AC138866.1		0.005	-7.59664	7.00905e-24	2.38733e-23	yes	down	11.95	0	11.95	0
ENSG00000139618	BRCA2	BRCA2, DNA repair associated [Source:HGNC Symbol;Acc:HGNC:1101]	0.388	-1.3651	1.63747e-23	5.47795e-23	yes	down	6.2	2.94	6.2	2.94
ENSG00000173480	ZNF417	zinc finger protein 417 [Source:HGNC Symbol;Acc:HGNC:20646]	0.317	-1.65832	6.4784e-23	2.11871e-22	yes	down	10.87	1.57	10.87	1.57
ENSG00000135913	USP37	ubiquitin specific peptidase 37 [Source:HGNC Symbol;Acc:HGNC:20063]	0.489	-1.03107	7.46189e-23	2.42676e-22	yes	down	5.15	2.7	5.15	2.7
ENSG00000265817	FSBP	fibrinogen silencer binding protein [Source:HGNC Symbol;Acc:HGNC:43653]	0.216	-2.21114	1.04008e-22	3.36383e-22	yes	down	5.79	1.28	5.79	1.28
ENSG00000283580	AC098484.3		0.069	-3.86546	1.26774e-22	4.07255e-22	yes	down	7.01	0.42	7.01	0.42
ENSG00000189308	LIN54	lin-54 DREAM MuvB core complex component [Source:HGNC Symbol;Acc:HGNC:25397]	0.444	-1.17073	2.24951e-22	7.13916e-22	yes	down	5.53	1.77	5.53	1.77
ENSG00000141469	SLC14A1	solute carrier family 14 member 1 (Kidd blood group) [Source:HGNC Symbol;Acc:HGNC:10918]	0.295	-1.76327	2.87985e-22	9.09025e-22	yes	down	8.63	3.55	8.63	3.55
ENSG00000138411	HECW2	HECT, C2 and WW domain containing E3 ubiquitin protein ligase 2 [Source:HGNC Symbol;Acc:HGNC:29853]	0.219	-2.19277	3.83282e-22	1.20476e-21	yes	down	1.48	0.51	1.48	0.51
ENSG00000186767	SPIN4	spindlin family member 4 [Source:HGNC Symbol;Acc:HGNC:27040]	0.409	-1.29012	4.09271e-22	1.28262e-21	yes	down	4.76	1.7	4.76	1.7
ENSG00000186638	KIF24	kinesin family member 24 [Source:HGNC Symbol;Acc:HGNC:19916]	0.452	-1.1458	5.59796e-22	1.74086e-21	yes	down	3.7	1.48	3.7	1.48
ENSG00000138780	GSTCD	glutathione S-transferase C-terminal domain containing [Source:HGNC Symbol;Acc:HGNC:25806]	0.452	-1.14472	9.76913e-22	3.01482e-21	yes	down	6.28	2.83	6.28	2.83
ENSG00000258377	AL139099.2		0.198	-2.33484	1.14048e-21	3.50518e-21	yes	down	3.57	0.62	3.57	0.62
ENSG00000206538	VGLL3	vestigial like family member 3 [Source:HGNC Symbol;Acc:HGNC:24327]	0.415	-1.26994	1.28595e-21	3.94306e-21	yes	down	1.8	1	1.8	1
ENSG00000166845	C18orf54	chromosome 18 open reading frame 54 [Source:HGNC Symbol;Acc:HGNC:13796]	0.493	-1.02085	1.53674e-21	4.69287e-21	yes	down	6.99	2.65	6.99	2.65
ENSG00000232803	SLCO4A1-AS1	SLCO4A1 antisense RNA 1 [Source:HGNC Symbol;Acc:HGNC:40537]	0.38	-1.39696	3.7124e-21	1.11554e-20	yes	down	14.71	4.65	14.71	4.65
ENSG00000258465	AL139011.2		0.372	-1.42545	5.32442e-21	1.58633e-20	yes	down	8.22	2.66	8.22	2.66
ENSG00000153904	DDAH1	dimethylarginine dimethylaminohydrolase 1 [Source:HGNC Symbol;Acc:HGNC:2715]	0.41	-1.285	2.42572e-20	7.02399e-20	yes	down	4.9	1.66	4.9	1.66
ENSG00000181450	ZNF678	zinc finger protein 678 [Source:HGNC Symbol;Acc:HGNC:28652]	0.378	-1.40239	4.67241e-20	1.33458e-19	yes	down	5.63	1.6	5.63	1.6
ENSG00000148735	PLEKHS1	pleckstrin homology domain containing S1 [Source:HGNC Symbol;Acc:HGNC:26285]	0.371	-1.43012	4.774e-20	1.36211e-19	yes	down	4.88	1.8	4.88	1.8
ENSG00000073756	PTGS2	prostaglandin-endoperoxide synthase 2 [Source:HGNC Symbol;Acc:HGNC:9605]	0.469	-1.09126	5.01065e-20	1.42731e-19	yes	down	5.32	2.2	5.32	2.2
ENSG00000251201	TMED7-TICAM2	TMED7-TICAM2 readthrough [Source:HGNC Symbol;Acc:HGNC:33945]	0.394	-1.34305	6.17599e-20	1.75451e-19	yes	down	4.78	1.86	4.78	1.86
ENSG00000163359	COL6A3	collagen type VI alpha 3 chain [Source:HGNC Symbol;Acc:HGNC:2213]	0.336	-1.57445	2.08802e-19	5.75144e-19	yes	down	1.43	0.45	1.43	0.45
ENSG00000181722	ZBTB20	zinc finger and BTB domain containing 20 [Source:HGNC Symbol;Acc:HGNC:13503]	0.267	-1.90509	3.64565e-19	9.94291e-19	yes	down	0.87	22.62	0.87	22.62
ENSG00000101888	NXT2	nuclear transport factor 2 like export factor 2 [Source:HGNC Symbol;Acc:HGNC:18151]	0.393	-1.34615	1.34904e-18	3.58986e-18	yes	down	6.94	2.53	6.94	2.53
ENSG00000186871	ERCC6L	ERCC excision repair 6 like, spindle assembly checkpoint helicase [Source:HGNC Symbol;Acc:HGNC:20794]	0.486	-1.04109	1.64064e-18	4.35259e-18	yes	down	5.32	2.28	5.32	2.28
ENSG00000003137	CYP26B1	cytochrome P450 family 26 subfamily B member 1 [Source:HGNC Symbol;Acc:HGNC:20581]	0.45	-1.15177	3.61049e-18	9.41697e-18	yes	down	6.81	2.01	6.81	2.01
ENSG00000105866	SP4	Sp4 transcription factor [Source:HGNC Symbol;Acc:HGNC:11209]	0.448	-1.15901	9.46301e-18	2.40259e-17	yes	down	3.08	1.33	3.08	1.33
ENSG00000171451	DSEL	dermatan sulfate epimerase-like [Source:HGNC Symbol;Acc:HGNC:18144]	0.405	-1.30297	1.02215e-17	2.59139e-17	yes	down	1.53	0.54	1.53	0.54
ENSG00000231345	BEND3P1	BEN domain containing 3 pseudogene 1 [Source:HGNC Symbol;Acc:HGNC:45014]	0.272	-1.88044	2.06698e-17	5.15086e-17	yes	down	3.68	0.82	3.68	0.82
ENSG00000183814	LIN9	lin-9 DREAM MuvB core complex component [Source:HGNC Symbol;Acc:HGNC:30830]	0.482	-1.05263	2.84951e-17	7.07073e-17	yes	down	36.85	7.23	36.85	7.23
ENSG00000162924	REL	REL proto-oncogene, NF-kB subunit [Source:HGNC Symbol;Acc:HGNC:9954]	0.372	-1.42844	3.19942e-17	7.90912e-17	yes	down	1.61	0.42	1.61	0.42
ENSG00000176208	ATAD5	ATPase family, AAA domain containing 5 [Source:HGNC Symbol;Acc:HGNC:25752]	0.489	-1.03269	4.36251e-17	1.06888e-16	yes	down	12.13	1.42	12.13	1.42
ENSG00000118503	TNFAIP3	TNF alpha induced protein 3 [Source:HGNC Symbol;Acc:HGNC:11896]	0.432	-1.21105	4.47723e-17	1.09546e-16	yes	down	3.87	1.52	3.87	1.52
ENSG00000117707	PROX1	prospero homeobox 1 [Source:HGNC Symbol;Acc:HGNC:9459]	0.398	-1.32883	5.69297e-17	1.38007e-16	yes	down	1.62	0.56	1.62	0.56
ENSG00000164684	ZNF704	zinc finger protein 704 [Source:HGNC Symbol;Acc:HGNC:32291]	0.48	-1.05772	7.81465e-16	1.7741e-15	yes	down	1.23	0.52	1.23	0.52
ENSG00000183454	GRIN2A	glutamate ionotropic receptor NMDA type subunit 2A [Source:HGNC Symbol;Acc:HGNC:4585]	0.304	-1.71817	1.48054e-15	3.30968e-15	yes	down	0.57	0.15	0.57	0.15
ENSG00000150667	FSIP1	fibrous sheath interacting protein 1 [Source:HGNC Symbol;Acc:HGNC:21674]	0.174	-2.52478	3.63884e-15	7.94854e-15	yes	down	1.96	0.29	1.96	0.29
ENSG00000243207	PPAN-P2RY11	PPAN-P2RY11 readthrough [Source:HGNC Symbol;Acc:HGNC:33526]	0.425	-1.23544	6.46371e-15	1.39509e-14	yes	down	5.78	3.11	5.78	3.11
ENSG00000102554	KLF5	Kruppel like factor 5 [Source:HGNC Symbol;Acc:HGNC:6349]	0.419	-1.25345	6.48974e-15	1.39956e-14	yes	down	4.02	1.59	4.02	1.59
ENSG00000257743	MGAM2	maltase-glucoamylase 2 (putative) [Source:HGNC Symbol;Acc:HGNC:28101]	0.414	-1.27373	6.92707e-15	1.49143e-14	yes	down	1.59	0.58	1.59	0.58
ENSG00000174501	ANKRD36C	ankyrin repeat domain 36C [Source:HGNC Symbol;Acc:HGNC:32946]	0.329	-1.60295	9.16428e-15	1.95946e-14	yes	down	3.38	1.29	3.38	1.29
ENSG00000135636	DYSF	dysferlin [Source:HGNC Symbol;Acc:HGNC:3097]	0.209	-2.257	1.45589e-14	3.06797e-14	yes	down	1.12	0.27	1.12	0.27
ENSG00000283378	BX088645.1		0.392	-1.35054	1.9191e-14	4.00237e-14	yes	down	7.36	2.52	7.36	2.52
ENSG00000276077	CU633904.1		0.345	-1.5334	2.12325e-14	4.40714e-14	yes	down	7.78	1.44	7.78	1.44
ENSG00000248767	AC187653.1		0.419	-1.25451	2.9051e-14	5.97573e-14	yes	down	13.86	7.18	13.86	7.18
ENSG00000165490	DDIAS	DNA damage induced apoptosis suppressor [Source:HGNC Symbol;Acc:HGNC:26351]	0.486	-1.04012	3.75937e-14	7.68181e-14	yes	down	5.43	2.6	5.43	2.6
ENSG00000113532	ST8SIA4	ST8 alpha-N-acetyl-neuraminide alpha-2,8-sialyltransferase 4 [Source:HGNC Symbol;Acc:HGNC:10871]	0.461	-1.11684	4.03228e-14	8.21711e-14	yes	down	2.87	1.01	2.87	1.01
ENSG00000274487	AC244154.1		0.274	-1.8689	7.8765e-14	1.57397e-13	yes	down	9.37	2.71	9.37	2.71
ENSG00000166106	ADAMTS15	ADAM metallopeptidase with thrombospondin type 1 motif 15 [Source:HGNC Symbol;Acc:HGNC:16305]	0.498	-1.00546	1.68063e-13	3.28718e-13	yes	down	2.93	1.28	2.93	1.28
ENSG00000160352	ZNF714	zinc finger protein 714 [Source:HGNC Symbol;Acc:HGNC:27124]	0.361	-1.47162	2.17572e-13	4.23035e-13	yes	down	20.48	1.08	20.48	1.08
ENSG00000213906	LTB4R2	leukotriene B4 receptor 2 [Source:HGNC Symbol;Acc:HGNC:19260]	0.292	-1.77719	2.38513e-13	4.62726e-13	yes	down	2.67	1.19	2.67	1.19
ENSG00000270882	HIST2H4A	histone cluster 2 H4 family member a [Source:HGNC Symbol;Acc:HGNC:4794]	0.468	-1.0946	2.53596e-13	4.9072e-13	yes	down	24.93	14.08	24.93	14.08
ENSG00000145536	ADAMTS16	ADAM metallopeptidase with thrombospondin type 1 motif 16 [Source:HGNC Symbol;Acc:HGNC:17108]	0.221	-2.17683	2.55843e-13	4.94884e-13	yes	down	1.06	0.32	1.06	0.32
ENSG00000270136	MINOS1-NBL1	MINOS1-NBL1 readthrough [Source:HGNC Symbol;Acc:HGNC:48338]	0.094	-3.41731	3.49657e-13	6.70185e-13	yes	down	4.01	0.48	4.01	0.48
ENSG00000262304	AC027796.3		0.011	-6.55784	3.71147e-13	7.09565e-13	yes	down	0.55	0	0.55	0
ENSG00000118620	ZNF430	zinc finger protein 430 [Source:HGNC Symbol;Acc:HGNC:20808]	0.409	-1.29082	5.35209e-13	1.01181e-12	yes	down	2.81	1	2.81	1
ENSG00000188211	NCR3LG1	natural killer cell cytotoxicity receptor 3 ligand 1 [Source:HGNC Symbol;Acc:HGNC:42400]	0.448	-1.15976	5.93327e-13	1.11806e-12	yes	down	1.95	0.77	1.95	0.77
ENSG00000168077	SCARA3	scavenger receptor class A member 3 [Source:HGNC Symbol;Acc:HGNC:19000]	0.276	-1.8549	7.88595e-13	1.4723e-12	yes	down	1.86	0.46	1.86	0.46
ENSG00000205918	PDPK2P	3-phosphoinositide dependent protein kinase 2, pseudogene [Source:HGNC Symbol;Acc:HGNC:49897]	0.485	-1.04313	3.17625e-12	5.68758e-12	yes	down	1.42	0.6	1.42	0.6
ENSG00000263513	FAM72C	family with sequence similarity 72 member C [Source:HGNC Symbol;Acc:HGNC:30602]	0.447	-1.1604	3.48568e-12	6.2247e-12	yes	down	5.63	2.21	5.63	2.21
ENSG00000261427	AC099518.3		0.478	-1.06595	4.57947e-12	8.12003e-12	yes	down	24.03	0.9	24.03	0.9
ENSG00000179240	AP002360.1		0.458	-1.12653	7.25811e-12	1.27025e-11	yes	down	6.14	1.81	6.14	1.81
ENSG00000148346	LCN2	lipocalin 2 [Source:HGNC Symbol;Acc:HGNC:6526]	0.249	-2.00377	7.95575e-12	1.38818e-11	yes	down	8.97	1.94	8.97	1.94
ENSG00000240240	BX664727.3		0.204	-2.29385	8.10072e-12	1.41207e-11	yes	down	4.53	0.49	4.53	0.49
ENSG00000137198	GMPR	guanosine monophosphate reductase [Source:HGNC Symbol;Acc:HGNC:4376]	0.325	-1.62044	8.77822e-12	1.52461e-11	yes	down	5.23	1.49	5.23	1.49
ENSG00000275591	XKR5	XK related 5 [Source:HGNC Symbol;Acc:HGNC:20782]	0.424	-1.23917	1.21375e-11	2.08395e-11	yes	down	2.07	0.77	2.07	0.77
ENSG00000072201	LNX1	ligand of numb-protein X 1 [Source:HGNC Symbol;Acc:HGNC:6657]	0.244	-2.03315	1.23018e-11	2.11009e-11	yes	down	1.34	0.36	1.34	0.36
ENSG00000132010	ZNF20	zinc finger protein 20 [Source:HGNC Symbol;Acc:HGNC:12992]	0.269	-1.89668	1.26889e-11	2.17364e-11	yes	down	8.75	0.67	8.75	0.67
ENSG00000228242	AC093495.1		0.212	-2.23996	1.33697e-11	2.28431e-11	yes	down	7.44	1.22	7.44	1.22
ENSG00000232300	FAM215B	family with sequence similarity 215 member B (non-protein coding) [Source:HGNC Symbol;Acc:HGNC:43639]	0.402	-1.31635	2.01401e-11	3.40019e-11	yes	down	4.47	1.57	4.47	1.57
ENSG00000278864	AC055811.4		0.26	-1.94237	2.07446e-11	3.49887e-11	yes	down	3.29	0.75	3.29	0.75
ENSG00000249731	AC126768.3		0.375	-1.4137	2.13298e-11	3.59526e-11	yes	down	26.99	8.82	26.99	8.82
ENSG00000278935	AC087386.2		0.275	-1.86055	2.29703e-11	3.86064e-11	yes	down	1.17	0.28	1.17	0.28
ENSG00000267459	AC006116.7		0.013	-6.25065	5.15677e-11	8.45083e-11	yes	down	4.19	0	4.19	0
ENSG00000143196	DPT	dermatopontin [Source:HGNC Symbol;Acc:HGNC:3011]	0.194	-2.36392	1.07006e-10	1.71352e-10	yes	down	2.33	0.4	2.33	0.4
ENSG00000056277	ZNF280C	zinc finger protein 280C [Source:HGNC Symbol;Acc:HGNC:25955]	0.425	-1.23341	1.30414e-10	2.07446e-10	yes	down	2.15	0.74	2.15	0.74
ENSG00000196787	HIST1H2AG	histone cluster 1 H2A family member g [Source:HGNC Symbol;Acc:HGNC:4737]	0.307	-1.70561	1.37722e-10	2.18673e-10	yes	down	2.7	0.72	2.7	0.72
ENSG00000268812	AC004264.2		0.168	-2.57737	1.48512e-10	2.34742e-10	yes	down	6.08	0.89	6.08	0.89
ENSG00000107890	ANKRD26	ankyrin repeat domain 26 [Source:HGNC Symbol;Acc:HGNC:29186]	0.497	-1.00755	1.70638e-10	2.68583e-10	yes	down	30.32	1.49	30.32	1.49
ENSG00000279296	PRAL	p53 regulation associated lncRNA [Source:HGNC Symbol;Acc:HGNC:52646]	0.186	-2.42428	1.86322e-10	2.91959e-10	yes	down	1.11	0.18	1.11	0.18
ENSG00000173376	NDNF	neuron derived neurotrophic factor [Source:HGNC Symbol;Acc:HGNC:26256]	0.464	-1.10709	1.97126e-10	3.08034e-10	yes	down	3.87	1.57	3.87	1.57
ENSG00000281883	AL512506.3		0.014	-6.15686	1.97167e-10	3.08034e-10	yes	down	39.59	0	39.59	0
ENSG00000079335	CDC14A	cell division cycle 14A [Source:HGNC Symbol;Acc:HGNC:1718]	0.397	-1.33295	2.61301e-10	4.03197e-10	yes	down	16.06	0.78	16.06	0.78
ENSG00000184497	TMEM255B	transmembrane protein 255B [Source:HGNC Symbol;Acc:HGNC:28297]	0.2	-2.32439	2.87447e-10	4.42243e-10	yes	down	2.7	0.89	2.7	0.89
ENSG00000258749	AL110504.1		0.205	-2.28379	3.42262e-10	5.23054e-10	yes	down	5.67	1.02	5.67	1.02
ENSG00000213020	ZNF611	zinc finger protein 611 [Source:HGNC Symbol;Acc:HGNC:28766]	0.485	-1.04515	3.64746e-10	5.55959e-10	yes	down	4.1	1.4	4.1	1.4
ENSG00000281195	AC007878.1		0.015	-6.10283	4.13313e-10	6.25813e-10	yes	down	1.35	0	1.35	0
ENSG00000228492	RAB11FIP1P1	RAB11 family interacting protein 1 pseudogene 1 [Source:HGNC Symbol;Acc:HGNC:42366]	0.368	-1.44372	4.31852e-10	6.53319e-10	yes	down	4.32	1.39	4.32	1.39
ENSG00000164330	EBF1	early B-cell factor 1 [Source:HGNC Symbol;Acc:HGNC:3126]	0.49	-1.02797	4.39062e-10	6.63845e-10	yes	down	2.78	1.06	2.78	1.06
ENSG00000225898	AC002075.1		0.001	-9.92341	4.67557e-10	7.06115e-10	yes	down	0.74	0	0.74	0
ENSG00000106366	SERPINE1	serpin family E member 1 [Source:HGNC Symbol;Acc:HGNC:8583]	0.366	-1.45075	4.87494e-10	7.34957e-10	yes	down	2.17	0.7	2.17	0.7
ENSG00000261915	AC026954.2		0.015	-6.0891	4.97046e-10	7.48714e-10	yes	down	0.84	0	0.84	0
ENSG00000170264	FAM161A	family with sequence similarity 161 member A [Source:HGNC Symbol;Acc:HGNC:25808]	0.396	-1.33468	5.18735e-10	7.80267e-10	yes	down	2.32	0.69	2.32	0.69
ENSG00000257594	GALNT4	polypeptide N-acetylgalactosaminyltransferase 4 [Source:HGNC Symbol;Acc:HGNC:4126]	0.49	-1.03038	5.5997e-10	8.38213e-10	yes	down	2.1	0.9	2.1	0.9
ENSG00000253854	AC010834.3		0.374	-1.4188	6.07578e-10	9.06121e-10	yes	down	3.2	1.05	3.2	1.05
ENSG00000273448	AC006480.2		0.14	-2.83145	9.97599e-10	1.46144e-09	yes	down	2.44	0.3	2.44	0.3
ENSG00000278962	AC092645.1		0.432	-1.21139	1.0243e-09	1.4991e-09	yes	down	4.03	1.52	4.03	1.52
ENSG00000188158	NHS	NHS actin remodeling regulator [Source:HGNC Symbol;Acc:HGNC:7820]	0.461	-1.11794	1.03568e-09	1.51492e-09	yes	down	1.14	0.47	1.14	0.47
ENSG00000204790	AL163540.1		0.483	-1.04921	1.12041e-09	1.63384e-09	yes	down	18.89	7.42	18.89	7.42
ENSG00000271605	MILR1	mast cell immunoglobulin like receptor 1 [Source:HGNC Symbol;Acc:HGNC:27570]	0.496	-1.01195	1.32079e-09	1.9149e-09	yes	down	18.01	7.27	18.01	7.27
ENSG00000280114	AL021920.2		0.464	-1.10638	2.20253e-09	3.13531e-09	yes	down	1.9	0.75	1.9	0.75
ENSG00000164509	IL31RA	interleukin 31 receptor A [Source:HGNC Symbol;Acc:HGNC:18969]	0.454	-1.14081	2.32087e-09	3.29751e-09	yes	down	1.54	0.97	1.54	0.97
ENSG00000259823	LYPD8	LY6/PLAUR domain containing 8 [Source:HGNC Symbol;Acc:HGNC:44208]	0.193	-2.37092	2.45943e-09	3.4859e-09	yes	down	3.13	0.53	3.13	0.53
ENSG00000144452	ABCA12	ATP binding cassette subfamily A member 12 [Source:HGNC Symbol;Acc:HGNC:14637]	0.338	-1.5654	2.99442e-09	4.21576e-09	yes	down	0.58	0.18	0.58	0.18
ENSG00000188223	AD000671.1		0.103	-3.27506	3.54038e-09	4.94991e-09	yes	down	2.77	0.28	2.77	0.28
ENSG00000149054	ZNF215	zinc finger protein 215 [Source:HGNC Symbol;Acc:HGNC:13007]	0.339	-1.5591	3.59945e-09	5.02048e-09	yes	down	1.98	0.48	1.98	0.48
ENSG00000198155	ZNF876P	zinc finger protein 876, pseudogene [Source:HGNC Symbol;Acc:HGNC:32472]	0.394	-1.34471	4.82667e-09	6.656e-09	yes	down	4.72	1.73	4.72	1.73
ENSG00000237854	LINC00674	long intergenic non-protein coding RNA 674 [Source:HGNC Symbol;Acc:HGNC:44355]	0.415	-1.26994	4.95484e-09	6.82583e-09	yes	down	11.3	4.09	11.3	4.09
ENSG00000238117	AP000844.2		0.06	-4.06436	5.02482e-09	6.9168e-09	yes	down	4.6	0.17	4.6	0.17
ENSG00000269001	AC092070.2		0.378	-1.4051	5.14956e-09	7.07924e-09	yes	down	3.21	0.89	3.21	0.89
ENSG00000280287	AC131212.3		0.138	-2.8549	8.02226e-09	1.08385e-08	yes	down	0.58	0.07	0.58	0.07
ENSG00000198346	ZNF813	zinc finger protein 813 [Source:HGNC Symbol;Acc:HGNC:33257]	0.454	-1.14004	8.37458e-09	1.12999e-08	yes	down	2	0.53	2	0.53
ENSG00000171189	GRIK1	glutamate ionotropic receptor kainate type subunit 1 [Source:HGNC Symbol;Acc:HGNC:4579]	0.034	-4.8993	8.46129e-09	1.14111e-08	yes	down	27.62	0.02	27.62	0.02
ENSG00000258555	SPECC1L-ADORA2A	SPECC1L-ADORA2A readthrough (NMD candidate) [Source:HGNC Symbol;Acc:HGNC:49185]	0.204	-2.29257	9.00775e-09	1.21325e-08	yes	down	9.25	0.21	9.25	0.21
ENSG00000255557	AP001266.2		0.123	-3.02483	9.16248e-09	1.23282e-08	yes	down	34.43	0.66	34.43	0.66
ENSG00000228477	AL663070.1		0.017	-5.8549	9.30442e-09	1.24968e-08	yes	down	3.4	0	3.4	0
ENSG00000277297	ATP5A1P10	ATP synthase, H+ transporting, mitochondrial F1 complex, alpha subunit 1 pseudogene 10 [Source:HGNC Symbol;Acc:HGNC:37668]	0.037	-4.77278	1.00256e-08	1.34175e-08	yes	down	1.18	0.04	1.18	0.04
ENSG00000268416	AC010329.1		0.242	-2.04604	1.33696e-08	1.76678e-08	yes	down	0.4	0.09	0.4	0.09
ENSG00000249503	HMGN1P16	high mobility group nucleosome binding domain 1 pseudogene 16 [Source:HGNC Symbol;Acc:HGNC:39360]	0.018	-5.8091	1.57699e-08	2.07045e-08	yes	down	2.99	0	2.99	0
ENSG00000183137	CEP57L1	centrosomal protein 57 like 1 [Source:HGNC Symbol;Acc:HGNC:21561]	0.499	-1.0028	1.81271e-08	2.3628e-08	yes	down	10.84	4.56	10.84	4.56
ENSG00000281593	AC006978.2		0.329	-1.60214	1.8228e-08	2.37537e-08	yes	down	10.61	3.08	10.61	3.08
ENSG00000134317	GRHL1	grainyhead like transcription factor 1 [Source:HGNC Symbol;Acc:HGNC:17923]	0.372	-1.42681	2.28114e-08	2.94056e-08	yes	down	2.63	1.08	2.63	1.08
ENSG00000276256	AC011043.1	Homo sapiens uncharacterized LOC389831 (LOC389831), transcript variant 3, mRNA. [Source:RefSeq mRNA;Acc:NM_001347681]	0.423	-1.24244	2.40829e-08	3.09612e-08	yes	down	3.2	1.18	3.2	1.18
ENSG00000275793	RIMBP3	RIMS binding protein 3 [Source:HGNC Symbol;Acc:HGNC:29344]	0.411	-1.28431	2.49585e-08	3.2032e-08	yes	down	1.05	0.38	1.05	0.38
ENSG00000280129	AL132780.5		0.036	-4.8091	2.61692e-08	3.35531e-08	yes	down	1.09	0.03	1.09	0.03
ENSG00000188167	TMPPE	transmembrane protein with metallophosphoesterase domain [Source:HGNC Symbol;Acc:HGNC:33865]	0.256	-1.96343	2.84642e-08	3.63361e-08	yes	down	0.9	0.23	0.9	0.23
ENSG00000213713	PIGCP1	phosphatidylinositol glycan anchor biosynthesis class C pseudogene 1 [Source:HGNC Symbol;Acc:HGNC:8961]	0.269	-1.89466	3.52537e-08	4.46347e-08	yes	down	5.5	1.29	5.5	1.29
ENSG00000148541	FAM13C	family with sequence similarity 13 member C [Source:HGNC Symbol;Acc:HGNC:19371]	0.251	-1.99241	4.22564e-08	5.31678e-08	yes	down	1.6	0.25	1.6	0.25
ENSG00000141255	SPATA22	spermatogenesis associated 22 [Source:HGNC Symbol;Acc:HGNC:30705]	0.091	-3.45462	4.35431e-08	5.4695e-08	yes	down	4.33	0.37	4.33	0.37
ENSG00000261771	DNAAF4-CCPG1	DNAAF4-CCPG1 readthrough (NMD candidate) [Source:HGNC Symbol;Acc:HGNC:43019]	0.019	-5.71686	4.37532e-08	5.49459e-08	yes	down	0.32	0	0.32	0
ENSG00000198205	ZXDA	zinc finger, X-linked, duplicated A [Source:HGNC Symbol;Acc:HGNC:13198]	0.364	-1.4574	5.28121e-08	6.57721e-08	yes	down	1.25	0.4	1.25	0.4
ENSG00000273024	INTS4P2	integrator complex subunit 4 pseudogene 2 [Source:HGNC Symbol;Acc:HGNC:22351]	0.347	-1.52674	6.22305e-08	7.69908e-08	yes	down	2.26	0.81	2.26	0.81
ENSG00000101670	LIPG	lipase G, endothelial type [Source:HGNC Symbol;Acc:HGNC:6623]	0.262	-1.93452	6.8341e-08	8.41742e-08	yes	down	12.27	2.35	12.27	2.35
ENSG00000240093	AC093627.3		0.314	-1.67155	7.19559e-08	8.82337e-08	yes	down	13.96	3.76	13.96	3.76
ENSG00000224905	AP001347.1		0.298	-1.7488	7.23611e-08	8.87099e-08	yes	down	5.55	1.07	5.55	1.07
ENSG00000111348	ARHGDIB	Rho GDP dissociation inhibitor beta [Source:HGNC Symbol;Acc:HGNC:679]	0.392	-1.35086	8.2399e-08	1.00337e-07	yes	down	8.59	1.83	8.59	1.83
ENSG00000127743	IL17B	interleukin 17B [Source:HGNC Symbol;Acc:HGNC:5982]	0.404	-1.30808	8.88489e-08	1.07791e-07	yes	down	13.08	37.1	13.08	37.1
ENSG00000184635	ZNF93	zinc finger protein 93 [Source:HGNC Symbol;Acc:HGNC:13169]	0.42	-1.2502	1.18333e-07	1.41891e-07	yes	down	3.19	0.94	3.19	0.94
ENSG00000222044	AL031587.1		0.478	-1.06494	1.34621e-07	1.60397e-07	yes	down	9.49	3.96	9.49	3.96
ENSG00000223969	AC002456.1		0.272	-1.87727	1.70966e-07	2.01282e-07	yes	down	31.56	7.26	31.56	7.26
ENSG00000257653	AC117498.1		0.19	-2.3938	1.73106e-07	2.0371e-07	yes	down	5.22	0.87	5.22	0.87
ENSG00000276952	AL121772.3		0.475	-1.07407	1.93501e-07	2.26544e-07	yes	down	17.89	7.41	17.89	7.41
ENSG00000145700	ANKRD31	ankyrin repeat domain 31 [Source:HGNC Symbol;Acc:HGNC:26853]	0.158	-2.66226	1.96966e-07	2.30447e-07	yes	down	0.34	0.05	0.34	0.05
ENSG00000271870	AC024060.1		0.081	-3.62488	2.3373e-07	2.71827e-07	yes	down	6.86	0.48	6.86	0.48
ENSG00000205238	SPDYE2	speedy/RINGO cell cycle regulator family member E2 [Source:HGNC Symbol;Acc:HGNC:33841]	0.37	-1.43569	2.36326e-07	2.74664e-07	yes	down	23.18	22.59	23.18	22.59
ENSG00000080854	IGSF9B	immunoglobulin superfamily member 9B [Source:HGNC Symbol;Acc:HGNC:32326]	0.332	-1.59187	2.36684e-07	2.75019e-07	yes	down	1.63	1.75	1.63	1.75
ENSG00000244041	LINC01011	long intergenic non-protein coding RNA 1011 [Source:HGNC Symbol;Acc:HGNC:33812]	0.28	-1.83901	2.52375e-07	2.92347e-07	yes	down	1.99	0.3	1.99	0.3
ENSG00000188825	LINC00910	long intergenic non-protein coding RNA 910 [Source:HGNC Symbol;Acc:HGNC:44361]	0.3	-1.73646	2.70164e-07	3.12128e-07	yes	down	61.65	0.95	61.65	0.95
ENSG00000036565	SLC18A1	solute carrier family 18 member A1 [Source:HGNC Symbol;Acc:HGNC:10934]	0.217	-2.2054	2.74706e-07	3.17026e-07	yes	down	1.05	0.19	1.05	0.19
ENSG00000279722	AC007342.7		0.074	-3.76179	2.82547e-07	3.25647e-07	yes	down	0.69	0.04	0.69	0.04
ENSG00000119737	GPR75	G protein-coupled receptor 75 [Source:HGNC Symbol;Acc:HGNC:4526]	0.38	-1.39547	2.82817e-07	3.25886e-07	yes	down	2.48	0.83	2.48	0.83
ENSG00000157423	HYDIN	HYDIN, axonemal central pair apparatus protein [Source:HGNC Symbol;Acc:HGNC:19368]	0.351	-1.50941	2.99533e-07	3.44167e-07	yes	down	1.21	0.27	1.21	0.27
ENSG00000216490	IFI30	IFI30, lysosomal thiol reductase [Source:HGNC Symbol;Acc:HGNC:5398]	0.289	-1.78901	3.19968e-07	3.66925e-07	yes	down	5.08	0.93	5.08	0.93
ENSG00000101162	TUBB1	tubulin beta 1 class VI [Source:HGNC Symbol;Acc:HGNC:16257]	0.145	-2.78901	3.29372e-07	3.76969e-07	yes	down	0.57	0.07	0.57	0.07
ENSG00000181227	DLSTP1	dihydrolipoamide S-succinyltransferase pseudogene 1 [Source:HGNC Symbol;Acc:HGNC:2912]	0.18	-2.47381	4.33754e-07	4.90032e-07	yes	down	1.9	0.3	1.9	0.3
ENSG00000049192	ADAMTS6	ADAM metallopeptidase with thrombospondin type 1 motif 6 [Source:HGNC Symbol;Acc:HGNC:222]	0.451	-1.14826	4.85217e-07	5.45242e-07	yes	down	2.03	0.34	2.03	0.34
ENSG00000272768	AC004854.2		0.359	-1.47718	4.89087e-07	5.49473e-07	yes	down	3.46	1.09	3.46	1.09
ENSG00000116652	DLEU2L	deleted in lymphocytic leukemia 2-like [Source:HGNC Symbol;Acc:HGNC:13225]	0.408	-1.29348	5.23118e-07	5.85578e-07	yes	down	1.49	0.53	1.49	0.53
ENSG00000233237	LINC00472	long intergenic non-protein coding RNA 472 [Source:HGNC Symbol;Acc:HGNC:21380]	0.246	-2.02483	5.43347e-07	6.07446e-07	yes	down	1.74	0.21	1.74	0.21
ENSG00000227741	AL121987.2		0.166	-2.58947	5.71292e-07	6.37079e-07	yes	down	1.46	0.21	1.46	0.21
ENSG00000162631	NTNG1	netrin G1 [Source:HGNC Symbol;Acc:HGNC:23319]	0.483	-1.05045	6.02644e-07	6.71026e-07	yes	down	2.01	0.93	2.01	0.93
ENSG00000272540	AL662797.3		0.395	-1.33985	6.4537e-07	7.16474e-07	yes	down	9.22	3.18	9.22	3.18
ENSG00000266777	AC090616.6		0.381	-1.39256	6.91845e-07	7.65644e-07	yes	down	3.59	1.13	3.59	1.13
ENSG00000243056	EIF4EBP3	eukaryotic translation initiation factor 4E binding protein 3 [Source:HGNC Symbol;Acc:HGNC:3290]	0.103	-3.27782	6.9525e-07	7.69088e-07	yes	down	3.59	0.32	3.59	0.32
ENSG00000249852	AC145676.1		0.475	-1.07374	7.28391e-07	8.03214e-07	yes	down	3.72	1.55	3.72	1.55
ENSG00000231588	SHQ1P1	SHQ1, H/ACA ribonucleoprotein assembly factor pseudogene 1 [Source:HGNC Symbol;Acc:HGNC:45013]	0.023	-5.4284	7.60428e-07	8.37663e-07	yes	down	0.89	0	0.89	0
ENSG00000234630	AC245060.2		0.13	-2.94237	8.30965e-07	9.10592e-07	yes	down	4.73	0.45	4.73	0.45
ENSG00000175463	TBC1D10C	TBC1 domain family member 10C [Source:HGNC Symbol;Acc:HGNC:24702]	0.327	-1.61233	8.93703e-07	9.75275e-07	yes	down	1.05	0.28	1.05	0.28
ENSG00000240891	PLCXD2	phosphatidylinositol specific phospholipase C X domain containing 2 [Source:HGNC Symbol;Acc:HGNC:26462]	0.107	-3.22414	9.08788e-07	9.90708e-07	yes	down	0.28	0.02	0.28	0.02
ENSG00000254835	RNF185-AS1	RNF185 antisense RNA 1 [Source:HGNC Symbol;Acc:HGNC:41161]	0.024	-5.39033	1.07005e-06	1.15477e-06	yes	down	12.98	0	12.98	0
ENSG00000213222	AC093724.1		0.455	-1.13477	1.09648e-06	1.18136e-06	yes	down	7.59	3.02	7.59	3.02
ENSG00000153253	SCN3A	sodium voltage-gated channel alpha subunit 3 [Source:HGNC Symbol;Acc:HGNC:10590]	0.446	-1.16423	1.18024e-06	1.2677e-06	yes	down	0.95	0.34	0.95	0.34
ENSG00000278769	AC090510.3		0.221	-2.17808	1.25924e-06	1.34897e-06	yes	down	4.03	0.78	4.03	0.78
ENSG00000152056	AP1S3	adaptor related protein complex 1 sigma 3 subunit [Source:HGNC Symbol;Acc:HGNC:18971]	0.36	-1.47544	1.39018e-06	1.48198e-06	yes	down	2.95	1.09	2.95	1.09
ENSG00000259584	AC021755.3		0.046	-4.43987	1.43874e-06	1.53065e-06	yes	down	1.95	0.08	1.95	0.08
ENSG00000215014	AL645728.1		0.194	-2.36822	1.47842e-06	1.57255e-06	yes	down	1.07	0.18	1.07	0.18
ENSG00000260409	AC012414.5		0.289	-1.78924	1.54346e-06	1.63907e-06	yes	down	2.11	0.53	2.11	0.53
ENSG00000269825	AC022150.4		0.386	-1.37428	1.55858e-06	1.65479e-06	yes	down	1.59	0.54	1.59	0.54
ENSG00000227775	AL031282.1		0.156	-2.67865	1.65328e-06	1.75039e-06	yes	down	2.32	1.54	2.32	1.54
ENSG00000023445	BIRC3	baculoviral IAP repeat containing 3 [Source:HGNC Symbol;Acc:HGNC:591]	0.429	-1.21948	1.65437e-06	1.75105e-06	yes	down	1.08	0.45	1.08	0.45
ENSG00000261011	AL136982.4		0.025	-5.33517	1.73184e-06	1.82731e-06	yes	down	0.73	0	0.73	0
ENSG00000163376	KBTBD8	kelch repeat and BTB domain containing 8 [Source:HGNC Symbol;Acc:HGNC:30691]	0.348	-1.52117	1.79207e-06	1.88972e-06	yes	down	0.98	0.24	0.98	0.24
ENSG00000273079	GRIN2B	glutamate ionotropic receptor NMDA type subunit 2B [Source:HGNC Symbol;Acc:HGNC:4586]	0.235	-2.08756	1.86948e-06	1.96582e-06	yes	down	0.07	0.02	0.07	0.02
ENSG00000273340	MICE	MHC class I polypeptide-related sequence E (pseudogene) [Source:HGNC Symbol;Acc:HGNC:7094]	0.194	-2.36948	1.9978e-06	2.09448e-06	yes	down	1.75	0.3	1.75	0.3
ENSG00000118507	AKAP7	A-kinase anchoring protein 7 [Source:HGNC Symbol;Acc:HGNC:377]	0.496	-1.01163	2.1901e-06	2.28877e-06	yes	down	3.41	1.51	3.41	1.51
ENSG00000260442	ATP2A1-AS1	ATP2A1 antisense RNA 1 [Source:HGNC Symbol;Acc:HGNC:51370]	0.416	-1.26478	2.79547e-06	2.89265e-06	yes	down	23.33	7.47	23.33	7.47
ENSG00000261499	AC233699.1		0.223	-2.16749	2.93018e-06	3.02371e-06	yes	down	5.27	1.13	5.27	1.13
ENSG00000278224	PRICKLE4	prickle planar cell polarity protein 4 [Source:HGNC Symbol;Acc:HGNC:16805]	0.162	-2.62693	3.06209e-06	3.15303e-06	yes	down	3.96	0.78	3.96	0.78
ENSG00000215105	TTC3P1	tetratricopeptide repeat domain 3 pseudogene 1 [Source:HGNC Symbol;Acc:HGNC:23318]	0.327	-1.61106	3.07941e-06	3.16962e-06	yes	down	0.53	0.15	0.53	0.15
ENSG00000243978	RTL9	retrotransposon Gag like 9 [Source:HGNC Symbol;Acc:HGNC:29245]	0.413	-1.27523	3.09361e-06	3.18349e-06	yes	down	0.87	0.32	0.87	0.32
ENSG00000279718	SNX18P12	sorting nexin 18 pseudogene 12 [Source:HGNC Symbol;Acc:HGNC:39620]	0.191	-2.38748	3.13308e-06	3.21919e-06	yes	down	3.77	0.63	3.77	0.63
ENSG00000267034	AC010980.2		0.38	-1.39702	3.30662e-06	3.38789e-06	yes	down	3.3	1.1	3.3	1.1
ENSG00000163009	C2orf48	chromosome 2 open reading frame 48 [Source:HGNC Symbol;Acc:HGNC:26322]	0.265	-1.9138	3.39496e-06	3.47603e-06	yes	down	3.8	0.34	3.8	0.34
ENSG00000164251	F2RL1	F2R like trypsin receptor 1 [Source:HGNC Symbol;Acc:HGNC:3538]	0.265	-1.9138	3.39496e-06	3.47603e-06	yes	down	0.9	0.21	0.9	0.21
ENSG00000115593	SMYD1	SET and MYND domain containing 1 [Source:HGNC Symbol;Acc:HGNC:20986]	0.296	-1.75537	3.57432e-06	3.64901e-06	yes	down	1.92	0.21	1.92	0.21
ENSG00000258590	NBEAP1	neurobeachin pseudogene 1 [Source:HGNC Symbol;Acc:HGNC:1007]	0.23	-2.12261	3.72192e-06	3.7916e-06	yes	down	4.32	0.74	4.32	0.74
ENSG00000173349	SFT2D3	SFT2 domain containing 3 [Source:HGNC Symbol;Acc:HGNC:28767]	0.026	-5.23826	3.88623e-06	3.95132e-06	yes	down	0.29	0	0.29	0
ENSG00000273249	BX649632.1		0.059	-4.07981	3.9388e-06	4.0009e-06	yes	down	2.02	0.17	2.02	0.17
ENSG00000280046	AC104581.5		0.44	-1.18546	3.99859e-06	4.05771e-06	yes	down	0.69	0.27	0.69	0.27
ENSG00000131095	GFAP	glial fibrillary acidic protein [Source:HGNC Symbol;Acc:HGNC:4235]	0.486	-1.04156	4.15522e-06	4.21341e-06	yes	down	4.38	1.85	4.38	1.85
ENSG00000260121	AC138028.4		0.477	-1.06897	4.87524e-06	4.90752e-06	yes	down	3.51	1.46	3.51	1.46
ENSG00000183246	RIMBP3C	RIMS binding protein 3C [Source:HGNC Symbol;Acc:HGNC:33892]	0.027	-5.19689	5.41114e-06	5.41688e-06	yes	down	0.19	0	0.19	0
ENSG00000247137	AP000873.2		0.414	-1.27397	5.81114e-06	5.79194e-06	yes	down	8.06	4.31	8.06	4.31
ENSG00000234882	EIF3EP1	eukaryotic translation initiation factor 3 subunit E pseudogene 1 [Source:HGNC Symbol;Acc:HGNC:6102]	0.488	-1.0336	5.97896e-06	5.95356e-06	yes	down	5.5	2.35	5.5	2.35
ENSG00000260114	AC120114.2		0.389	-1.36094	6.43483e-06	6.38571e-06	yes	down	1.84	0.63	1.84	0.63
ENSG00000198841	KTI12	KTI12 chromatin associated homolog [Source:HGNC Symbol;Acc:HGNC:25160]	0.028	-5.17322	6.51535e-06	6.46074e-06	yes	down	0.66	0	0.66	0
ENSG00000267886	AC074135.1		0.147	-2.76179	7.35911e-06	7.25499e-06	yes	down	4.78	0.63	4.78	0.63
ENSG00000160097	FNDC5	fibronectin type III domain containing 5 [Source:HGNC Symbol;Acc:HGNC:20240]	0.147	-2.76179	7.35911e-06	7.25499e-06	yes	down	0.58	0.14	0.58	0.14
ENSG00000163072	NOSTRIN	nitric oxide synthase trafficking [Source:HGNC Symbol;Acc:HGNC:20203]	0.19	-2.39922	7.48869e-06	7.37582e-06	yes	down	3.21	0.18	3.21	0.18
ENSG00000249158	PCDHA11	protocadherin alpha 11 [Source:HGNC Symbol;Acc:HGNC:8665]	0.17	-2.55667	7.5383e-06	7.42329e-06	yes	down	0.67	0.07	0.67	0.07
ENSG00000147234	FRMPD3	FERM and PDZ domain containing 3 [Source:HGNC Symbol;Acc:HGNC:29382]	0.374	-1.41969	7.69572e-06	7.56555e-06	yes	down	0.49	0.16	0.49	0.16
ENSG00000176912	TYMSOS	TYMS opposite strand [Source:HGNC Symbol;Acc:HGNC:29553]	0.471	-1.08623	7.73042e-06	7.59824e-06	yes	down	11.5	4.36	11.5	4.36
ENSG00000184923	NUTM2A	NUT family member 2A [Source:HGNC Symbol;Acc:HGNC:23438]	0.15	-2.73432	7.74071e-06	7.60694e-06	yes	down	0.39	0.06	0.39	0.06
ENSG00000279955	AC129778.1		0.262	-1.93017	8.06383e-06	7.90378e-06	yes	down	6.05	1.38	6.05	1.38
ENSG00000198237	AC131392.1		0.378	-1.40317	8.69987e-06	8.49708e-06	yes	down	9.57	3.15	9.57	3.15
ENSG00000268975	MIA-RAB4B	MIA-RAB4B readthrough (NMD candidate) [Source:HGNC Symbol;Acc:HGNC:48352]	0.132	-2.92384	8.70708e-06	8.50255e-06	yes	down	1.39	0.16	1.39	0.16
ENSG00000232133	IMPDH1P10	inosine monophosphate dehydrogenase 1 pseudogene 10 [Source:HGNC Symbol;Acc:HGNC:33965]	0.029	-5.13214	8.93721e-06	8.71108e-06	yes	down	0.73	0	0.73	0
ENSG00000089505	CMTM1	CKLF like MARVEL transmembrane domain containing 1 [Source:HGNC Symbol;Acc:HGNC:19172]	0.469	-1.09388	9.19266e-06	8.94183e-06	yes	down	5.28	2.4	5.28	2.4
ENSG00000198106	AC025279.1		0.364	-1.45743	9.43322e-06	9.15887e-06	yes	down	0.7	0.22	0.7	0.22
ENSG00000246283	AC090510.1		0.329	-1.60242	9.65093e-06	9.35815e-06	yes	down	1.59	0.46	1.59	0.46
ENSG00000279500	AC108704.2		0.029	-5.10283	1.11455e-05	1.07302e-05	yes	down	0.7	0	0.7	0
ENSG00000145242	EPHA5	EPH receptor A5 [Source:HGNC Symbol;Acc:HGNC:3389]	0.452	-1.14678	1.11489e-05	1.07315e-05	yes	down	0.7	0.29	0.7	0.29
ENSG00000137959	IFI44L	interferon induced protein 44 like [Source:HGNC Symbol;Acc:HGNC:17817]	0.474	-1.0773	1.18424e-05	1.13678e-05	yes	down	2.4	0.81	2.4	0.81
ENSG00000268738	HSFX2	heat shock transcription factor family, X-linked 2 [Source:HGNC Symbol;Acc:HGNC:32701]	0.029	-5.08986	1.22739e-05	1.17605e-05	yes	down	0.82	0	0.82	0
ENSG00000227543	SPAG5-AS1	SPAG5 antisense RNA 1 [Source:HGNC Symbol;Acc:HGNC:41140]	0.304	-1.72007	1.28679e-05	1.23027e-05	yes	down	2.06	0.64	2.06	0.64
ENSG00000282542	AC008993.1		0.394	-1.34429	1.35132e-05	1.28916e-05	yes	down	6.97	2.4	6.97	2.4
ENSG00000274628	AL669942.1		0.398	-1.32961	1.38825e-05	1.32295e-05	yes	down	2.03	1.9	2.03	1.9
ENSG00000274642	AC244669.2		0.166	-2.59075	1.42591e-05	1.35786e-05	yes	down	2.32	0.34	2.32	0.34
ENSG00000180113	TDRD6	tudor domain containing 6 [Source:HGNC Symbol;Acc:HGNC:21339]	0.215	-2.21747	1.47059e-05	1.39837e-05	yes	down	0.23	0.04	0.23	0.04
ENSG00000274717	AL049757.1		0.055	-4.17683	1.47755e-05	1.40448e-05	yes	down	0.72	0.03	0.72	0.03
ENSG00000100583	SAMD15	sterile alpha motif domain containing 15 [Source:HGNC Symbol;Acc:HGNC:18631]	0.389	-1.36079	1.47837e-05	1.405e-05	yes	down	1.48	0.5	1.48	0.5
ENSG00000261069	AC124312.3		0.03	-5.06436	1.48055e-05	1.40657e-05	yes	down	0.92	0	0.92	0
ENSG00000249839	AC011330.1		0.427	-1.2286	1.49074e-05	1.41548e-05	yes	down	2.53	0.96	2.53	0.96
ENSG00000186567	CEACAM19	carcinoembryonic antigen related cell adhesion molecule 19 [Source:HGNC Symbol;Acc:HGNC:31951]	0.128	-2.97038	1.49564e-05	1.41937e-05	yes	down	0.77	0.07	0.77	0.07
ENSG00000203325	AL445248.1		0.128	-2.97038	1.49564e-05	1.41937e-05	yes	down	22.72	2.62	22.72	2.62
ENSG00000237017	AC245052.4		0.349	-1.51719	1.5096e-05	1.4321e-05	yes	down	0.74	0.23	0.74	0.23
ENSG00000259442	AC105339.2		0.178	-2.48717	1.67732e-05	1.58377e-05	yes	down	1.81	0.28	1.81	0.28
ENSG00000213801	ZNF321P	zinc finger protein 321, pseudogene [Source:HGNC Symbol;Acc:HGNC:13827]	0.38	-1.39743	1.75452e-05	1.65133e-05	yes	down	1.91	0.51	1.91	0.51
ENSG00000123870	ZNF137P	zinc finger protein 137, pseudogene [Source:HGNC Symbol;Acc:HGNC:12921]	0.38	-1.39743	1.75452e-05	1.65133e-05	yes	down	2.85	0.64	2.85	0.64
ENSG00000263711	AC079062.1		0.434	-1.20283	1.8654e-05	1.75015e-05	yes	down	2.69	1.75	2.69	1.75
ENSG00000135114	OASL	2'-5'-oligoadenylate synthetase like [Source:HGNC Symbol;Acc:HGNC:8090]	0.374	-1.41784	1.9021e-05	1.78276e-05	yes	down	1.52	0.5	1.52	0.5
ENSG00000268790	AC008764.4		0.342	-1.54801	1.94559e-05	1.81976e-05	yes	down	15.81	4.09	15.81	4.09
ENSG00000230393	AC092667.1		0.031	-5.02483	1.96866e-05	1.83904e-05	yes	down	0.37	0	0.37	0
ENSG00000238123	MID1IP1-AS1	MID1IP1 antisense RNA 1 [Source:HGNC Symbol;Acc:HGNC:40932]	0.031	-5.02483	1.96866e-05	1.83904e-05	yes	down	8.19	0	8.19	0
ENSG00000253667	AC100821.1		0.031	-5.02483	1.96866e-05	1.83904e-05	yes	down	0.39	0	0.39	0
ENSG00000262155	LINC02175	long intergenic non-protein coding RNA 2175 [Source:HGNC Symbol;Acc:HGNC:27550]	0.031	-5.02483	1.96866e-05	1.83904e-05	yes	down	0.54	0	0.54	0
ENSG00000270316	BORCS7-ASMT	BORCS7-ASMT readthrough (NMD candidate) [Source:HGNC Symbol;Acc:HGNC:49183]	0.031	-5.02483	1.96866e-05	1.83904e-05	yes	down	8.26	0	8.26	0
ENSG00000225206	MIR137HG	MIR137 host gene [Source:HGNC Symbol;Acc:HGNC:42871]	0.363	-1.46371	2.20957e-05	2.04699e-05	yes	down	12.43	0.77	12.43	0.77
ENSG00000150630	VEGFC	vascular endothelial growth factor C [Source:HGNC Symbol;Acc:HGNC:12682]	0.428	-1.22263	2.32132e-05	2.14372e-05	yes	down	2.29	0.8	2.29	0.8
ENSG00000259287	AC010809.1		0.031	-4.99976	2.35024e-05	2.16747e-05	yes	down	2.96	0	2.96	0
ENSG00000081842	PCDHA6	protocadherin alpha 6 [Source:HGNC Symbol;Acc:HGNC:8672]	0.266	-1.9094	2.3614e-05	2.17728e-05	yes	down	0.52	0.15	0.52	0.15
ENSG00000226450	CYP2D8P	ccytochrome P450 family 2 subfamily D member 8, pseudogene [Source:HGNC Symbol;Acc:HGNC:2628]	0.058	-4.10283	2.65691e-05	2.43225e-05	yes	down	0.75	0.04	0.75	0.04
ENSG00000232748	AC135050.1		0.418	-1.2589	2.74529e-05	2.50879e-05	yes	down	1.15	0.42	1.15	0.42
ENSG00000107014	RLN2	relaxin 2 [Source:HGNC Symbol;Acc:HGNC:10027]	0.101	-3.31433	2.83369e-05	2.58553e-05	yes	down	2.23	0.2	2.23	0.2
ENSG00000279138	AP002847.1		0.255	-1.97038	2.88005e-05	2.62328e-05	yes	down	0.94	0.21	0.94	0.21
ENSG00000206711	Y_RNA	Y RNA [Source:RFAM;Acc:RF00019]	0.188	-2.40955	3.08467e-05	2.79657e-05	yes	down	13.37	2.17	13.37	2.17
ENSG00000283761	AC118553.2		0.318	-1.65089	3.11423e-05	2.82093e-05	yes	down	0.84	0.25	0.84	0.25
ENSG00000276692	CR769767.2		0.032	-4.95756	3.14821e-05	2.85024e-05	yes	down	4.46	0	4.46	0
ENSG00000156172	C8orf37	chromosome 8 open reading frame 37 [Source:HGNC Symbol;Acc:HGNC:27232]	0.473	-1.08088	3.23725e-05	2.92682e-05	yes	down	1.46	0.61	1.46	0.61
ENSG00000230267	HERC2P4	hect domain and RLD 2 pseudogene 4 [Source:HGNC Symbol;Acc:HGNC:4872]	0.213	-2.23085	3.44584e-05	3.1026e-05	yes	down	2.25	0.2	2.25	0.2
ENSG00000280208	GGT4P	gamma-glutamyltransferase 4 pseudogene [Source:HGNC Symbol;Acc:HGNC:33207]	0.362	-1.46521	3.46623e-05	3.11989e-05	yes	down	1.18	0.22	1.18	0.22
ENSG00000197646	PDCD1LG2	programmed cell death 1 ligand 2 [Source:HGNC Symbol;Acc:HGNC:18731]	0.033	-4.94237	3.49126e-05	3.14026e-05	yes	down	0.39	0	0.39	0
ENSG00000183840	GPR39	G protein-coupled receptor 39 [Source:HGNC Symbol;Acc:HGNC:4496]	0.499	-1.00322	3.68709e-05	3.30735e-05	yes	down	2.87	1.3	2.87	1.3
ENSG00000010438	PRSS3	protease, serine 3 [Source:HGNC Symbol;Acc:HGNC:9486]	0.164	-2.60979	3.68863e-05	3.30817e-05	yes	down	2.97	0.4	2.97	0.4
ENSG00000258197	NKX2-2-AS1	NKX2-2 antisense RNA 1 [Source:HGNC Symbol;Acc:HGNC:37154]	0.033	-4.93129	3.76235e-05	3.36968e-05	yes	down	2.23	0	2.23	0
ENSG00000277761	AC136616.2		0.061	-4.04218	3.85343e-05	3.44715e-05	yes	down	14.76	0.76	14.76	0.76
ENSG00000215472	RPL17-C18orf32	RPL17-C18orf32 readthrough [Source:HGNC Symbol;Acc:HGNC:44661]	0.453	-1.14294	3.8985e-05	3.48273e-05	yes	down	4.05	2.29	4.05	2.29
ENSG00000235897	TM4SF19-AS1	TM4SF19 antisense RNA 1 [Source:HGNC Symbol;Acc:HGNC:41085]	0.228	-2.13295	3.9528e-05	3.53004e-05	yes	down	1.04	0.21	1.04	0.21
ENSG00000272269	AL138724.1		0.391	-1.3549	3.98323e-05	3.5554e-05	yes	down	3.77	1.29	3.77	1.29
ENSG00000279568	AC093525.9		0.262	-1.93291	4.56915e-05	4.05291e-05	yes	down	1.23	0.28	1.23	0.28
ENSG00000196081	ZNF724	zinc finger protein 724 [Source:HGNC Symbol;Acc:HGNC:32460]	0.42	-1.25301	4.73065e-05	4.18628e-05	yes	down	1.8	0.5	1.8	0.5
ENSG00000267666	AC004156.1		0.302	-1.72872	4.83082e-05	4.26989e-05	yes	down	0.69	0.18	0.69	0.18
ENSG00000267645	POLR2J2	RNA polymerase II subunit J2 [Source:NCBI gene;Acc:246721]	0.034	-4.88789	5.01949e-05	4.42697e-05	yes	down	0.59	0	0.59	0
ENSG00000104432	IL7	interleukin 7 [Source:HGNC Symbol;Acc:HGNC:6023]	0.105	-3.24722	5.02984e-05	4.43535e-05	yes	down	0.62	0.06	0.62	0.06
ENSG00000013297	CLDN11	claudin 11 [Source:HGNC Symbol;Acc:HGNC:8514]	0.49	-1.02855	5.03743e-05	4.44056e-05	yes	down	2.57	1.21	2.57	1.21
ENSG00000228998	AC091167.2		0.123	-3.02483	5.38482e-05	4.72381e-05	yes	down	3.41	0.37	3.41	0.37
ENSG00000279968	GVQW2	GVQW motif containing 2 [Source:HGNC Symbol;Acc:HGNC:51715]	0.214	-2.22414	5.61752e-05	4.91809e-05	yes	down	0.61	0.11	0.61	0.11
ENSG00000231305	AC112484.2		0.169	-2.56474	5.73597e-05	5.01261e-05	yes	down	1.22	0.18	1.22	0.18
ENSG00000237976	AL391069.3		0.355	-1.49536	5.86889e-05	5.12536e-05	yes	down	7.41	2.29	7.41	2.29
ENSG00000263826	AC112907.3		0.413	-1.27714	6.14788e-05	5.35654e-05	yes	down	1.5	0.54	1.5	0.54
ENSG00000253741	AC108002.1		0.47	-1.08899	6.19243e-05	5.39446e-05	yes	down	0.76	0.31	0.76	0.31
ENSG00000251513	LIX1-AS1	LIX1 and RIOK2 antisense RNA 1 [Source:HGNC Symbol;Acc:HGNC:52976]	0.035	-4.8549	6.21738e-05	5.4153e-05	yes	down	9.92	0	9.92	0
ENSG00000186310	NAP1L3	nucleosome assembly protein 1 like 3 [Source:HGNC Symbol;Acc:HGNC:7639]	0.387	-1.36948	6.29191e-05	5.47295e-05	yes	down	1.23	0.41	1.23	0.41
ENSG00000241418	MCRIP2P1	MAPK regulated corepressor interacting protein 2 pseudogene 1 [Source:HGNC Symbol;Acc:HGNC:49629]	0.035	-4.84222	6.74287e-05	5.83144e-05	yes	down	3.23	0	3.23	0
ENSG00000267827	AC011468.2		0.035	-4.84222	6.74287e-05	5.83144e-05	yes	down	2.51	0	2.51	0
ENSG00000240038	AMY2B	amylase, alpha 2B (pancreatic) [Source:HGNC Symbol;Acc:HGNC:478]	0.366	-1.4486	6.74727e-05	5.83428e-05	yes	down	1.05	0.55	1.05	0.55
ENSG00000266865	AC138207.8		0.145	-2.7888	6.76371e-05	5.84561e-05	yes	down	2.27	0.27	2.27	0.27
ENSG00000150394	CDH8	cadherin 8 [Source:HGNC Symbol;Acc:HGNC:1767]	0.224	-2.15591	6.82521e-05	5.89198e-05	yes	down	5.73	1.12	5.73	1.12
ENSG00000197566	ZNF624	zinc finger protein 624 [Source:HGNC Symbol;Acc:HGNC:29254]	0.478	-1.06641	6.97383e-05	6.01534e-05	yes	down	1.27	0.44	1.27	0.44
ENSG00000153930	ANKFN1	ankyrin repeat and fibronectin type III domain containing 1 [Source:HGNC Symbol;Acc:HGNC:26766]	0.319	-1.64632	7.16061e-05	6.1633e-05	yes	down	0.84	0.31	0.84	0.31
ENSG00000185760	KCNQ5	potassium voltage-gated channel subfamily Q member 5 [Source:HGNC Symbol;Acc:HGNC:6299]	0.319	-1.64632	7.16061e-05	6.1633e-05	yes	down	0.36	0.1	0.36	0.1
ENSG00000058404	CAMK2B	calcium/calmodulin dependent protein kinase II beta [Source:HGNC Symbol;Acc:HGNC:1461]	0.284	-1.81838	7.39825e-05	6.34913e-05	yes	down	1.29	0.2	1.29	0.2
ENSG00000118307	CASC1	cancer susceptibility 1 [Source:HGNC Symbol;Acc:HGNC:29599]	0.144	-2.79914	7.48063e-05	6.40936e-05	yes	down	10.83	0.09	10.83	0.09
ENSG00000235636	NUS1P1	NUS1 dehydrodolichyl diphosphate synthase subunit pseudogene 1 [Source:HGNC Symbol;Acc:HGNC:38472]	0.133	-2.90516	7.58664e-05	6.49913e-05	yes	down	1.75	0.2	1.75	0.2
ENSG00000259408	AC010809.2		0.188	-2.41444	7.85616e-05	6.71033e-05	yes	down	1.87	0.31	1.87	0.31
ENSG00000239653	PSMD6-AS2	PSMD6 antisense RNA 2 [Source:HGNC Symbol;Acc:HGNC:44125]	0.46	-1.12032	7.93803e-05	6.77145e-05	yes	down	1.75	0.7	1.75	0.7
ENSG00000230454	U73166.1		0.399	-1.32621	8.26009e-05	7.02793e-05	yes	down	2.43	0.63	2.43	0.63
ENSG00000215302	AC127502.1		0.358	-1.47998	8.58617e-05	7.28768e-05	yes	down	2.1	0.67	2.1	0.67
ENSG00000225920	RIMKLBP2	ribosomal modification protein rimK like family member B pseudogene 2 [Source:HGNC Symbol;Acc:HGNC:39163]	0.065	-3.94237	8.63579e-05	7.32506e-05	yes	down	2.15	0.12	2.15	0.12
ENSG00000275318	AL136981.2		0.065	-3.94237	8.63579e-05	7.32506e-05	yes	down	1.77	0.1	1.77	0.1
ENSG00000165379	LRFN5	leucine rich repeat and fibronectin type III domain containing 5 [Source:HGNC Symbol;Acc:HGNC:20360]	0.111	-3.17683	8.91878e-05	7.55412e-05	yes	down	0.28	0.03	0.28	0.03
ENSG00000215630	GUSBP9	glucuronidase, beta pseudogene 9 [Source:HGNC Symbol;Acc:HGNC:42323]	0.266	-1.91041	9.24431e-05	7.80468e-05	yes	down	5.52	1.28	5.52	1.28
ENSG00000237099	GYG1P2	glycogenin 1 pseudogene 2 [Source:HGNC Symbol;Acc:HGNC:39710]	0.18	-2.47453	9.35527e-05	7.8857e-05	yes	down	7.46	1.16	7.46	1.16
ENSG00000170122	FOXD4	forkhead box D4 [Source:HGNC Symbol;Acc:HGNC:3805]	0.273	-1.87164	9.39412e-05	7.91591e-05	yes	down	1.02	0.24	1.02	0.24
ENSG00000180596	HIST1H2BC	histone cluster 1 H2B family member c [Source:HGNC Symbol;Acc:HGNC:4757]	0.346	-1.53297	9.83959e-05	8.26214e-05	yes	down	6.28	1.81	6.28	1.81
ENSG00000266993	AL050343.1		0.405	-1.3046	0.000102245	8.56868e-05	yes	down	2.86	1.08	2.86	1.08
ENSG00000235138	AL445931.1		0.177	-2.49876	0.000106478	8.90235e-05	yes	down	0.65	0.1	0.65	0.1
ENSG00000236526	AL035448.1		0.115	-3.11823	0.00011163	9.30645e-05	yes	down	0.61	0.06	0.61	0.06
ENSG00000214338	SOGA3	SOGA family member 3 [Source:HGNC Symbol;Acc:HGNC:21494]	0.159	-2.65052	0.000112391	9.3649e-05	yes	down	0.29	0.04	0.29	0.04
ENSG00000164181	ELOVL7	ELOVL fatty acid elongase 7 [Source:HGNC Symbol;Acc:HGNC:26292]	0.47	-1.08811	0.000116661	9.69207e-05	yes	down	1.05	0.44	1.05	0.44
ENSG00000196110	ZNF699	zinc finger protein 699 [Source:HGNC Symbol;Acc:HGNC:24750]	0.498	-1.00515	0.000116799	9.70205e-05	yes	down	3.47	2.44	3.47	2.44
ENSG00000280594	AP000432.3		0.467	-1.10003	0.000117488	9.75149e-05	yes	down	2.49	1.17	2.49	1.17
ENSG00000259628	AC007000.3		0.369	-1.43987	0.000127168	0.000105135	yes	down	11.37	4.09	11.37	4.09
ENSG00000279233	AC122688.3		0.497	-1.00871	0.000132739	0.000109328	yes	down	1.33	0.58	1.33	0.58
ENSG00000281691	RBM5-AS1	RBM5 antisense RNA 1 [Source:HGNC Symbol;Acc:HGNC:48871]	0.369	-1.44015	0.000137577	0.000113082	yes	down	2.17	0.7	2.17	0.7
ENSG00000255330	SOGA3	SOGA family member 3 [Source:HGNC Symbol;Acc:HGNC:21494]	0.308	-1.70064	0.000137641	0.000113117	yes	down	0.89	0.05	0.89	0.05
ENSG00000233757	AC092835.1		0.395	-1.34033	0.000143081	0.000117312	yes	down	2.17	0.59	2.17	0.59
ENSG00000235927	NEXN-AS1	NEXN antisense RNA 1 [Source:HGNC Symbol;Acc:HGNC:31983]	0.181	-2.46548	0.00014368	0.00011773	yes	down	6.09	0.09	6.09	0.09
ENSG00000041353	RAB27B	RAB27B, member RAS oncogene family [Source:HGNC Symbol;Acc:HGNC:9767]	0.466	-1.10283	0.000145714	0.000119211	yes	down	0.52	0.78	0.52	0.78
ENSG00000103460	TOX3	TOX high mobility group box family member 3 [Source:HGNC Symbol;Acc:HGNC:11972]	0.353	-1.5026	0.000146275	0.000119595	yes	down	1.87	0.24	1.87	0.24
ENSG00000254779	EGLN1P1	egl-9 family hypoxia inducible factor 1 pseudogene 1 [Source:HGNC Symbol;Acc:HGNC:44481]	0.025	-5.30817	0.000151362	0.00012339	yes	down	1.38	0.03	1.38	0.03
ENSG00000101049	SGK2	SGK2, serine/threonine kinase 2 [Source:HGNC Symbol;Acc:HGNC:13900]	0.069	-3.8549	0.000156081	0.000126942	yes	down	0.57	0.05	0.57	0.05
ENSG00000230042	AK3P3	adenylate kinase 3 pseudogene 3 [Source:HGNC Symbol;Acc:HGNC:39062]	0.069	-3.8549	0.000156081	0.000126942	yes	down	1.97	0.12	1.97	0.12
ENSG00000244062	AC080128.1		0.069	-3.8549	0.000156081	0.000126942	yes	down	0.46	0.03	0.46	0.03
ENSG00000224794	AL022326.1		0.116	-3.10283	0.000157944	0.000128258	yes	down	0.6	0.06	0.6	0.06
ENSG00000239392	AL354989.2		0.116	-3.10283	0.000157944	0.000128258	yes	down	0.72	0.07	0.72	0.07
ENSG00000279347	AC021945.1		0.116	-3.10283	0.000157944	0.000128258	yes	down	0.66	0.07	0.66	0.07
ENSG00000279152	AC129492.7		0.103	-3.2734	0.000160685	0.000130464	yes	down	1.8	0.16	1.8	0.16
ENSG00000185774	KCNIP4	potassium voltage-gated channel interacting protein 4 [Source:HGNC Symbol;Acc:HGNC:30083]	0.324	-1.62749	0.000170458	0.00013776	yes	down	26.85	0.31	26.85	0.31
ENSG00000204524	ZNF805	zinc finger protein 805 [Source:HGNC Symbol;Acc:HGNC:23272]	0.449	-1.15607	0.000170595	0.00013785	yes	down	1.68	0.63	1.68	0.63
ENSG00000258677	AC022826.2		0.039	-4.68678	0.000173524	0.000140087	yes	down	1.36	0	1.36	0
ENSG00000119508	NR4A3	nuclear receptor subfamily 4 group A member 3 [Source:HGNC Symbol;Acc:HGNC:7982]	0.299	-1.74243	0.000178307	0.00014353	yes	down	0.52	0.1	0.52	0.1
ENSG00000132932	ATP8A2	ATPase phospholipid transporting 8A2 [Source:HGNC Symbol;Acc:HGNC:13533]	0.184	-2.43987	0.00017998	0.000144788	yes	down	0.12	0.03	0.12	0.03
ENSG00000230021	AL669831.3		0.039	-4.67559	0.000185107	0.00014864	yes	down	1.61	0	1.61	0
ENSG00000172014	ANKRD20A4	ankyrin repeat domain 20 family member A4 [Source:HGNC Symbol;Acc:HGNC:31982]	0.207	-2.27142	0.000186324	0.000149525	yes	down	0.85	0.06	0.85	0.06
ENSG00000259603	AC016595.1		0.136	-2.88138	0.00019781	0.000158154	yes	down	8.5	0.99	8.5	0.99
ENSG00000281849	AL732314.6		0.039	-4.66226	0.000199813	0.00015957	yes	down	6.48	0	6.48	0
ENSG00000279530	AC092881.1		0.039	-4.66226	0.000199813	0.00015957	yes	down	0.29	0	0.29	0
ENSG00000188626	GOLGA8M	golgin A8 family member M [Source:HGNC Symbol;Acc:HGNC:44404]	0.039	-4.66226	0.000199813	0.00015957	yes	down	2.33	0	2.33	0
ENSG00000269570	AP001350.1		0.039	-4.66226	0.000199813	0.00015957	yes	down	0.53	0	0.53	0
ENSG00000250959	GLUD1P3	glutamate dehydrogenase 1 pseudogene 3 [Source:HGNC Symbol;Acc:HGNC:4338]	0.402	-1.31433	0.000205411	0.000163842	yes	down	3.47	1.1	3.47	1.1
ENSG00000183604	SMG1P5	SMG1P5, nonsense mediated mRNA decay associated PI3K related kinase pseudogene 5 [Source:HGNC Symbol;Acc:HGNC:49862]	0.485	-1.04387	0.000214353	0.00017056	yes	down	18.55	2.32	18.55	2.32
ENSG00000205041	AC118344.1		0.361	-1.47157	0.000216485	0.000172204	yes	down	1.85	0.58	1.85	0.58
ENSG00000172421	EFCAB3	EF-hand calcium binding domain 3 [Source:HGNC Symbol;Acc:HGNC:26379]	0.223	-2.16247	0.000221517	0.000175781	yes	down	1.24	0.31	1.24	0.31
ENSG00000277299	AC084876.1		0.04	-4.63836	0.000228795	0.000181065	yes	down	1.8	0	1.8	0
ENSG00000269940	AL049840.3		0.421	-1.24716	0.000233401	0.000184432	yes	down	8.37	3.08	8.37	3.08
ENSG00000244491	AL021707.5		0.04	-4.62995	0.000239847	0.00018907	yes	down	3.54	0	3.54	0
ENSG00000267414	AC120049.1		0.237	-2.0773	0.000244607	0.000192419	yes	down	0.75	0.15	0.75	0.15
ENSG00000218416	PP14571	uncharacterized LOC100130449 [Source:NCBI gene;Acc:100130449]	0.237	-2.0773	0.000244607	0.000192419	yes	down	0.94	0.17	0.94	0.17
ENSG00000237522	NONOP2	non-POU domain containing, octamer-binding pseudogene 2 [Source:HGNC Symbol;Acc:HGNC:42032]	0.342	-1.54678	0.000245404	0.000192931	yes	down	2.1	0.63	2.1	0.63
ENSG00000263535	AC134669.1		0.245	-2.02633	0.000249571	0.000195972	yes	down	3.48	0.75	3.48	0.75
ENSG00000269890	AL353593.1		0.125	-3.00152	0.000249874	0.00019618	yes	down	0.24	0.03	0.24	0.03
ENSG00000270011	ZNF559-ZNF177	ZNF559-ZNF177 readthrough [Source:HGNC Symbol;Acc:HGNC:42964]	0.455	-1.13553	0.000256815	0.000201359	yes	down	2.57	4.02	2.57	4.02
ENSG00000047457	CP	ceruloplasmin [Source:HGNC Symbol;Acc:HGNC:2295]	0.258	-1.95636	0.000258483	0.000202607	yes	down	0.79	0.11	0.79	0.11
ENSG00000185338	SOCS1	suppressor of cytokine signaling 1 [Source:HGNC Symbol;Acc:HGNC:19383]	0.384	-1.38215	0.000270867	0.000211462	yes	down	2.46	0.83	2.46	0.83
ENSG00000128606	LRRC17	leucine rich repeat containing 17 [Source:HGNC Symbol;Acc:HGNC:16895]	0.307	-1.7029	0.000274879	0.000214371	yes	down	1.02	0.33	1.02	0.33
ENSG00000235272	FAM103A2P	family with sequence similarity 103 member A2, pseudogene [Source:HGNC Symbol;Acc:HGNC:21234]	0.393	-1.34886	0.000283519	0.000220716	yes	down	28.02	9.41	28.02	9.41
ENSG00000270149	AL591806.3		0.042	-4.58717	0.000303786	0.00023524	yes	down	0.35	0	0.35	0
ENSG00000232480	TGFB2-AS1	TGFB2 antisense RNA 1 (head to head) [Source:HGNC Symbol;Acc:HGNC:50628]	0.369	-1.43987	0.000318924	0.000246344	yes	down	2.31	0.7	2.31	0.7
ENSG00000186960	LINC01551	long intergenic non-protein coding RNA 1551 [Source:HGNC Symbol;Acc:HGNC:19828]	0.042	-4.57737	0.000320412	0.000247385	yes	down	0.48	0	0.48	0
ENSG00000274415	AC241644.3		0.481	-1.05494	0.000323179	0.000249228	yes	down	12.05	5.05	12.05	5.05
ENSG00000260369	AC120024.1		0.407	-1.29851	0.00033285	0.000256236	yes	down	2.51	0.89	2.51	0.89
ENSG00000186377	CYP4X1	cytochrome P450 family 4 subfamily X member 1 [Source:HGNC Symbol;Acc:HGNC:20244]	0.446	-1.16524	0.000336062	0.000258556	yes	down	1.42	0.55	1.42	0.55
ENSG00000135480	KRT7	keratin 7 [Source:HGNC Symbol;Acc:HGNC:6445]	0.427	-1.22836	0.000337115	0.000259291	yes	down	3.75	1.44	3.75	1.44
ENSG00000198797	BRINP2	BMP/retinoic acid inducible neural specific 2 [Source:HGNC Symbol;Acc:HGNC:13746]	0.427	-1.22836	0.000337115	0.000259291	yes	down	1.28	0.31	1.28	0.31
ENSG00000236829	Z97634.1		0.36	-1.47381	0.000343123	0.000263603	yes	down	1.42	1.26	1.42	1.26
ENSG00000242689	CNTF	ciliary neurotrophic factor [Source:HGNC Symbol;Acc:HGNC:2169]	0.36	-1.47381	0.000343123	0.000263603	yes	down	1.27	0.4	1.27	0.4
ENSG00000213648	SULT1A4	sulfotransferase family 1A member 4 [Source:HGNC Symbol;Acc:HGNC:30004]	0.41	-1.28794	0.000348227	0.000267212	yes	down	4.3	1.85	4.3	1.85
ENSG00000182057	OGFRP1	opioid growth factor receptor pseudogene 1 [Source:HGNC Symbol;Acc:HGNC:50511]	0.043	-4.55534	0.000360739	0.000275886	yes	down	0.83	0	0.83	0
ENSG00000249337	SNX18P25	sorting nexin 18 pseudogene 25 [Source:HGNC Symbol;Acc:HGNC:39633]	0.043	-4.55534	0.000360739	0.000275886	yes	down	1.29	0	1.29	0
ENSG00000280110	AC087893.2		0.043	-4.55534	0.000360739	0.000275886	yes	down	5.82	0	5.82	0
ENSG00000232192	AL592103.1		0.424	-1.23744	0.000382885	0.00029172	yes	down	3.58	1.33	3.58	1.33
ENSG00000188985	DHFRP1	dihydrofolate reductase pseudogene 1 [Source:HGNC Symbol;Acc:HGNC:2862]	0.455	-1.13491	0.000383601	0.000292223	yes	down	10.73	4.26	10.73	4.26
ENSG00000272205	AL451050.2		0.246	-2.02483	0.000395839	0.000301109	yes	down	3.18	0.68	3.18	0.68
ENSG00000236991	EDRF1-AS1	EDRF1 antisense RNA 1 [Source:HGNC Symbol;Acc:HGNC:49501]	0.259	-1.94656	0.00039613	0.000301287	yes	down	3.2	0.71	3.2	0.71
ENSG00000157335	CLEC18C	C-type lectin domain family 18 member C [Source:HGNC Symbol;Acc:HGNC:28538]	0.043	-4.53297	0.000406223	0.000308606	yes	down	0.3	0	0.3	0
ENSG00000226053	LINC01776	long intergenic non-protein coding RNA 1776 [Source:HGNC Symbol;Acc:HGNC:52566]	0.267	-1.90553	0.000419407	0.000318076	yes	down	0.71	0.17	0.71	0.17
ENSG00000243444	PALM2	paralemmin 2 [Source:HGNC Symbol;Acc:HGNC:15845]	0.309	-1.69261	0.000422713	0.000320373	yes	down	0.47	0.3	0.47	0.3
ENSG00000232671	AL391069.2		0.212	-2.23882	0.000424257	0.000321424	yes	down	6.17	1.1	6.17	1.1
ENSG00000104894	CD37	CD37 molecule [Source:HGNC Symbol;Acc:HGNC:1666]	0.377	-1.40744	0.000467596	0.000351371	yes	down	1.15	0.31	1.15	0.31
ENSG00000258830	AC137834.1		0.044	-4.50337	0.000474175	0.000356009	yes	down	0.4	0	0.4	0
ENSG00000156463	SH3RF2	SH3 domain containing ring finger 2 [Source:HGNC Symbol;Acc:HGNC:26299]	0.13	-2.94321	0.00049011	0.000367081	yes	down	0.5	0.13	0.5	0.13
ENSG00000008517	IL32	interleukin 32 [Source:HGNC Symbol;Acc:HGNC:16830]	0.442	-1.17808	0.000492103	0.000368417	yes	down	4.85	2.17	4.85	2.17
ENSG00000261997	AC007336.1		0.13	-2.94237	0.000492897	0.000368696	yes	down	0.23	0.03	0.23	0.03
ENSG00000220305	HNRNPH1P1	heterogeneous nuclear ribonucleoprotein H1 pseudogene 1 [Source:HGNC Symbol;Acc:HGNC:48751]	0.13	-2.94237	0.000492897	0.000368696	yes	down	0.89	0.1	0.89	0.1
ENSG00000233817	AL162727.1		0.13	-2.94237	0.000492897	0.000368696	yes	down	0.29	0.03	0.29	0.03
ENSG00000143473	KCNH1	potassium voltage-gated channel subfamily H member 1 [Source:HGNC Symbol;Acc:HGNC:6250]	0.13	-2.94237	0.000492897	0.000368696	yes	down	0.34	0.03	0.34	0.03
ENSG00000215374	FAM66B	family with sequence similarity 66 member B [Source:HGNC Symbol;Acc:HGNC:28890]	0.13	-2.94237	0.000492897	0.000368696	yes	down	0.59	0.08	0.59	0.08
ENSG00000259462	CPEB1-AS1	CPEB1 antisense RNA 1 [Source:HGNC Symbol;Acc:HGNC:27523]	0.379	-1.39914	0.000495036	0.000370138	yes	down	0.96	0.31	0.96	0.31
ENSG00000229097	CALM2P2	calmodulin 2 pseudogene 2 [Source:HGNC Symbol;Acc:HGNC:1447]	0.079	-3.66637	0.000500152	0.000373485	yes	down	4.08	0.28	4.08	0.28
ENSG00000157388	CACNA1D	calcium voltage-gated channel subunit alpha1 D [Source:HGNC Symbol;Acc:HGNC:1391]	0.267	-1.90597	0.000505419	0.000376722	yes	down	47.22	0.46	47.22	0.46
ENSG00000226824	AC006001.2		0.348	-1.52285	0.000506581	0.000377534	yes	down	4.72	2.4	4.72	2.4
ENSG00000237505	PKN2-AS1	PKN2 antisense RNA 1 [Source:HGNC Symbol;Acc:HGNC:50597]	0.079	-3.66226	0.00051221	0.000381028	yes	down	1.27	0.09	1.27	0.09
ENSG00000237437	ASS1P12	argininosuccinate synthetase 1 pseudogene 12 [Source:HGNC Symbol;Acc:HGNC:762]	0.079	-3.66226	0.00051221	0.000381028	yes	down	0.7	0.05	0.7	0.05
ENSG00000177757	FAM87B	family with sequence similarity 87 member B [Source:HGNC Symbol;Acc:HGNC:32236]	0.079	-3.66226	0.00051221	0.000381028	yes	down	0.4	0.03	0.4	0.03
ENSG00000117472	TSPAN1	tetraspanin 1 [Source:HGNC Symbol;Acc:HGNC:20657]	0.079	-3.66226	0.00051221	0.000381028	yes	down	1.3	0.19	1.3	0.19
ENSG00000163354	DCST2	DC-STAMP domain containing 2 [Source:HGNC Symbol;Acc:HGNC:26562]	0.079	-3.66226	0.00051221	0.000381028	yes	down	0.37	0.19	0.37	0.19
ENSG00000172404	DNAJB7	DnaJ heat shock protein family (Hsp40) member B7 [Source:HGNC Symbol;Acc:HGNC:24986]	0.235	-2.08855	0.000521592	0.000387403	yes	down	0.51	0.11	0.51	0.11
ENSG00000183929	DUSP5P1	dual specificity phosphatase 5 pseudogene 1 [Source:HGNC Symbol;Acc:HGNC:32020]	0.479	-1.06301	0.000537542	0.000398349	yes	down	3.7	1.55	3.7	1.55
ENSG00000256632	AC135586.2		0.23	-2.11794	0.000586242	0.00043176	yes	down	3.11	0.62	3.11	0.62
ENSG00000263551	AP005328.1		0.231	-2.11111	0.000596902	0.00043875	yes	down	2.89	0.68	2.89	0.68
ENSG00000283023	AC116618.1		0.477	-1.06863	0.000600081	0.000440717	yes	down	33.74	11.73	33.74	11.73
ENSG00000258900	HNRNPCP1	heterogeneous nuclear ribonucleoprotein C pseudogene 1 [Source:HGNC Symbol;Acc:HGNC:20017]	0.393	-1.34676	0.000622937	0.000455974	yes	down	4.39	1.51	4.39	1.51
ENSG00000197134	ZNF257	zinc finger protein 257 [Source:HGNC Symbol;Acc:HGNC:13498]	0.255	-1.97038	0.000637352	0.000465682	yes	down	0.34	0.23	0.34	0.23
ENSG00000280067	AC023818.2		0.325	-1.62044	0.000643432	0.000469863	yes	down	0.8	0.23	0.8	0.23
ENSG00000280344	AC009166.2		0.046	-4.43987	0.000654542	0.000477048	yes	down	0.22	0	0.22	0
ENSG00000263624	AC055811.1		0.046	-4.43987	0.000654542	0.000477048	yes	down	0.6	0	0.6	0
ENSG00000203721	LINC00862	long intergenic non-protein coding RNA 862 [Source:HGNC Symbol;Acc:HGNC:21901]	0.046	-4.43987	0.000654542	0.000477048	yes	down	64.52	0	64.52	0
ENSG00000263335	AF001548.2		0.046	-4.43987	0.000654542	0.000477048	yes	down	1.02	0	1.02	0
ENSG00000230524	COL6A4P1	collagen type VI alpha 4 pseudogene 1 [Source:HGNC Symbol;Acc:HGNC:33484]	0.276	-1.8549	0.000664436	0.000483321	yes	down	0.54	0.34	0.54	0.34
ENSG00000261051	AC107021.2		0.276	-1.8549	0.000664436	0.000483321	yes	down	0.73	0.18	0.73	0.18
ENSG00000279004	AC103798.2		0.295	-1.76179	0.000671664	0.000488208	yes	down	3.64	0.94	3.64	0.94
ENSG00000248740	LINC02428	long intergenic non-protein coding RNA 2428 [Source:HGNC Symbol;Acc:HGNC:53359]	0.236	-2.08151	0.000671711	0.000488208	yes	down	2.35	0.48	2.35	0.48
ENSG00000261071	AL441883.1		0.487	-1.0387	0.000674515	0.00049011	yes	down	4.16	1.77	4.16	1.77
ENSG00000134627	PIWIL4	piwi like RNA-mediated gene silencing 4 [Source:HGNC Symbol;Acc:HGNC:18444]	0.175	-2.51787	0.000691262	0.000501377	yes	down	0.79	0.14	0.79	0.14
ENSG00000145777	TSLP	thymic stromal lymphopoietin [Source:HGNC Symbol;Acc:HGNC:30743]	0.175	-2.51787	0.000691262	0.000501377	yes	down	0.42	0.06	0.42	0.06
ENSG00000242299	AC073861.1		0.047	-4.41928	0.000724683	0.000524187	yes	down	3.09	0	3.09	0
ENSG00000278766	AC092683.2		0.053	-4.22574	0.000762111	0.00054973	yes	down	1.52	0.07	1.52	0.07
ENSG00000176692	FOXC2	forkhead box C2 [Source:HGNC Symbol;Acc:HGNC:3801]	0.369	-1.43987	0.00080555	0.000578839	yes	down	0.84	0.27	0.84	0.27
ENSG00000115008	IL1A	interleukin 1 alpha [Source:HGNC Symbol;Acc:HGNC:5991]	0.369	-1.43987	0.00080555	0.000578839	yes	down	1	0.32	1	0.32
ENSG00000027075	PRKCH	protein kinase C eta [Source:HGNC Symbol;Acc:HGNC:9403]	0.369	-1.43987	0.00080555	0.000578839	yes	down	1.02	0.26	1.02	0.26
ENSG00000232104	RFX3-AS1	RFX3 antisense RNA 1 [Source:HGNC Symbol;Acc:HGNC:51197]	0.454	-1.1387	0.000821096	0.000589293	yes	down	4.14	1.76	4.14	1.76
ENSG00000228451	SDAD1P1	SDA1 domain containing 1 pseudogene 1 [Source:HGNC Symbol;Acc:HGNC:31403]	0.454	-1.1387	0.000821096	0.000589293	yes	down	1.17	0.37	1.17	0.37
ENSG00000198553	KCNRG	potassium channel regulator [Source:HGNC Symbol;Acc:HGNC:18893]	0.186	-2.42791	0.000830637	0.000595715	yes	down	0.73	0.12	0.73	0.12
ENSG00000183535	COL18A1-AS1	COL18A1 antisense RNA 1 [Source:HGNC Symbol;Acc:HGNC:23132]	0.211	-2.24722	0.000848186	0.000607234	yes	down	0.48	0.09	0.48	0.09
ENSG00000280426	AC084876.2		0.359	-1.47939	0.000866779	0.000619701	yes	down	1.23	0.39	1.23	0.39
ENSG00000238266	LINC00707	long intergenic non-protein coding RNA 707 [Source:HGNC Symbol;Acc:HGNC:44691]	0.138	-2.8549	0.000867993	0.0006204	yes	down	0.27	0.03	0.27	0.03
ENSG00000171817	ZNF540	zinc finger protein 540 [Source:HGNC Symbol;Acc:HGNC:25331]	0.469	-1.09369	0.000886965	0.000632412	yes	down	1.06	0.97	1.06	0.97
ENSG00000188822	CNR2	cannabinoid receptor 2 [Source:HGNC Symbol;Acc:HGNC:2160]	0.187	-2.42032	0.000892461	0.000635813	yes	down	0.18	0.03	0.18	0.03
ENSG00000226849	AL109811.1		0.38	-1.39492	0.000904323	0.00064374	yes	down	0.79	0.26	0.79	0.26
ENSG00000203811	HIST2H3C	histone cluster 2 H3 family member c [Source:HGNC Symbol;Acc:HGNC:20503]	0.416	-1.26478	0.000922985	0.000655959	yes	down	1.6	0.58	1.6	0.58
ENSG00000203852	HIST2H3A	histone cluster 2 H3 family member a [Source:HGNC Symbol;Acc:HGNC:20505]	0.416	-1.26478	0.000922985	0.000655959	yes	down	1.6	0.58	1.6	0.58
ENSG00000270024	C8orf44-SGK3	C8orf44-SGK3 readthrough [Source:HGNC Symbol;Acc:HGNC:48354]	0.348	-1.52475	0.000924807	0.000657077	yes	down	1.44	0.71	1.44	0.71
ENSG00000198569	SLC34A3	solute carrier family 34 member 3 [Source:HGNC Symbol;Acc:HGNC:20305]	0.085	-3.55534	0.000929808	0.000660183	yes	down	0.33	0.02	0.33	0.02
ENSG00000255201	AC087623.2		0.085	-3.55534	0.000929808	0.000660183	yes	down	2.41	0.18	2.41	0.18
ENSG00000145757	SPATA9	spermatogenesis associated 9 [Source:HGNC Symbol;Acc:HGNC:22988]	0.18	-2.47314	0.000942946	0.000668879	yes	down	64.6	0.25	64.6	0.25
ENSG00000228653	HNRNPCP7	heterogeneous nuclear ribonucleoprotein C pseudogene 7 [Source:HGNC Symbol;Acc:HGNC:48818]	0.24	-2.05654	0.000956892	0.000677583	yes	down	1.74	0.37	1.74	0.37
ENSG00000168546	GFRA2	GDNF family receptor alpha 2 [Source:HGNC Symbol;Acc:HGNC:4244]	0.335	-1.57737	0.0009765	0.000690179	yes	down	0.59	0.38	0.59	0.38
ENSG00000146006	LRRTM2	leucine rich repeat transmembrane neuronal 2 [Source:HGNC Symbol;Acc:HGNC:19409]	0.335	-1.57737	0.0009765	0.000690179	yes	down	0.43	0.08	0.43	0.08
ENSG00000023839	ABCC2	ATP binding cassette subfamily C member 2 [Source:HGNC Symbol;Acc:HGNC:53]	0.335	-1.57737	0.0009765	0.000690179	yes	down	0.31	0.14	0.31	0.14
ENSG00000251455	AC092611.1		0.2	-2.32428	0.000985012	0.00069562	yes	down	0.41	0.07	0.41	0.07
ENSG00000197467	COL13A1	collagen type XIII alpha 1 chain [Source:HGNC Symbol;Acc:HGNC:2190]	0.493	-1.01929	0.000988069	0.00069731	yes	down	1.83	0.63	1.83	0.63
ENSG00000254634	SMG1P6	SMG1P6, nonsense mediated mRNA decay associated PI3K related kinasepseudogene 6 [Source:HGNC Symbol;Acc:HGNC:49863]	0.148	-2.75513	0.00100121	0.000706012	yes	down	0.29	0.04	0.29	0.04
ENSG00000261822	AC018362.2		0.215	-2.21489	0.00101437	0.000714242	yes	down	3.73	0.7	3.73	0.7
ENSG00000268364	SMC5-AS1	SMC5 antisense RNA 1 (head to head) [Source:HGNC Symbol;Acc:HGNC:48718]	0.265	-1.9138	0.00102069	0.000718406	yes	down	0.77	0.18	0.77	0.18
ENSG00000130592	LSP1	lymphocyte-specific protein 1 [Source:HGNC Symbol;Acc:HGNC:6707]	0.287	-1.80244	0.00104682	0.000735512	yes	down	1.53	0.19	1.53	0.19
ENSG00000187699	C2orf88	chromosome 2 open reading frame 88 [Source:HGNC Symbol;Acc:HGNC:28191]	0.447	-1.16247	0.00104904	0.000736975	yes	down	26.78	3.12	26.78	3.12
ENSG00000267257	AC105105.1		0.049	-4.33904	0.00106462	0.000745526	yes	down	0.23	0	0.23	0
ENSG00000112964	GHR	growth hormone receptor [Source:HGNC Symbol;Acc:HGNC:4263]	0.479	-1.06135	0.00107037	0.000748955	yes	down	0.69	0.3	0.69	0.3
ENSG00000272070	AC005618.1		0.479	-1.06135	0.00107037	0.000748955	yes	down	0.99	0.42	0.99	0.42
ENSG00000268750	AC010522.1		0.192	-2.37962	0.00109983	0.000767933	yes	down	3.14	0.5	3.14	0.5
ENSG00000276840	PMS2P10	PMS1 homolog 2, mismatch repair system component pseudogene 10 [Source:HGNC Symbol;Acc:HGNC:9124]	0.415	-1.26919	0.00114165	0.000794915	yes	down	6.35	2.3	6.35	2.3
ENSG00000228843	AL133410.2		0.05	-4.32088	0.00115841	0.000805485	yes	down	1.26	0	1.26	0
ENSG00000256116	AP001453.1		0.389	-1.36364	0.00115851	0.000805485	yes	down	2.94	1	2.94	1
ENSG00000280852	AC025048.6		0.153	-2.70505	0.00116854	0.000811596	yes	down	0.87	0.12	0.87	0.12
ENSG00000178821	TMEM52	transmembrane protein 52 [Source:HGNC Symbol;Acc:HGNC:27916]	0.184	-2.43987	0.00117961	0.000818639	yes	down	1.73	0.21	1.73	0.21
ENSG00000229474	PATL2	PAT1 homolog 2 [Source:HGNC Symbol;Acc:HGNC:33630]	0.184	-2.43987	0.00117961	0.000818639	yes	down	9.54	0.49	9.54	0.49
ENSG00000236519	LINC01424	long intergenic non-protein coding RNA 1424 [Source:HGNC Symbol;Acc:HGNC:40558]	0.184	-2.43987	0.00117961	0.000818639	yes	down	1.14	0.18	1.14	0.18
ENSG00000257596	AC078778.1		0.184	-2.43987	0.00117961	0.000818639	yes	down	1.87	0.3	1.87	0.3
ENSG00000198857	HSD3BP5	hydroxy-delta-5-steroid dehydrogenase, 3 beta, pseudogene 5 [Source:HGNC Symbol;Acc:HGNC:5223]	0.378	-1.40239	0.00118468	0.000821828	yes	down	2.12	0.7	2.12	0.7
ENSG00000260034	LCMT1-AS2	LCMT1 antisense RNA 2 [Source:HGNC Symbol;Acc:HGNC:51178]	0.05	-4.31433	0.00119391	0.000827467	yes	down	0.1	0	0.1	0
ENSG00000107165	TYRP1	tyrosinase related protein 1 [Source:HGNC Symbol;Acc:HGNC:12450]	0.05	-4.31433	0.00119391	0.000827467	yes	down	0.34	0	0.34	0
ENSG00000234814	SVILP1	supervillin pseudogene 1 [Source:HGNC Symbol;Acc:HGNC:44959]	0.09	-3.47104	0.001225	0.00084732	yes	down	0.25	0.02	0.25	0.02
ENSG00000242866	STRC	stereocilin [Source:HGNC Symbol;Acc:HGNC:16035]	0.266	-1.9088	0.00131463	0.000904099	yes	down	0.57	0.12	0.57	0.12
ENSG00000106483	SFRP4	secreted frizzled related protein 4 [Source:HGNC Symbol;Acc:HGNC:10778]	0.312	-1.67865	0.00140292	0.000960549	yes	down	3.14	1.56	3.14	1.56
ENSG00000232692	AP001596.1		0.221	-2.17683	0.00140863	0.000964079	yes	down	1.19	0.26	1.19	0.26
ENSG00000279412	AC020763.3		0.221	-2.17683	0.00140863	0.000964079	yes	down	0.36	0.07	0.36	0.07
ENSG00000262413	AC145207.2		0.052	-4.27714	0.00141413	0.000967588	yes	down	1.99	0	1.99	0
ENSG00000154760	SLFN13	schlafen family member 13 [Source:HGNC Symbol;Acc:HGNC:26481]	0.404	-1.30627	0.00141917	0.00097079	yes	down	0.56	0.18	0.56	0.18
ENSG00000229089	ANKRD20A8P	ankyrin repeat domain 20 family member A8, pseudogene [Source:HGNC Symbol;Acc:HGNC:23666]	0.107	-3.22856	0.00142701	0.000975512	yes	down	0.16	0.01	0.16	0.01

## Sheet: shRNA SNHG1 VS CTR UP
Gene_id	Gene name	Gene description	FC(SNHG1_KD/CTR)	Log2FC(SNHG1_KD/CTR)	Pvalue	Padjust	Significant	Regulate	CTR	SNHG1_KD	CTR	SNHG1_KD
ENSG00000261135	AL137802.2		2.004	1.00318	0.00105302	0.00073829	yes	up	1.88	3.3	1.88	3.3
ENSG00000229047	AF127577.1		2.005	1.00334	5.65084e-05	4.94479e-05	yes	up	8.33	14.53	8.33	14.53
ENSG00000121898	CPXM2	carboxypeptidase X, M14 family member 2 [Source:HGNC Symbol;Acc:HGNC:26977]	2.006	1.00456	1.6748e-42	1.11559e-41	yes	up	8.6	14.82	8.6	14.82
ENSG00000279255	Z97653.2		2.006	1.00423	0.000178178	0.000143448	yes	up	0.76	1.33	0.76	1.33
ENSG00000166741	NNMT	nicotinamide N-methyltransferase [Source:HGNC Symbol;Acc:HGNC:7861]	2.011	1.00759	2.7528e-10	4.24268e-10	yes	up	4.7	15.49	4.7	15.49
ENSG00000273619	AL121832.2		2.011	1.00759	7.32668e-08	8.97993e-08	yes	up	10.73	18.82	10.73	18.82
ENSG00000100101	Z83844.1		2.012	1.00889	0.00111176	0.000775541	yes	up	0.89	1.56	0.89	1.56
ENSG00000197191	CYSRT1	cysteine rich tail 1 [Source:HGNC Symbol;Acc:HGNC:30529]	2.014	1.00975	2.49234e-06	2.59123e-06	yes	up	3.13	5.51	3.13	5.51
ENSG00000233461	AL445524.1		2.016	1.01141	0.000775694	0.000558837	yes	up	8.63	15.07	8.63	15.07
ENSG00000225546	LINC02476	long intergenic non-protein coding RNA 2476 [Source:HGNC Symbol;Acc:HGNC:53419]	2.018	1.01299	0.000260146	0.00020388	yes	up	3.16	6.78	3.16	6.78
ENSG00000232442	MHENCR	melanoma highly expressed competing endogenous lncRNA for miR-425 and miR-489 [Source:HGNC Symbol;Acc:HGNC:53110]	2.019	1.01359	3.1599e-11	5.26207e-11	yes	up	12.76	21.81	12.76	21.81
ENSG00000269176	AP001160.3		2.022	1.01554	0.00119043	0.000825384	yes	up	3.07	5.42	3.07	5.42
ENSG00000259349	AC011921.1		2.024	1.01739	3.54853e-05	3.18959e-05	yes	up	2.1	4.2	2.1	4.2
ENSG00000198816	ZNF358	zinc finger protein 358 [Source:HGNC Symbol;Acc:HGNC:16838]	2.029	1.02104	1.27293e-56	1.20324e-55	yes	up	21	45.25	21	45.25
ENSG00000108176	DNAJC12	DnaJ heat shock protein family (Hsp40) member C12 [Source:HGNC Symbol;Acc:HGNC:28908]	2.03	1.02161	4.15448e-11	6.86825e-11	yes	up	6.98	12.05	6.98	12.05
ENSG00000149150	SLC43A1	solute carrier family 43 member 1 [Source:HGNC Symbol;Acc:HGNC:9225]	2.031	1.02209	2.66502e-09	3.7641e-09	yes	up	2.74	4.39	2.74	4.39
ENSG00000267281	AC023509.3		2.033	1.02353	3.79722e-08	4.7915e-08	yes	up	3.73	6.64	3.73	6.64
ENSG00000259030	FPGT-TNNI3K	FPGT-TNNI3K readthrough [Source:HGNC Symbol;Acc:HGNC:42952]	2.043	1.03079	4.29243e-05	3.81712e-05	yes	up	1.39	2	1.39	2
ENSG00000279592	AC010653.2		2.044	1.03161	1.21541e-05	1.16553e-05	yes	up	3.64	6.5	3.64	6.5
ENSG00000272502	AC104958.2		2.049	1.03491	0.000554423	0.000409876	yes	up	1.87	3.36	1.87	3.36
ENSG00000131981	LGALS3	galectin 3 [Source:HGNC Symbol;Acc:HGNC:6563]	2.056	1.03951	3.32306e-105	6.0641e-104	yes	up	110.32	142.63	110.32	142.63
ENSG00000164638	SLC29A4	solute carrier family 29 member 4 [Source:HGNC Symbol;Acc:HGNC:23097]	2.06	1.04264	1.00589e-20	2.95503e-20	yes	up	4.47	9.41	4.47	9.41
ENSG00000284048	AC073111.4		2.061	1.04365	7.33425e-08	8.98711e-08	yes	up	5.19	8.73	5.19	8.73
ENSG00000226812	AL117382.1		2.063	1.04494	1.66783e-24	5.84361e-24	yes	up	5.22	10.84	5.22	10.84
ENSG00000204291	COL15A1	collagen type XV alpha 1 chain [Source:HGNC Symbol;Acc:HGNC:2192]	2.064	1.04559	3.75635e-55	3.43335e-54	yes	up	7.58	11.74	7.58	11.74
ENSG00000154928	EPHB1	EPH receptor B1 [Source:HGNC Symbol;Acc:HGNC:3392]	2.064	1.04556	0.00102733	0.000722591	yes	up	0.32	0.8	0.32	0.8
ENSG00000036828	CASR	calcium sensing receptor [Source:HGNC Symbol;Acc:HGNC:1514]	2.068	1.04843	0.000306848	0.000237401	yes	up	0.18	0.32	0.18	0.32
ENSG00000230091	TMEM254-AS1	TMEM254 antisense RNA 1 [Source:HGNC Symbol;Acc:HGNC:27340]	2.078	1.0549	0.000502262	0.000374954	yes	up	0.76	1.08	0.76	1.08
ENSG00000161381	PLXDC1	plexin domain containing 1 [Source:HGNC Symbol;Acc:HGNC:20945]	2.083	1.05868	6.64156e-05	5.75329e-05	yes	up	5.5	5.82	5.5	5.82
ENSG00000243944	AC117386.2		2.084	1.05937	1.13483e-05	1.09154e-05	yes	up	20.97	37.66	20.97	37.66
ENSG00000108947	EFNB3	ephrin B3 [Source:HGNC Symbol;Acc:HGNC:3228]	2.085	1.06021	0.00031241	0.000241633	yes	up	0.57	1.03	0.57	1.03
ENSG00000196136	SERPINA3	serpin family A member 3 [Source:HGNC Symbol;Acc:HGNC:16]	2.088	1.0619	0	0	yes	up	1288.97	2350.4	1288.97	2350.4
ENSG00000228436	AL139260.1		2.091	1.06396	0.000464341	0.000349324	yes	up	4.3	7.05	4.3	7.05
ENSG00000234936	AC010883.1		2.097	1.06848	0.000927584	0.000658871	yes	up	2.74	3.57	2.74	3.57
ENSG00000254870	ATP6V1G2-DDX39B	ATP6V1G2-DDX39B readthrough (NMD candidate) [Source:HGNC Symbol;Acc:HGNC:41999]	2.098	1.06905	8.06332e-138	2.01797e-136	yes	up	41.25	78.18	41.25	78.18
ENSG00000261126	RBFADN	RBFA downstream neighbor (non-protein coding) [Source:HGNC Symbol;Acc:HGNC:48591]	2.106	1.0743	0.000873413	0.00062385	yes	up	0.38	0.95	0.38	0.95
ENSG00000175899	A2M	alpha-2-macroglobulin [Source:HGNC Symbol;Acc:HGNC:7]	2.107	1.07511	0	0	yes	up	287.74	532.15	287.74	532.15
ENSG00000160999	SH2B2	SH2B adaptor protein 2 [Source:HGNC Symbol;Acc:HGNC:17381]	2.111	1.07798	3.75252e-05	3.36146e-05	yes	up	1.15	2.13	1.15	2.13
ENSG00000143919	CAMKMT	calmodulin-lysine N-methyltransferase [Source:HGNC Symbol;Acc:HGNC:26276]	2.114	1.08018	3.28847e-12	5.8765e-12	yes	up	6.58	12.52	6.58	12.52
ENSG00000122035	RASL11A	RAS like family 11 member A [Source:HGNC Symbol;Acc:HGNC:23802]	2.115	1.08097	2.35035e-05	2.16747e-05	yes	up	1.73	3.2	1.73	3.2
ENSG00000205670	SMIM11A	small integral membrane protein 11A [Source:HGNC Symbol;Acc:HGNC:1293]	2.116	1.08165	9.7127e-14	1.93429e-13	yes	up	8.83	16.15	8.83	16.15
ENSG00000130208	APOC1	apolipoprotein C1 [Source:HGNC Symbol;Acc:HGNC:607]	2.117	1.0819	0.000222142	0.000176198	yes	up	5.34	7.48	5.34	7.48
ENSG00000245970	AP003352.1		2.122	1.08533	6.10183e-06	6.07361e-06	yes	up	1.45	2.69	1.45	2.69
ENSG00000159713	TPPP3	tubulin polymerization promoting protein family member 3 [Source:HGNC Symbol;Acc:HGNC:24162]	2.123	1.0862	3.59212e-10	5.47684e-10	yes	up	5.9	11.15	5.9	11.15
ENSG00000186026	ZNF284	zinc finger protein 284 [Source:HGNC Symbol;Acc:HGNC:13078]	2.125	1.08772	6.73343e-07	7.45954e-07	yes	up	0.73	1.36	0.73	1.36
ENSG00000272491	AL109659.2		2.131	1.09132	4.09687e-07	4.64326e-07	yes	up	2.2	4.1	2.2	4.1
ENSG00000053702	NRIP2	nuclear receptor interacting protein 2 [Source:HGNC Symbol;Acc:HGNC:23078]	2.133	1.09263	0.000833161	0.000597291	yes	up	0.54	1.01	0.54	1.01
ENSG00000274956	UG0898H09	uncharacterized LOC643763 [Source:NCBI gene;Acc:643763]	2.134	1.09357	1.81935e-06	1.91579e-06	yes	up	0.4	0.75	0.4	0.75
ENSG00000148908	RGS10	regulator of G protein signaling 10 [Source:HGNC Symbol;Acc:HGNC:9992]	2.142	1.09889	1.54306e-32	7.41963e-32	yes	up	31.53	58.95	31.53	58.95
ENSG00000159674	SPON2	spondin 2 [Source:HGNC Symbol;Acc:HGNC:11253]	2.147	1.10246	6.66717e-174	2.09819e-172	yes	up	82.11	130.76	82.11	130.76
ENSG00000099365	STX1B	syntaxin 1B [Source:HGNC Symbol;Acc:HGNC:18539]	2.148	1.10328	0.000157255	0.000127797	yes	up	0.38	1.4	0.38	1.4
ENSG00000099840	IZUMO4	IZUMO family member 4 [Source:HGNC Symbol;Acc:HGNC:26950]	2.148	1.10274	0.00134171	0.000921399	yes	up	1.26	2.73	1.26	2.73
ENSG00000283352	AL021368.5		2.15	1.10452	1.82039e-05	1.70965e-05	yes	up	1.68	2.83	1.68	2.83
ENSG00000128536	CDHR3	cadherin related family member 3 [Source:HGNC Symbol;Acc:HGNC:26308]	2.156	1.10857	4.83668e-05	4.27435e-05	yes	up	2.39	3.26	2.39	3.26
ENSG00000261534	AL596244.1		2.159	1.11033	3.23588e-07	3.70834e-07	yes	up	0.86	1.62	0.86	1.62
ENSG00000141750	STAC2	SH3 and cysteine rich domain 2 [Source:HGNC Symbol;Acc:HGNC:23990]	2.162	1.11253	6.00577e-18	1.54497e-17	yes	up	2.76	5.26	2.76	5.26
ENSG00000142611	PRDM16	PR/SET domain 16 [Source:HGNC Symbol;Acc:HGNC:14000]	2.162	1.11268	9.24081e-10	1.35772e-09	yes	up	2.23	7.24	2.23	7.24
ENSG00000164107	HAND2	heart and neural crest derivatives expressed 2 [Source:HGNC Symbol;Acc:HGNC:4808]	2.164	1.11338	2.83436e-58	2.8106e-57	yes	up	14.37	29.88	14.37	29.88
ENSG00000274012	RN7SL2	RNA, 7SL, cytoplasmic 2 [Source:HGNC Symbol;Acc:HGNC:23134]	2.164	1.11384	7.00186e-52	6.05243e-51	yes	up	574.38	1044.25	574.38	1044.25
ENSG00000254873	AP001267.1		2.164	1.11398	3.56503e-25	1.28772e-24	yes	up	7.67	13.52	7.67	13.52
ENSG00000092529	CAPN3	calpain 3 [Source:HGNC Symbol;Acc:HGNC:1480]	2.164	1.11347	8.20822e-17	1.97704e-16	yes	up	8.18	16.53	8.18	16.53
ENSG00000236081	ELFN1-AS1	ELFN1 antisense RNA 1 [Source:HGNC Symbol;Acc:HGNC:39071]	2.166	1.11535	5.89395e-06	5.87113e-06	yes	up	6.23	11.39	6.23	11.39
ENSG00000168481	LGI3	leucine rich repeat LGI family member 3 [Source:HGNC Symbol;Acc:HGNC:18711]	2.168	1.11653	5.97745e-11	9.75317e-11	yes	up	1.65	3.13	1.65	3.13
ENSG00000254485	AC026191.1		2.168	1.11647	5.60787e-06	5.60103e-06	yes	up	19.84	3.58	19.84	3.58
ENSG00000114646	CSPG5	chondroitin sulfate proteoglycan 5 [Source:HGNC Symbol;Acc:HGNC:2467]	2.177	1.12214	2.57725e-19	7.06937e-19	yes	up	4.95	9.31	4.95	9.31
ENSG00000140479	PCSK6	proprotein convertase subtilisin/kexin type 6 [Source:HGNC Symbol;Acc:HGNC:8569]	2.178	1.12274	3.21759e-12	5.75964e-12	yes	up	5.24	16.35	5.24	16.35
ENSG00000222033	LINC01124	long intergenic non-protein coding RNA 1124 [Source:HGNC Symbol;Acc:HGNC:49270]	2.178	1.12307	0.000177946	0.000143283	yes	up	0.85	1.63	0.85	1.63
ENSG00000155886	SLC24A2	solute carrier family 24 member 2 [Source:HGNC Symbol;Acc:HGNC:10976]	2.179	1.12362	1.37319e-20	4.01386e-20	yes	up	1.81	3.03	1.81	3.03
ENSG00000278996	FP671120.1		2.183	1.12628	0	0	yes	up	403.73	852.82	403.73	852.82
ENSG00000267040	AC027097.1		2.187	1.12913	1.59238e-08	2.08961e-08	yes	up	2.22	6.15	2.22	6.15
ENSG00000284308	C2orf81	chromosome 2 open reading frame 81 [Source:HGNC Symbol;Acc:HGNC:34350]	2.187	1.12911	1.70578e-06	1.80162e-06	yes	up	1.25	2.48	1.25	2.48
ENSG00000234719	NPIPB2	nuclear pore complex interacting protein family, member B2 [Source:HGNC Symbol;Acc:HGNC:37451]	2.194	1.13369	0.000200519	0.00016011	yes	up	10.28	12.79	10.28	12.79
ENSG00000161939	RNASEK-C17orf49	RNASEK-C17orf49 readthrough [Source:HGNC Symbol;Acc:HGNC:44419]	2.199	1.1368	1.68148e-09	2.41783e-09	yes	up	3.19	7.66	3.19	7.66
ENSG00000276168	RN7SL1	RNA, 7SL, cytoplasmic 1 [Source:HGNC Symbol;Acc:HGNC:10038]	2.206	1.14153	2.5943e-51	2.19558e-50	yes	up	543.16	1006.16	543.16	1006.16
ENSG00000103647	CORO2B	coronin 2B [Source:HGNC Symbol;Acc:HGNC:2256]	2.212	1.1451	2.93927e-06	3.0325e-06	yes	up	0.76	1.46	0.76	1.46
ENSG00000260260	SNHG19	small nucleolar RNA host gene 19 [Source:HGNC Symbol;Acc:HGNC:49574]	2.221	1.1512	2.85234e-13	5.50117e-13	yes	up	73.82	139.86	73.82	139.86
ENSG00000186493	C5orf38	chromosome 5 open reading frame 38 [Source:HGNC Symbol;Acc:HGNC:24226]	2.221	1.1513	4.49208e-13	8.5414e-13	yes	up	13.24	37.81	13.24	37.81
ENSG00000167771	RCOR2	REST corepressor 2 [Source:HGNC Symbol;Acc:HGNC:27455]	2.236	1.16104	5.23667e-06	5.24923e-06	yes	up	0.92	1.89	0.92	1.89
ENSG00000165478	HEPACAM	hepatic and glial cell adhesion molecule [Source:HGNC Symbol;Acc:HGNC:26361]	2.237	1.16159	9.18557e-06	8.93659e-06	yes	up	1.02	1.38	1.02	1.38
ENSG00000165716	FAM69B	family with sequence similarity 69 member B [Source:HGNC Symbol;Acc:HGNC:28290]	2.239	1.16304	2.84859e-10	4.38389e-10	yes	up	2.75	5.59	2.75	5.59
ENSG00000265702	AC005821.1		2.243	1.16572	9.58879e-08	1.16036e-07	yes	up	1.87	2.8	1.87	2.8
ENSG00000221883	ARIH2OS	ariadne homolog 2 opposite strand [Source:HGNC Symbol;Acc:HGNC:34425]	2.244	1.16624	7.08797e-08	8.70359e-08	yes	up	2.24	4.41	2.24	4.41
ENSG00000055955	ITIH4	inter-alpha-trypsin inhibitor heavy chain family member 4 [Source:HGNC Symbol;Acc:HGNC:6169]	2.248	1.1687	0.000875582	0.000625314	yes	up	1.06	2.04	1.06	2.04
ENSG00000247271	ZBED5-AS1	ZBED5 antisense RNA 1 [Source:HGNC Symbol;Acc:HGNC:48646]	2.25	1.16975	1.88658e-11	3.19429e-11	yes	up	9.83	46.78	9.83	46.78
ENSG00000188338	SLC38A3	solute carrier family 38 member 3 [Source:HGNC Symbol;Acc:HGNC:18044]	2.25	1.16976	0.000224495	0.000177983	yes	up	1.24	1.01	1.24	1.01
ENSG00000223797	ENTPD3-AS1	ENTPD3 antisense RNA 1 [Source:HGNC Symbol;Acc:HGNC:26710]	2.253	1.17157	0.000361298	0.000276234	yes	up	2.5	4.85	2.5	4.85
ENSG00000171786	NHLH1	nescient helix-loop-helix 1 [Source:HGNC Symbol;Acc:HGNC:7817]	2.256	1.17367	0.000582584	0.000429186	yes	up	0.52	1.03	0.52	1.03
ENSG00000270605	AL353622.1		2.257	1.17424	7.08957e-05	6.10716e-05	yes	up	0.95	1.88	0.95	1.88
ENSG00000239887	C1orf226	chromosome 1 open reading frame 226 [Source:HGNC Symbol;Acc:HGNC:34351]	2.258	1.17484	2.47119e-26	9.38405e-26	yes	up	2.94	6.27	2.94	6.27
ENSG00000036672	USP2	ubiquitin specific peptidase 2 [Source:HGNC Symbol;Acc:HGNC:12618]	2.258	1.1749	2.98892e-06	3.0801e-06	yes	up	1.73	1.34	1.73	1.34
ENSG00000119782	FKBP1B	FK506 binding protein 1B [Source:HGNC Symbol;Acc:HGNC:3712]	2.26	1.17655	6.11161e-09	8.34286e-09	yes	up	4.75	9.51	4.75	9.51
ENSG00000231711	LINC00899	long intergenic non-protein coding RNA 899 [Source:HGNC Symbol;Acc:HGNC:48583]	2.261	1.17681	3.66431e-06	3.73725e-06	yes	up	0.69	2.09	0.69	2.09
ENSG00000279118	AC093535.2		2.263	1.17813	5.8998e-10	8.80876e-10	yes	up	1.86	3.69	1.86	3.69
ENSG00000177807	KCNJ10	potassium voltage-gated channel subfamily J member 10 [Source:HGNC Symbol;Acc:HGNC:6256]	2.264	1.17858	4.59754e-55	4.18764e-54	yes	up	7.98	19.01	7.98	19.01
ENSG00000277182	AC006449.5		2.264	1.17896	3.8977e-05	3.4826e-05	yes	up	0.92	1.83	0.92	1.83
ENSG00000149646	CNBD2	cyclic nucleotide binding domain containing 2 [Source:HGNC Symbol;Acc:HGNC:16145]	2.265	1.17945	1.09862e-06	1.18342e-06	yes	up	5.56	11.9	5.56	11.9
ENSG00000158301	GPRASP2	G protein-coupled receptor associated sorting protein 2 [Source:HGNC Symbol;Acc:HGNC:25169]	2.269	1.1821	6.89176e-08	8.48247e-08	yes	up	1.01	2.52	1.01	2.52
ENSG00000233183	AL138889.1		2.27	1.18259	2.28213e-05	2.11011e-05	yes	up	0.28	0.56	0.28	0.56
ENSG00000185942	NKAIN3	sodium/potassium transporting ATPase interacting 3 [Source:HGNC Symbol;Acc:HGNC:26829]	2.281	1.18949	7.66118e-05	6.55764e-05	yes	up	4.98	36.24	4.98	36.24
ENSG00000204052	LRRC73	leucine rich repeat containing 73 [Source:HGNC Symbol;Acc:HGNC:21375]	2.283	1.1909	9.69744e-05	8.15189e-05	yes	up	0.8	1.6	0.8	1.6
ENSG00000206579	XKR4	XK related 4 [Source:HGNC Symbol;Acc:HGNC:29394]	2.288	1.19421	0.000201025	0.000160489	yes	up	0.09	0.21	0.09	0.21
ENSG00000277149	TYW1B	tRNA-yW synthesizing protein 1 homolog B [Source:HGNC Symbol;Acc:HGNC:33908]	2.29	1.19518	1.4592e-07	1.73231e-07	yes	up	0.94	1.88	0.94	1.88
ENSG00000262468	LINC01569	long intergenic non-protein coding RNA 1569 [Source:HGNC Symbol;Acc:HGNC:51380]	2.299	1.2013	8.90499e-10	1.31168e-09	yes	up	3.36	7.7	3.36	7.7
ENSG00000122592	HOXA7	homeobox A7 [Source:HGNC Symbol;Acc:HGNC:5108]	2.3	1.20182	4.00916e-16	9.23333e-16	yes	up	3.74	7.27	3.74	7.27
ENSG00000273192	AL671710.1		2.311	1.20873	3.35575e-14	6.87043e-14	yes	up	2.6	5.26	2.6	5.26
ENSG00000283078	AL137077.2		2.312	1.20923	0.000823004	0.000590574	yes	up	0.79	1.59	0.79	1.59
ENSG00000227533	SLC2A1-AS1	SLC2A1 antisense RNA 1 [Source:HGNC Symbol;Acc:HGNC:44187]	2.317	1.21221	0.00104622	0.000735191	yes	up	1.03	21.86	1.03	21.86
ENSG00000271949	AC093423.3		2.32	1.21397	2.65735e-18	6.97599e-18	yes	up	2.02	4.09	2.02	4.09
ENSG00000215440	NPEPL1	aminopeptidase-like 1 [Source:HGNC Symbol;Acc:HGNC:16244]	2.332	1.22148	1.25996e-48	9.98768e-48	yes	up	8.31	17.9	8.31	17.9
ENSG00000163884	KLF15	Kruppel like factor 15 [Source:HGNC Symbol;Acc:HGNC:14536]	2.338	1.22547	1.23693e-12	2.28177e-12	yes	up	1.99	4.07	1.99	4.07
ENSG00000254806	SYS1-DBNDD2	SYS1-DBNDD2 readthrough (NMD candidate) [Source:HGNC Symbol;Acc:HGNC:33535]	2.347	1.23073	0.000177073	0.000142666	yes	up	1.74	4.03	1.74	4.03
ENSG00000159263	SIM2	single-minded family bHLH transcription factor 2 [Source:HGNC Symbol;Acc:HGNC:10883]	2.354	1.23529	4.60984e-05	4.08625e-05	yes	up	0.37	0.84	0.37	0.84
ENSG00000176222	ZNF404	zinc finger protein 404 [Source:HGNC Symbol;Acc:HGNC:19417]	2.356	1.23625	0.000443178	0.000334793	yes	up	0.7	1.54	0.7	1.54
ENSG00000255478	AP000944.1		2.37	1.24463	1.69887e-06	1.79468e-06	yes	up	1.41	2.92	1.41	2.92
ENSG00000258483	LINC02251	long intergenic non-protein coding RNA 2251 [Source:HGNC Symbol;Acc:HGNC:53149]	2.37	1.24463	1.24662e-05	1.19361e-05	yes	up	1.12	2.32	1.12	2.32
ENSG00000231081	AL078587.1		2.37	1.24517	2.56915e-05	2.35725e-05	yes	up	5.26	10.95	5.26	10.95
ENSG00000218233	NEPNP	nephrocan, pseudogene [Source:HGNC Symbol;Acc:HGNC:33184]	2.37	1.24463	0.000713286	0.000516425	yes	up	1.21	2.97	1.21	2.97
ENSG00000226314	ZNF192P1	zinc finger protein 192 pseudogene 1 [Source:HGNC Symbol;Acc:HGNC:18777]	2.37	1.24463	0.000713286	0.000516425	yes	up	24.76	1.67	24.76	1.67
ENSG00000186897	C1QL4	complement C1q like 4 [Source:HGNC Symbol;Acc:HGNC:31416]	2.375	1.24819	2.55816e-11	4.28855e-11	yes	up	2.15	4.47	2.15	4.47
ENSG00000214026	MRPL23	mitochondrial ribosomal protein L23 [Source:HGNC Symbol;Acc:HGNC:10322]	2.377	1.2489	3.2455e-07	3.71855e-07	yes	up	4.56	9.26	4.56	9.26
ENSG00000260083	MIR762HG	MIR762 host gene [Source:HGNC Symbol;Acc:HGNC:51386]	2.38	1.25077	0.000211234	0.000168231	yes	up	2.19	3.6	2.19	3.6
ENSG00000008735	MAPK8IP2	mitogen-activated protein kinase 8 interacting protein 2 [Source:HGNC Symbol;Acc:HGNC:6883]	2.383	1.25254	3.52861e-25	1.27544e-24	yes	up	2.6	5.58	2.6	5.58
ENSG00000130203	APOE	apolipoprotein E [Source:HGNC Symbol;Acc:HGNC:613]	2.384	1.25343	9.82068e-68	1.17303e-66	yes	up	29.45	59.39	29.45	59.39
ENSG00000274585	RNU2-1	RNA, U2 small nuclear 1 [Source:HGNC Symbol;Acc:HGNC:10142]	2.384	1.25323	2.77508e-05	2.53514e-05	yes	up	7.84	10.39	7.84	10.39
ENSG00000233654	AC108047.1		2.386	1.25466	2.00237e-06	2.09881e-06	yes	up	6.61	7.67	6.61	7.67
ENSG00000243514	RPL32P33	ribosomal protein L32 pseudogene 33 [Source:HGNC Symbol;Acc:HGNC:36231]	2.386	1.25472	4.27365e-06	4.32765e-06	yes	up	1.41	2.95	1.41	2.95
ENSG00000277027	RMRP	RNA component of mitochondrial RNA processing endoribonuclease [Source:HGNC Symbol;Acc:HGNC:10031]	2.404	1.26539	0.000301544	0.000233676	yes	up	43.33	85.79	43.33	85.79
ENSG00000272288	AL451165.2		2.409	1.26831	0.000388625	0.000295878	yes	up	8.84	22.39	8.84	22.39
ENSG00000160326	SLC2A6	solute carrier family 2 member 6 [Source:HGNC Symbol;Acc:HGNC:11011]	2.411	1.26965	9.44861e-13	1.75408e-12	yes	up	2.96	4	2.96	4
ENSG00000160179	ABCG1	ATP binding cassette subfamily G member 1 [Source:HGNC Symbol;Acc:HGNC:73]	2.413	1.27063	5.52141e-21	1.64316e-20	yes	up	2.68	5.7	2.68	5.7
ENSG00000232859	LYRM9	LYR motif containing 9 [Source:HGNC Symbol;Acc:HGNC:27314]	2.417	1.27319	1.05509e-09	1.54287e-09	yes	up	2.4	7.82	2.4	7.82
ENSG00000141753	IGFBP4	insulin like growth factor binding protein 4 [Source:HGNC Symbol;Acc:HGNC:5473]	2.421	1.27552	3.54141e-79	4.89794e-78	yes	up	15.16	32.47	15.16	32.47
ENSG00000104814	MAP4K1	mitogen-activated protein kinase kinase kinase kinase 1 [Source:HGNC Symbol;Acc:HGNC:6863]	2.433	1.2826	0.000612364	0.00044911	yes	up	0.53	1.19	0.53	1.19
ENSG00000239415	AP001469.3		2.439	1.28645	7.34389e-06	7.2427e-06	yes	up	1.03	2.87	1.03	2.87
ENSG00000117152	RGS4	regulator of G protein signaling 4 [Source:HGNC Symbol;Acc:HGNC:10000]	2.449	1.29243	8.78709e-125	2.00788e-123	yes	up	35.77	77.22	35.77	77.22
ENSG00000163661	PTX3	pentraxin 3 [Source:HGNC Symbol;Acc:HGNC:9692]	2.457	1.2971	0.000983251	0.000694563	yes	up	0.51	1.11	0.51	1.11
ENSG00000205464	ATP6AP1L	ATPase H+ transporting accessory protein 1 like [Source:HGNC Symbol;Acc:HGNC:28091]	2.461	1.29915	2.00289e-08	2.5991e-08	yes	up	2.2	33.65	2.2	33.65
ENSG00000183833	MAATS1	MYCBP associated and testis expressed 1 [Source:HGNC Symbol;Acc:HGNC:24010]	2.463	1.30038	0.000257847	0.000202138	yes	up	0.68	1.37	0.68	1.37
ENSG00000249476	AC008467.1		2.469	1.30379	2.96872e-07	3.41258e-07	yes	up	0.39	0.85	0.39	0.85
ENSG00000172426	RSPH9	radial spoke head 9 homolog [Source:HGNC Symbol;Acc:HGNC:21057]	2.472	1.30544	0.000119179	9.88096e-05	yes	up	0.51	1.09	0.51	1.09
ENSG00000187867	PALM3	paralemmin 3 [Source:HGNC Symbol;Acc:HGNC:33274]	2.475	1.30737	0.000325801	0.000251177	yes	up	0.7	1.09	0.7	1.09
ENSG00000104883	PEX11G	peroxisomal biogenesis factor 11 gamma [Source:HGNC Symbol;Acc:HGNC:20208]	2.477	1.3086	8.64595e-05	7.33249e-05	yes	up	1.52	3.34	1.52	3.34
ENSG00000279413	AC112497.1		2.48	1.31044	2.31679e-06	2.41206e-06	yes	up	4.75	10.27	4.75	10.27
ENSG00000260257	AL035071.1		2.497	1.31997	5.47625e-15	1.18782e-14	yes	up	2.49	5.44	2.49	5.44
ENSG00000263272	AC004148.2		2.499	1.32156	1.45834e-07	1.73168e-07	yes	up	1.25	2.74	1.25	2.74
ENSG00000139219	COL2A1	collagen type II alpha 1 chain [Source:HGNC Symbol;Acc:HGNC:2200]	2.503	1.32343	0.000520248	0.00038664	yes	up	2.21	1.49	2.21	1.49
ENSG00000279369	AC046185.3		2.504	1.32407	6.66755e-09	9.06879e-09	yes	up	1.63	3.57	1.63	3.57
ENSG00000148655	LRMDA	leucine rich melanocyte differentiation associated [Source:HGNC Symbol;Acc:HGNC:23405]	2.504	1.32442	3.38003e-06	3.46209e-06	yes	up	7.28	31	7.28	31
ENSG00000231527	CR769775.1		2.51	1.32768	0.000104354	8.73733e-05	yes	up	1.07	2.18	1.07	2.18
ENSG00000275757	RNA5-8S5	RNA, 5.8S ribosomal 5 [Source:HGNC Symbol;Acc:HGNC:37660]	2.511	1.32817	0	0	yes	up	1382.43	3320.99	1382.43	3320.99
ENSG00000262587	AC133552.2		2.513	1.32952	0.000173229	0.000139892	yes	up	1.39	3.05	1.39	3.05
ENSG00000127951	FGL2	fibrinogen like 2 [Source:HGNC Symbol;Acc:HGNC:3696]	2.52	1.33321	7.15885e-20	2.02715e-19	yes	up	1.54	4.75	1.54	4.75
ENSG00000148604	RGR	retinal G protein coupled receptor [Source:HGNC Symbol;Acc:HGNC:9990]	2.528	1.33774	0.000218358	0.000173563	yes	up	2.09	3.54	2.09	3.54
ENSG00000112280	COL9A1	collagen type IX alpha 1 chain [Source:HGNC Symbol;Acc:HGNC:2217]	2.534	1.34162	1.21465e-31	5.64928e-31	yes	up	2.55	9.57	2.55	9.57
ENSG00000164008	C1orf50	chromosome 1 open reading frame 50 [Source:HGNC Symbol;Acc:HGNC:28795]	2.536	1.34231	1.35165e-09	1.95586e-09	yes	up	3.86	8.22	3.86	8.22
ENSG00000171819	ANGPTL7	angiopoietin like 7 [Source:HGNC Symbol;Acc:HGNC:24078]	2.537	1.34304	0.000830736	0.000595715	yes	up	0.41	0.93	0.41	0.93
ENSG00000234537	AL354751.1		2.537	1.34304	0.000830736	0.000595715	yes	up	0.78	2.74	0.78	2.74
ENSG00000162458	FBLIM1	filamin binding LIM protein 1 [Source:HGNC Symbol;Acc:HGNC:24686]	2.541	1.34529	0.000328564	0.00025315	yes	up	0.82	1.77	0.82	1.77
ENSG00000242349	NPPA-AS1	NPPA antisense RNA 1 [Source:HGNC Symbol;Acc:HGNC:37635]	2.544	1.34709	2.85688e-05	2.60443e-05	yes	up	1.82	3.91	1.82	3.91
ENSG00000270885	RASL10B	RAS like family 10 member B [Source:HGNC Symbol;Acc:HGNC:30295]	2.545	1.34791	3.06685e-09	4.31195e-09	yes	up	0.86	1.92	0.86	1.92
ENSG00000157734	SNX22	sorting nexin 22 [Source:HGNC Symbol;Acc:HGNC:16315]	2.561	1.35656	2.51359e-22	7.95805e-22	yes	up	1.83	3.87	1.83	3.87
ENSG00000277232	GTSE1-AS1	GTSE1 antisense RNA 1 (head to head) [Source:HGNC Symbol;Acc:HGNC:27163]	2.561	1.3566	0.000346795	0.00026619	yes	up	0.73	2.97	0.73	2.97
ENSG00000183979	NPB	neuropeptide B [Source:HGNC Symbol;Acc:HGNC:30099]	2.564	1.35857	6.3841e-21	1.89346e-20	yes	up	3.3	7.65	3.3	7.65
ENSG00000279753	AC011558.1		2.565	1.35869	9.39208e-05	7.91545e-05	yes	up	14.73	32.18	14.73	32.18
ENSG00000146674	IGFBP3	insulin like growth factor binding protein 3 [Source:HGNC Symbol;Acc:HGNC:5472]	2.567	1.3602	1.7157e-39	1.03643e-38	yes	up	6.52	13.99	6.52	13.99
ENSG00000184786	TCTE3	t-complex-associated-testis-expressed 3 [Source:HGNC Symbol;Acc:HGNC:11695]	2.567	1.36011	1.3192e-05	1.25966e-05	yes	up	0.74	1.66	0.74	1.66
ENSG00000272635	AC006504.7		2.575	1.36461	0.00134988	0.000926647	yes	up	1.06	2.39	1.06	2.39
ENSG00000244563	AC006011.1		2.577	1.36579	3.44912e-06	3.52919e-06	yes	up	18.32	40.36	18.32	40.36
ENSG00000265692	LINC01970	long intergenic non-protein coding RNA 1970 [Source:HGNC Symbol;Acc:HGNC:52796]	2.58	1.36749	5.62312e-06	5.61518e-06	yes	up	0.93	2.1	0.93	2.1
ENSG00000253706	AC011632.1		2.58	1.36749	0.00043689	0.000330185	yes	up	0.8	2.7	0.8	2.7
ENSG00000230530	LIMD1-AS1	LIMD1 antisense RNA 1 [Source:HGNC Symbol;Acc:HGNC:44107]	2.582	1.36865	2.32144e-13	4.50536e-13	yes	up	5.27	11.13	5.27	11.13
ENSG00000283293	RN7SK	RNA, 7SK small nuclear [Source:HGNC Symbol;Acc:HGNC:10037]	2.593	1.37444	3.3997e-24	1.1739e-23	yes	up	107.98	237.8	107.98	237.8
ENSG00000250616	AC012645.1		2.607	1.38214	8.81438e-06	8.59774e-06	yes	up	0.97	2.21	0.97	2.21
ENSG00000257433	AC004241.1		2.62	1.38961	0.000602588	0.000442496	yes	up	0.68	2.24	0.68	2.24
ENSG00000156689	GLYATL2	glycine-N-acyltransferase like 2 [Source:HGNC Symbol;Acc:HGNC:24178]	2.627	1.39353	3.22706e-05	2.91861e-05	yes	up	1.2	2.48	1.2	2.48
ENSG00000244480	AC005154.3		2.629	1.39447	2.81589e-06	2.91177e-06	yes	up	1.3	2.98	1.3	2.98
ENSG00000109610	SOD3	superoxide dismutase 3 [Source:HGNC Symbol;Acc:HGNC:11181]	2.633	1.39664	1.44352e-11	2.46316e-11	yes	up	2.4	5.53	2.4	5.53
ENSG00000213402	PTPRCAP	protein tyrosine phosphatase, receptor type C associated protein [Source:HGNC Symbol;Acc:HGNC:9667]	2.642	1.40172	9.47264e-09	1.27033e-08	yes	up	2.11	4.89	2.11	4.89
ENSG00000143994	ABHD1	abhydrolase domain containing 1 [Source:HGNC Symbol;Acc:HGNC:17553]	2.642	1.40144	0.000288626	0.000224294	yes	up	1.4	3.86	1.4	3.86
ENSG00000279452	AC006277.1		2.642	1.40144	0.000288626	0.000224294	yes	up	0.64	1.49	0.64	1.49
ENSG00000112139	MDGA1	MAM domain containing glycosylphosphatidylinositol anchor 1 [Source:HGNC Symbol;Acc:HGNC:19267]	2.644	1.40289	4.07304e-05	3.63247e-05	yes	up	0.22	0.47	0.22	0.47
ENSG00000228302	AL512770.1		2.645	1.40304	8.08886e-06	7.92388e-06	yes	up	1.29	2.9	1.29	2.9
ENSG00000266368	AC005410.2		2.654	1.40813	0.000871273	0.000622491	yes	up	4.41	9.38	4.41	9.38
ENSG00000254402	LRRC24	leucine rich repeat containing 24 [Source:HGNC Symbol;Acc:HGNC:28947]	2.661	1.41201	6.28113e-12	1.1047e-11	yes	up	1.94	2.6	1.94	2.6
ENSG00000229980	TOB1-AS1	TOB1 antisense RNA 1 [Source:HGNC Symbol;Acc:HGNC:44340]	2.661	1.41188	1.06846e-06	1.15329e-06	yes	up	1.58	5.02	1.58	5.02
ENSG00000082074	FYB	FYN binding protein [Source:HGNC Symbol;Acc:HGNC:4036]	2.668	1.41595	1.02591e-16	2.45862e-16	yes	up	1.32	2.53	1.32	2.53
ENSG00000126759	CFP	complement factor properdin [Source:HGNC Symbol;Acc:HGNC:8864]	2.677	1.42073	0.000151518	0.000123498	yes	up	1.17	2.08	1.17	2.08
ENSG00000228748	AL450306.1		2.68	1.42203	1.1339e-10	1.81245e-10	yes	up	2.55	7.84	2.55	7.84
ENSG00000268713	AC005261.4		2.691	1.42803	1.65881e-06	1.75518e-06	yes	up	1.29	3.03	1.29	3.03
ENSG00000272367	AC018754.1		2.708	1.43714	0.000420611	0.000318891	yes	up	1.18	2.78	1.18	2.78
ENSG00000132793	LPIN3	lipin 3 [Source:HGNC Symbol;Acc:HGNC:14451]	2.711	1.43889	0.000121041	0.000100321	yes	up	0.22	0.9	0.22	0.9
ENSG00000143178	TBX19	T-box 19 [Source:HGNC Symbol;Acc:HGNC:11596]	2.712	1.43937	3.18138e-11	5.29616e-11	yes	up	1.4	2.78	1.4	2.78
ENSG00000078795	PKD2L2	polycystin 2 like 2, transient receptor potential cation channel [Source:HGNC Symbol;Acc:HGNC:9012]	2.722	1.44446	0.000881136	0.000628683	yes	up	3.21	5.79	3.21	5.79
ENSG00000106031	HOXA13	homeobox A13 [Source:HGNC Symbol;Acc:HGNC:5102]	2.724	1.44576	1.28562e-08	1.70108e-08	yes	up	0.41	0.98	0.41	0.98
ENSG00000214076	CPSF1P1	cleavage and polyadenylation specific factor 1 pseudogene 1 [Source:HGNC Symbol;Acc:HGNC:19251]	2.728	1.44766	0.00056879	0.000419612	yes	up	0.21	0.49	0.21	0.49
ENSG00000167619	TMEM145	transmembrane protein 145 [Source:HGNC Symbol;Acc:HGNC:26912]	2.732	1.44995	0.000237016	0.000187092	yes	up	1.42	2.59	1.42	2.59
ENSG00000143036	SLC44A3	solute carrier family 44 member 3 [Source:HGNC Symbol;Acc:HGNC:28689]	2.738	1.45322	4.18435e-05	3.72624e-05	yes	up	1.06	1.51	1.06	1.51
ENSG00000240583	AQP1	aquaporin 1 (Colton blood group) [Source:HGNC Symbol;Acc:HGNC:633]	2.749	1.45904	3.43527e-230	1.6717e-228	yes	up	23.79	56.75	23.79	56.75
ENSG00000164199	ADGRV1	adhesion G protein-coupled receptor V1 [Source:HGNC Symbol;Acc:HGNC:17416]	2.75	1.45924	0.00139779	0.00095728	yes	up	0.25	1.02	0.25	1.02
ENSG00000229227	AL356056.1		2.756	1.4624	5.57798e-05	4.88591e-05	yes	up	1.56	5.13	1.56	5.13
ENSG00000177453	NIM1K	NIM1 serine/threonine protein kinase [Source:HGNC Symbol;Acc:HGNC:28646]	2.765	1.46703	5.69118e-08	7.06935e-08	yes	up	1.01	2.97	1.01	2.97
ENSG00000175294	CATSPER1	cation channel sperm associated 1 [Source:HGNC Symbol;Acc:HGNC:17116]	2.765	1.46703	1.69075e-06	1.78646e-06	yes	up	2.16	5.02	2.16	5.02
ENSG00000225526	MKRN2OS	MKRN2 opposite strand [Source:HGNC Symbol;Acc:HGNC:40375]	2.765	1.46703	9.33026e-06	9.06393e-06	yes	up	2.86	2.53	2.86	2.53
ENSG00000255153	TOLLIP-AS1	TOLLIP antisense RNA 1 (head to head) [Source:HGNC Symbol;Acc:HGNC:27403]	2.765	1.46703	9.33026e-06	9.06393e-06	yes	up	1.73	4.17	1.73	4.17
ENSG00000280029	AC244517.11		2.765	1.46703	2.20109e-05	2.03985e-05	yes	up	1.05	2.54	1.05	2.54
ENSG00000260317	AC009812.4		2.765	1.46703	0.000123866	0.000102518	yes	up	0.56	1.36	0.56	1.36
ENSG00000224081	SLC44A3-AS1	SLC44A3 antisense RNA 1 [Source:HGNC Symbol;Acc:HGNC:49057]	2.783	1.4769	6.33895e-05	5.5084e-05	yes	up	1.31	2.57	1.31	2.57
ENSG00000165092	ALDH1A1	aldehyde dehydrogenase 1 family member A1 [Source:HGNC Symbol;Acc:HGNC:402]	2.791	1.4807	2.73522e-05	2.50046e-05	yes	up	0.55	1.33	0.55	1.33
ENSG00000130822	PNCK	pregnancy up-regulated nonubiquitous CaM kinase [Source:HGNC Symbol;Acc:HGNC:13415]	2.803	1.48679	2.43789e-12	4.39991e-12	yes	up	2.91	7.56	2.91	7.56
ENSG00000148803	FUOM	fucose mutarotase [Source:HGNC Symbol;Acc:HGNC:24733]	2.803	1.48702	1.59679e-09	2.29856e-09	yes	up	5.3	11.67	5.3	11.67
ENSG00000280194	AD000864.1		2.807	1.48905	0.000888626	0.000633339	yes	up	0.31	0.75	0.31	0.75
ENSG00000233476	EEF1A1P6	eukaryotic translation elongation factor 1 alpha 1 pseudogene 6 [Source:HGNC Symbol;Acc:HGNC:3201]	2.819	1.4951	0.000256243	0.000200971	yes	up	0.67	1.65	0.67	1.65
ENSG00000181016	LSMEM1	leucine rich single-pass membrane protein 1 [Source:HGNC Symbol;Acc:HGNC:22036]	2.82	1.49559	3.39467e-05	3.06125e-05	yes	up	1.37	2.47	1.37	2.47
ENSG00000130751	NPAS1	neuronal PAS domain protein 1 [Source:HGNC Symbol;Acc:HGNC:7894]	2.821	1.49632	2.58648e-16	6.03349e-16	yes	up	2.87	7.79	2.87	7.79
ENSG00000173432	SAA1	serum amyloid A1 [Source:HGNC Symbol;Acc:HGNC:10513]	2.839	1.5055	1.30644e-08	1.72775e-08	yes	up	5.22	12.92	5.22	12.92
ENSG00000226174	TEX22	testis expressed 22 [Source:HGNC Symbol;Acc:HGNC:40026]	2.859	1.51526	0.00109769	0.000766541	yes	up	1	1.28	1	1.28
ENSG00000139714	MORN3	MORN repeat containing 3 [Source:HGNC Symbol;Acc:HGNC:29807]	2.86	1.51583	9.64987e-06	9.35815e-06	yes	up	0.82	1.32	0.82	1.32
ENSG00000258701	LINC00638	long intergenic non-protein coding RNA 638 [Source:HGNC Symbol;Acc:HGNC:28325]	2.865	1.51856	9.3405e-06	9.0722e-06	yes	up	0.47	1.17	0.47	1.17
ENSG00000246090	AP002026.1		2.865	1.51842	0.000253091	0.000198617	yes	up	1.04	77.86	1.04	77.86
ENSG00000257950	P2RX5-TAX1BP3	P2RX5-TAX1BP3 readthrough (NMD candidate) [Source:HGNC Symbol;Acc:HGNC:49191]	2.868	1.51993	3.7847e-13	7.22775e-13	yes	up	0.5	7.06	0.5	7.06
ENSG00000185818	NAT8L	N-acetyltransferase 8 like [Source:HGNC Symbol;Acc:HGNC:26742]	2.885	1.52843	2.50547e-15	5.53496e-15	yes	up	0.6	1.55	0.6	1.55
ENSG00000267278	MAP3K14-AS1	MAP3K14 antisense RNA 1 [Source:HGNC Symbol;Acc:HGNC:44359]	2.888	1.5299	8.16048e-05	6.94768e-05	yes	up	2.31	2.96	2.31	2.96
ENSG00000186583	SPATC1	spermatogenesis and centriole associated 1 [Source:HGNC Symbol;Acc:HGNC:30510]	2.892	1.53212	0.000570318	0.000420503	yes	up	0.43	1.07	0.43	1.07
ENSG00000116990	MYCL	MYCL proto-oncogene, bHLH transcription factor [Source:HGNC Symbol;Acc:HGNC:7555]	2.892	1.53212	0.000570318	0.000420503	yes	up	0.27	1.75	0.27	1.75
ENSG00000205777	GAGE1	G antigen 1 [Source:HGNC Symbol;Acc:HGNC:4098]	2.895	1.53362	1.06554e-09	1.55729e-09	yes	up	9.58	19.09	9.58	19.09
ENSG00000174564	IL20RB	interleukin 20 receptor subunit beta [Source:HGNC Symbol;Acc:HGNC:6004]	2.898	1.53504	2.49165e-07	2.88883e-07	yes	up	0.89	3.77	0.89	3.77
ENSG00000114786	ABHD14A-ACY1	ABHD14A-ACY1 readthrough [Source:HGNC Symbol;Acc:HGNC:38856]	2.899	1.53552	1.22724e-14	2.60179e-14	yes	up	3.1	8.14	3.1	8.14
ENSG00000260081	AF274858.3		2.91	1.54103	2.7178e-05	2.48627e-05	yes	up	3.27	8.29	3.27	8.29
ENSG00000255062	AP001318.3		2.924	1.54797	7.72821e-05	6.61071e-05	yes	up	5.65	14.29	5.65	14.29
ENSG00000258790	AL121594.3		2.929	1.55061	1.69478e-09	2.43562e-09	yes	up	0.51	1.31	0.51	1.31
ENSG00000259112	NDUFC2-KCTD14	NDUFC2-KCTD14 readthrough [Source:HGNC Symbol;Acc:HGNC:42956]	2.937	1.55419	1.05979e-17	2.67907e-17	yes	up	9.75	24.98	9.75	24.98
ENSG00000185955	C7orf61	chromosome 7 open reading frame 61 [Source:HGNC Symbol;Acc:HGNC:22135]	2.94	1.55564	3.14825e-06	3.23288e-06	yes	up	2.19	7.76	2.19	7.76
ENSG00000160161	CILP2	cartilage intermediate layer protein 2 [Source:HGNC Symbol;Acc:HGNC:24213]	2.949	1.56013	0.000706317	0.000511662	yes	up	0.15	0.38	0.15	0.38
ENSG00000221946	FXYD7	FXYD domain containing ion transport regulator 7 [Source:HGNC Symbol;Acc:HGNC:4034]	2.967	1.56896	3.63342e-31	1.65761e-30	yes	up	13.65	37.87	13.65	37.87
ENSG00000260167	AC093249.2		2.969	1.56985	0.00102552	0.000721509	yes	up	1.28	2.07	1.28	2.07
ENSG00000268533	AC003002.3		2.977	1.57394	0.000363666	0.000277923	yes	up	0.41	1.06	0.41	1.06
ENSG00000167588	GPD1	glycerol-3-phosphate dehydrogenase 1 [Source:HGNC Symbol;Acc:HGNC:4455]	2.986	1.57806	9.13328e-06	8.88901e-06	yes	up	0.42	1.22	0.42	1.22
ENSG00000182109	AL365277.1		3.016	1.59256	0.000871716	0.000622723	yes	up	0.77	2.61	0.77	2.61
ENSG00000123405	NFE2	nuclear factor, erythroid 2 [Source:HGNC Symbol;Acc:HGNC:7780]	3.041	1.60453	8.22033e-08	1.00122e-07	yes	up	1.04	2.39	1.04	2.39
ENSG00000272702	AC010913.1		3.041	1.60453	0.000447436	0.000337864	yes	up	1.36	5.91	1.36	5.91
ENSG00000276700	RNA5-8S5	RNA, 5.8S ribosomal 5 [Source:HGNC Symbol;Acc:HGNC:37660]	3.064	1.61547	0	0	yes	up	1203.69	3605.45	1203.69	3605.45
ENSG00000243312	AC093827.1		3.072	1.61903	1.00096e-07	1.20962e-07	yes	up	2.2	5.91	2.2	5.91
ENSG00000228288	PCAT6	prostate cancer associated transcript 6 (non-protein coding) [Source:HGNC Symbol;Acc:HGNC:43714]	3.077	1.62154	8.39585e-07	9.19463e-07	yes	up	3.24	7.99	3.24	7.99
ENSG00000272434	AC137630.3		3.102	1.63331	2.26022e-09	3.21569e-09	yes	up	6.84	21.27	6.84	21.27
ENSG00000272121	AC006058.3		3.105	1.63448	1.21636e-07	1.45585e-07	yes	up	1.56	4.24	1.56	4.24
ENSG00000116661	FBXO2	F-box protein 2 [Source:HGNC Symbol;Acc:HGNC:13581]	3.107	1.63542	1.94899e-06	2.04534e-06	yes	up	0.78	2.12	0.78	2.12
ENSG00000259612	EEF1A1P22	eukaryotic translation elongation factor 1 alpha 1 pseudogene 22 [Source:HGNC Symbol;Acc:HGNC:37895]	3.111	1.63724	0.000556239	0.000411045	yes	up	0.48	1.29	0.48	1.29
ENSG00000174482	LINGO2	leucine rich repeat and Ig domain containing 2 [Source:HGNC Symbol;Acc:HGNC:21207]	3.113	1.63814	6.39845e-08	7.90493e-08	yes	up	0.46	1.27	0.46	1.27
ENSG00000182612	TSPAN10	tetraspanin 10 [Source:HGNC Symbol;Acc:HGNC:29942]	3.128	1.64542	1.63204e-11	2.77583e-11	yes	up	1.28	3.48	1.28	3.48
ENSG00000142235	LMTK3	lemur tyrosine kinase 3 [Source:HGNC Symbol;Acc:HGNC:19295]	3.133	1.6476	9.35042e-09	1.25522e-08	yes	up	1.17	3.32	1.17	3.32
ENSG00000149798	CDC42EP2	CDC42 effector protein 2 [Source:HGNC Symbol;Acc:HGNC:16263]	3.179	1.66866	2.02083e-05	1.88376e-05	yes	up	0.48	1.21	0.48	1.21
ENSG00000167861	HID1	HID1 domain containing [Source:HGNC Symbol;Acc:HGNC:15736]	3.183	1.67019	8.40195e-12	1.46119e-11	yes	up	1.51	4.77	1.51	4.77
ENSG00000061656	SPAG4	sperm associated antigen 4 [Source:HGNC Symbol;Acc:HGNC:11214]	3.185	1.67117	9.36951e-08	1.13487e-07	yes	up	1.47	5.44	1.47	5.44
ENSG00000132386	SERPINF1	serpin family F member 1 [Source:HGNC Symbol;Acc:HGNC:8824]	3.187	1.67234	1.05161e-05	1.01533e-05	yes	up	1.82	2.08	1.82	2.08
ENSG00000149451	ADAM33	ADAM metallopeptidase domain 33 [Source:HGNC Symbol;Acc:HGNC:15478]	3.195	1.67561	0.00130844	0.00089996	yes	up	0.24	0.49	0.24	0.49
ENSG00000185267	CDNF	cerebral dopamine neurotrophic factor [Source:HGNC Symbol;Acc:HGNC:24913]	3.195	1.67561	0.00130844	0.00089996	yes	up	1.08	2.85	1.08	2.85
ENSG00000186466	AQP7P1	aquaporin 7 pseudogene 1 [Source:HGNC Symbol;Acc:HGNC:32048]	3.195	1.67561	0.00130844	0.00089996	yes	up	1.32	3.69	1.32	3.69
ENSG00000183444	OR7E38P	olfactory receptor family 7 subfamily E member 38 pseudogene [Source:HGNC Symbol;Acc:HGNC:8411]	3.2	1.67801	0.000466078	0.000350481	yes	up	0.71	2	0.71	2
ENSG00000188783	PRELP	proline and arginine rich end leucine rich repeat protein [Source:HGNC Symbol;Acc:HGNC:9357]	3.215	1.68494	1.87031e-139	4.77162e-138	yes	up	4.72	13.28	4.72	13.28
ENSG00000260552	AC023043.1		3.217	1.68571	0.000724706	0.000524187	yes	up	1.41	3.95	1.41	3.95
ENSG00000124785	NRN1	neuritin 1 [Source:HGNC Symbol;Acc:HGNC:17972]	3.225	1.68942	0.000176207	0.000142057	yes	up	0.42	1.18	0.42	1.18
ENSG00000189409	MMP23B	matrix metallopeptidase 23B [Source:HGNC Symbol;Acc:HGNC:7171]	3.227	1.69015	4.88774e-05	4.31729e-05	yes	up	1	4.12	1	4.12
ENSG00000270175	AC023509.4		3.244	1.69764	2.44262e-05	2.24744e-05	yes	up	1.44	4.06	1.44	4.06
ENSG00000186648	CARMIL3	capping protein regulator and myosin 1 linker 3 [Source:HGNC Symbol;Acc:HGNC:20272]	3.256	1.70309	3.44957e-06	3.52919e-06	yes	up	0.41	1.16	0.41	1.16
ENSG00000132561	MATN2	matrilin 2 [Source:HGNC Symbol;Acc:HGNC:6908]	3.266	1.70757	3.18039e-239	1.65493e-237	yes	up	14.66	41.64	14.66	41.64
ENSG00000283515	AC020915.6		3.269	1.7088	1.55421e-07	1.84012e-07	yes	up	0.39	3.24	0.39	3.24
ENSG00000270641	TSIX	TSIX transcript, XIST antisense RNA [Source:HGNC Symbol;Acc:HGNC:12377]	3.27	1.70942	3.54352e-97	6.02694e-96	yes	up	0.47	1.34	0.47	1.34
ENSG00000280211	AC106886.4		3.275	1.71135	5.72575e-24	1.9553e-23	yes	up	1.8	5.15	1.8	5.15
ENSG00000104833	TUBB4A	tubulin beta 4A class IVa [Source:HGNC Symbol;Acc:HGNC:20774]	3.288	1.71702	2.35691e-07	2.73986e-07	yes	up	0.46	1.31	0.46	1.31
ENSG00000182601	HS3ST4	heparan sulfate-glucosamine 3-sulfotransferase 4 [Source:HGNC Symbol;Acc:HGNC:5200]	3.291	1.71855	1.16131e-06	1.24839e-06	yes	up	2	5.75	2	5.75
ENSG00000225793	AL080250.1		3.305	1.72444	0.000117181	9.73221e-05	yes	up	1	3.95	1	3.95
ENSG00000129538	RNASE1	ribonuclease A family member 1, pancreatic [Source:HGNC Symbol;Acc:HGNC:10044]	3.31	1.72692	7.45047e-85	1.12519e-83	yes	up	24.2	66.38	24.2	66.38
ENSG00000109063	MYH3	myosin heavy chain 3 [Source:HGNC Symbol;Acc:HGNC:7573]	3.317	1.73006	1.13035e-06	1.21685e-06	yes	up	0.16	0.46	0.16	0.46
ENSG00000129757	CDKN1C	cyclin dependent kinase inhibitor 1C [Source:HGNC Symbol;Acc:HGNC:1786]	3.317	1.73006	1.52628e-05	1.44636e-05	yes	up	0.47	1.4	0.47	1.4
ENSG00000132026	RTBDN	retbindin [Source:HGNC Symbol;Acc:HGNC:30310]	3.317	1.73006	0.000808051	0.000580398	yes	up	0.43	1.45	0.43	1.45
ENSG00000231064	AC234582.1		3.36	1.74858	8.15717e-08	9.93986e-08	yes	up	2.29	9.37	2.29	9.37
ENSG00000130283	GDF1	growth differentiation factor 1 [Source:HGNC Symbol;Acc:HGNC:4214]	3.37	1.75255	4.87411e-13	9.25109e-13	yes	up	0.86	2.54	0.86	2.54
ENSG00000254109	RBPMS-AS1	RBPMS antisense RNA 1 [Source:HGNC Symbol;Acc:HGNC:48721]	3.376	1.75515	7.06455e-07	7.80825e-07	yes	up	1.32	7.59	1.32	7.59
ENSG00000153531	ADPRHL1	ADP-ribosylhydrolase like 1 [Source:HGNC Symbol;Acc:HGNC:21303]	3.419	1.77347	5.12513e-05	4.50879e-05	yes	up	0.28	3.23	0.28	3.23
ENSG00000205089	CCNI2	cyclin I family member 2 [Source:HGNC Symbol;Acc:HGNC:33869]	3.422	1.77482	0.000128662	0.000106253	yes	up	0.22	4.56	0.22	4.56
ENSG00000269242	AC010422.3		3.435	1.78014	3.61194e-36	1.96104e-35	yes	up	9.97	29.9	9.97	29.9
ENSG00000183615	FAM167B	family with sequence similarity 167 member B [Source:HGNC Symbol;Acc:HGNC:28133]	3.449	1.7862	4.53062e-14	9.20055e-14	yes	up	3.04	9.15	3.04	9.15
ENSG00000186994	KANK3	KN motif and ankyrin repeat domains 3 [Source:HGNC Symbol;Acc:HGNC:24796]	3.458	1.78982	3.02544e-06	3.11651e-06	yes	up	0.74	0.98	0.74	0.98
ENSG00000169562	GJB1	gap junction protein beta 1 [Source:HGNC Symbol;Acc:HGNC:4283]	3.476	1.79762	1.1359e-45	8.30293e-45	yes	up	5.11	15.4	5.11	15.4
ENSG00000279108	AC008537.3		3.539	1.82317	0.000155693	0.000126705	yes	up	0.3	0.92	0.3	0.92
ENSG00000088340	FER1L4	fer-1 like family member 4, pseudogene [Source:HGNC Symbol;Acc:HGNC:15801]	3.544	1.8254	1.58404e-41	1.02399e-40	yes	up	2.7	7.94	2.7	7.94
ENSG00000257524	AL157935.2		3.544	1.82547	4.09667e-17	1.00609e-16	yes	up	3.33	10.2	3.33	10.2
ENSG00000232645	LINC01431	long intergenic non-protein coding RNA 1431 [Source:HGNC Symbol;Acc:HGNC:50744]	3.548	1.82692	4.23787e-09	5.88285e-09	yes	up	4.9	15.05	4.9	15.05
ENSG00000115339	GALNT3	polypeptide N-acetylgalactosaminyltransferase 3 [Source:HGNC Symbol;Acc:HGNC:4125]	3.548	1.82692	4.23787e-09	5.88285e-09	yes	up	0.4	2.45	0.4	2.45
ENSG00000224318	CHL1-AS2	CHL1 antisense RNA 2 [Source:HGNC Symbol;Acc:HGNC:40147]	3.561	1.83216	1.54821e-07	1.83384e-07	yes	up	2.24	8.64	2.24	8.64
ENSG00000271833	AL445222.1		3.563	1.83315	0.000301938	0.000233877	yes	up	1.22	3.8	1.22	3.8
ENSG00000167880	EVPL	envoplakin [Source:HGNC Symbol;Acc:HGNC:3503]	3.578	1.83899	6.12185e-07	6.81216e-07	yes	up	0.13	0.54	0.13	0.54
ENSG00000262136	AC092115.3		3.614	1.8535	0.000239944	0.000189119	yes	up	1.35	4.26	1.35	4.26
ENSG00000166831	RBPMS2	RNA binding protein with multiple splicing 2 [Source:HGNC Symbol;Acc:HGNC:19098]	3.625	1.85782	1.97811e-07	2.31385e-07	yes	up	0.51	1.57	0.51	1.57
ENSG00000236432	AC097662.1		3.643	1.86499	3.76112e-07	4.27947e-07	yes	up	1.48	5.07	1.48	5.07
ENSG00000135519	KCNH3	potassium voltage-gated channel subfamily H member 3 [Source:HGNC Symbol;Acc:HGNC:6252]	3.663	1.87302	2.37682e-12	4.29262e-12	yes	up	0.62	1.41	0.62	1.41
ENSG00000137841	PLCB2	phospholipase C beta 2 [Source:HGNC Symbol;Acc:HGNC:9055]	3.663	1.87302	7.15603e-07	7.90439e-07	yes	up	0.55	1.64	0.55	1.64
ENSG00000269427	AC024075.3		3.67	1.87595	0.00114362	0.000796179	yes	up	1.94	6.36	1.94	6.36
ENSG00000281181	FP236383.3		3.689	1.88341	0	0	yes	up	96.55	323.04	96.55	323.04
ENSG00000266340	AC138207.7		3.694	1.88529	2.88195e-10	4.43263e-10	yes	up	3.1	10	3.1	10
ENSG00000215045	GRID2IP	Grid2 interacting protein [Source:HGNC Symbol;Acc:HGNC:18464]	3.732	1.89998	0.000353853	0.000271133	yes	up	0.13	0.42	0.13	0.42
ENSG00000049540	ELN	elastin [Source:HGNC Symbol;Acc:HGNC:3327]	3.76	1.91063	8.30427e-07	9.1021e-07	yes	up	0.29	0.85	0.29	0.85
ENSG00000139549	DHH	desert hedgehog [Source:HGNC Symbol;Acc:HGNC:2865]	3.773	1.91562	1.4052e-07	1.67122e-07	yes	up	0.49	1.61	0.49	1.61
ENSG00000232821	AC003986.2		3.791	1.9227	0.000686577	0.000498185	yes	up	0.23	0.77	0.23	0.77
ENSG00000249971	AC104116.1		3.804	1.92751	6.64768e-10	9.87769e-10	yes	up	8.02	26.38	8.02	26.38
ENSG00000281383	FP671120.4		3.833	1.93856	0	0	yes	up	226.75	761.3	226.75	761.3
ENSG00000198182	ZNF607	zinc finger protein 607 [Source:HGNC Symbol;Acc:HGNC:28192]	3.846	1.94325	7.8567e-12	1.37272e-11	yes	up	0.47	1.21	0.47	1.21
ENSG00000273018	AC107983.2		3.851	1.94537	0.000563882	0.00041605	yes	up	0.34	0.44	0.34	0.44
ENSG00000125531	FNDC11	fibronectin type III domain containing 11 [Source:HGNC Symbol;Acc:HGNC:28764]	3.87	1.95245	1.61511e-07	1.90964e-07	yes	up	0.62	1.56	0.62	1.56
ENSG00000247516	MIR4458HG	MIR4458 host gene [Source:HGNC Symbol;Acc:HGNC:49008]	3.87	1.95245	0.000211824	0.000168675	yes	up	0.49	0.87	0.49	0.87
ENSG00000274600	RIMBP3B	RIMS binding protein 3B [Source:HGNC Symbol;Acc:HGNC:33891]	3.872	1.95293	5.42526e-08	6.74861e-08	yes	up	0.14	0.48	0.14	0.48
ENSG00000267120	AD000671.2		3.878	1.95548	1.00514e-08	1.34464e-08	yes	up	1.56	4.15	1.56	4.15
ENSG00000265590	AP000275.2		3.939	1.97799	9.07778e-10	1.33526e-09	yes	up	1.61	4.7	1.61	4.7
ENSG00000234753	FOXP4-AS1	FOXP4 antisense RNA 1 [Source:HGNC Symbol;Acc:HGNC:50332]	3.949	1.9816	0.000408143	0.00030984	yes	up	2.31	10.4	2.31	10.4
ENSG00000158714	SLAMF8	SLAM family member 8 [Source:HGNC Symbol;Acc:HGNC:21391]	3.957	1.98438	0.00125363	0.000865772	yes	up	0.1	0.35	0.1	0.35
ENSG00000099864	PALM	paralemmin [Source:HGNC Symbol;Acc:HGNC:8594]	3.962	1.9864	8.82368e-16	1.99628e-15	yes	up	1.21	4.75	1.21	4.75
ENSG00000103355	PRSS33	protease, serine 33 [Source:HGNC Symbol;Acc:HGNC:30405]	3.971	1.98945	4.57022e-45	3.2948e-44	yes	up	3.44	11.89	3.44	11.89
ENSG00000263280	AC003965.1		3.981	1.99309	2.06419e-05	1.92077e-05	yes	up	1.15	4.06	1.15	4.06
ENSG00000232940	HCG25	HLA complex group 25 (non-protein coding) [Source:HGNC Symbol;Acc:HGNC:20196]	4.001	2.00039	2.73601e-08	3.49862e-08	yes	up	2.96	13.97	2.96	13.97
ENSG00000100031	GGT1	gamma-glutamyltransferase 1 [Source:HGNC Symbol;Acc:HGNC:4250]	4.007	2.00235	2.08536e-10	3.25182e-10	yes	up	0.59	2.97	0.59	2.97
ENSG00000257038	AP002761.3		4.01	2.00361	7.10991e-08	8.72645e-08	yes	up	0.53	1.86	0.53	1.86
ENSG00000247728	AC091057.1		4.019	2.00674	4.47342e-06	4.52123e-06	yes	up	0.78	2.75	0.78	2.75
ENSG00000203804	ADAMTSL4-AS1	ADAMTSL4 antisense RNA 1 [Source:HGNC Symbol;Acc:HGNC:32041]	4.035	2.01253	2.12977e-05	1.97899e-05	yes	up	0.51	3.11	0.51	3.11
ENSG00000108551	RASD1	ras related dexamethasone induced 1 [Source:HGNC Symbol;Acc:HGNC:15828]	4.055	2.01957	3.92582e-05	3.50653e-05	yes	up	0.29	1.03	0.29	1.03
ENSG00000204428	LY6G5C	lymphocyte antigen 6 family member G5C [Source:HGNC Symbol;Acc:HGNC:13932]	4.055	2.01957	0.000787155	0.000566395	yes	up	0.52	1.71	0.52	1.71
ENSG00000274528	AC090970.3		4.055	2.01957	0.000787155	0.000566395	yes	up	0.49	1.72	0.49	1.72
ENSG00000116031	CD207	CD207 molecule [Source:HGNC Symbol;Acc:HGNC:17935]	4.055	2.01957	0.000787155	0.000566395	yes	up	0.18	0.64	0.18	0.64
ENSG00000185101	ANO9	anoctamin 9 [Source:HGNC Symbol;Acc:HGNC:20679]	4.055	2.01957	0.000787155	0.000566395	yes	up	0.14	0.34	0.14	0.34
ENSG00000261553	AL137782.1		4.082	2.02937	5.09037e-06	5.1094e-06	yes	up	0.13	1.25	0.13	1.25
ENSG00000203808	BVES-AS1	BVES antisense RNA 1 [Source:HGNC Symbol;Acc:HGNC:21223]	4.091	2.03262	1.23045e-05	1.17877e-05	yes	up	0.42	3.47	0.42	3.47
ENSG00000196132	MYT1	myelin transcription factor 1 [Source:HGNC Symbol;Acc:HGNC:7622]	4.107	2.03818	0.000241113	0.000189898	yes	up	0.14	0.57	0.14	0.57
ENSG00000223764	AL645608.1		4.107	2.03818	0.000241113	0.000189898	yes	up	0.15	0.31	0.15	0.31
ENSG00000259607	AC108449.3		4.107	2.03818	0.00118445	0.00082178	yes	up	0.85	3.03	0.85	3.03
ENSG00000280614	FP236383.2		4.158	2.05572	1.45572e-105	2.67504e-104	yes	up	35.24	113.47	35.24	113.47
ENSG00000124249	KCNK15	potassium two pore domain channel subfamily K member 15 [Source:HGNC Symbol;Acc:HGNC:13814]	4.16	2.05651	6.97793e-09	9.48358e-09	yes	up	0.57	1.74	0.57	1.74
ENSG00000173175	ADCY5	adenylate cyclase 5 [Source:HGNC Symbol;Acc:HGNC:236]	4.168	2.05937	3.8946e-07	4.42272e-07	yes	up	0.1	0.49	0.1	0.49
ENSG00000127831	VIL1	villin 1 [Source:HGNC Symbol;Acc:HGNC:12690]	4.183	2.06452	1.08768e-20	3.19173e-20	yes	up	0.33	1.22	0.33	1.22
ENSG00000274917	RNA5-8S5	RNA, 5.8S ribosomal 5 [Source:HGNC Symbol;Acc:HGNC:37660]	4.188	2.06639	0	0	yes	up	28.88	455.73	28.88	455.73
ENSG00000165702	GFI1B	growth factor independent 1B transcriptional repressor [Source:HGNC Symbol;Acc:HGNC:4238]	4.218	2.07649	3.37359e-28	1.37978e-27	yes	up	6.84	25.09	6.84	25.09
ENSG00000276718	AC005840.5		4.239	2.0837	0.000460759	0.000346977	yes	up	0.89	3.28	0.89	3.28
ENSG00000230439	AL512488.1		4.239	2.0837	0.000460759	0.000346977	yes	up	0.2	0.76	0.2	0.76
ENSG00000281358	RASSF1-AS1	RASSF1 antisense RNA 1 [Source:HGNC Symbol;Acc:HGNC:49091]	4.277	2.09662	1.18143e-05	1.13449e-05	yes	up	0.86	3.2	0.86	3.2
ENSG00000174236	REP15	RAB15 effector protein [Source:HGNC Symbol;Acc:HGNC:33748]	4.301	2.10463	8.19859e-07	8.99923e-07	yes	up	0.69	2.59	0.69	2.59
ENSG00000163794	UCN	urocortin [Source:HGNC Symbol;Acc:HGNC:12516]	4.302	2.10496	1.08893e-11	1.87638e-11	yes	up	2.02	7.59	2.02	7.59
ENSG00000243072	AF186996.7		4.313	2.10857	4.31565e-06	4.36766e-06	yes	up	1.64	6.16	1.64	6.16
ENSG00000146700	SSC4D	scavenger receptor cysteine rich family member with 4 domains [Source:HGNC Symbol;Acc:HGNC:14461]	4.319	2.11062	1.37591e-06	1.46737e-06	yes	up	0.53	1.99	0.53	1.99
ENSG00000254959	INMT-MINDY4	INMT-MINDY4 readthrough (NMD candidate) [Source:HGNC Symbol;Acc:HGNC:41995]	4.389	2.13395	5.61857e-42	3.6819e-41	yes	up	2.74	10.78	2.74	10.78
ENSG00000249306	LINC01411	long intergenic non-protein coding RNA 1411 [Source:HGNC Symbol;Acc:HGNC:50703]	4.423	2.1451	1.12766e-15	2.53379e-15	yes	up	0.68	2.92	0.68	2.92
ENSG00000100351	GRAP2	GRB2-related adaptor protein 2 [Source:HGNC Symbol;Acc:HGNC:4563]	4.423	2.1451	2.57461e-05	2.36144e-05	yes	up	14.2	0.46	14.2	0.46
ENSG00000215458	AATBC	apoptosis associated transcript in bladder cancer [Source:HGNC Symbol;Acc:HGNC:51526]	4.423	2.1451	0.000268046	0.00020954	yes	up	0.17	0.73	0.17	0.73
ENSG00000231663	AL355472.1		4.423	2.1451	0.000268046	0.00020954	yes	up	0.96	3.7	0.96	3.7
ENSG00000168484	SFTPC	surfactant protein C [Source:HGNC Symbol;Acc:HGNC:10802]	4.423	2.1451	0.000878367	0.000626893	yes	up	0.31	8.32	0.31	8.32
ENSG00000226266	AC009961.1		4.423	2.1451	0.000878367	0.000626893	yes	up	1.11	1.46	1.11	1.46
ENSG00000234380	LINC01426	long intergenic non-protein coding RNA 1426 [Source:HGNC Symbol;Acc:HGNC:50734]	4.423	2.1451	0.000878367	0.000626893	yes	up	0.1	0.39	0.1	0.39
ENSG00000215018	COL28A1	collagen type XXVIII alpha 1 chain [Source:HGNC Symbol;Acc:HGNC:22442]	4.502	2.17066	1.59645e-06	1.69329e-06	yes	up	0.23	0.81	0.23	0.81
ENSG00000231023	LINC00326	long intergenic non-protein coding RNA 326 [Source:HGNC Symbol;Acc:HGNC:41926]	4.561	2.18949	1.50184e-05	1.42499e-05	yes	up	0.28	0.77	0.28	0.77
ENSG00000226674	TEX41	testis expressed 41 (non-protein coding) [Source:HGNC Symbol;Acc:HGNC:48667]	4.581	2.19572	4.80786e-05	4.25031e-05	yes	up	0.62	17.77	0.62	17.77
ENSG00000226002	GTF2IP14	general transcription factor IIi pseudogene 14 [Source:HGNC Symbol;Acc:HGNC:51726]	4.608	2.20399	0.000155051	0.000126221	yes	up	1.09	4.34	1.09	4.34
ENSG00000227355	AL359644.1		4.634	2.21221	1.97112e-05	1.84068e-05	yes	up	1.94	7.81	1.94	7.81
ENSG00000242082	SLC5A4-AS1	SLC5A4 antisense RNA 1 [Source:HGNC Symbol;Acc:HGNC:53163]	4.644	2.21549	8.70394e-07	9.50628e-07	yes	up	0.49	1.75	0.49	1.75
ENSG00000284057	AP001273.2		4.644	2.21549	8.70394e-07	9.50628e-07	yes	up	0.78	16.74	0.78	16.74
ENSG00000228057	SEC63P1	SEC63 homolog, protein translocation regulator pseudogene 1 [Source:HGNC Symbol;Acc:HGNC:41953]	4.644	2.21549	0.00050484	0.000376398	yes	up	0.24	0.99	0.24	0.99
ENSG00000238098	ABCA17P	ATP binding cassette subfamily A member 17, pseudogene [Source:HGNC Symbol;Acc:HGNC:32972]	4.644	2.21549	0.00050484	0.000376398	yes	up	0.06	8.05	0.06	8.05
ENSG00000242220	TCP10L	t-complex 10 like [Source:HGNC Symbol;Acc:HGNC:11657]	4.68	2.22644	0.000461771	0.000347639	yes	up	0.16	0.4	0.16	0.4
ENSG00000235904	RBMS3-AS3	RBMS3 antisense RNA 3 [Source:HGNC Symbol;Acc:HGNC:39989]	4.689	2.22941	2.32473e-18	6.11807e-18	yes	up	2.63	10.59	2.63	10.59
ENSG00000271092	TMEM56-RWDD3	TMEM56-RWDD3 readthrough [Source:HGNC Symbol;Acc:HGNC:49388]	4.738	2.24436	2.71722e-05	2.48617e-05	yes	up	0.28	31.02	0.28	31.02
ENSG00000135218	CD36	CD36 molecule [Source:HGNC Symbol;Acc:HGNC:1663]	4.739	2.24463	2.78112e-05	2.53977e-05	yes	up	0.75	19.91	0.75	19.91
ENSG00000158022	TRIM63	tripartite motif containing 63 [Source:HGNC Symbol;Acc:HGNC:16007]	4.755	2.24943	5.06802e-07	5.68281e-07	yes	up	0.32	1.33	0.32	1.33
ENSG00000187260	WDR86	WD repeat domain 86 [Source:HGNC Symbol;Acc:HGNC:28020]	4.784	2.25817	9.01607e-05	7.62914e-05	yes	up	0.26	12.9	0.26	12.9
ENSG00000279168	AC105052.3		4.787	2.25914	1.46416e-07	1.73781e-07	yes	up	0.6	2.53	0.6	2.53
ENSG00000140488	CELF6	CUGBP Elav-like family member 6 [Source:HGNC Symbol;Acc:HGNC:14059]	4.799	2.26279	0.00135742	0.000931216	yes	up	0.12	0.28	0.12	0.28
ENSG00000188897	AC099489.1		4.838	2.27438	5.04603e-06	5.06877e-06	yes	up	0.19	0.71	0.19	0.71
ENSG00000272729	AC009336.1		4.866	2.2826	2.94121e-07	3.38392e-07	yes	up	0.37	1.59	0.37	1.59
ENSG00000283782	AC116366.3		4.916	2.29748	2.16042e-57	2.07954e-56	yes	up	4.66	2.75	4.66	2.75
ENSG00000187416	LHFPL3	lipoma HMGIC fusion partner-like 3 [Source:HGNC Symbol;Acc:HGNC:6589]	4.941	2.30491	0.000263006	0.000205906	yes	up	7.52	27.75	7.52	27.75
ENSG00000249319	AC068533.4		4.943	2.30527	3.25402e-13	6.25521e-13	yes	up	2.11	2.08	2.11	2.08
ENSG00000225217	HSPA7	heat shock protein family A (Hsp70) member 7 [Source:HGNC Symbol;Acc:HGNC:5240]	4.95	2.30744	1.12138e-07	1.34986e-07	yes	up	0.3	1.3	0.3	1.3
ENSG00000279254	AC020604.1		4.976	2.31502	1.70155e-07	2.00508e-07	yes	up	0.29	1.27	0.29	1.27
ENSG00000260368	AC027373.1		4.976	2.31502	0.000942008	0.000668304	yes	up	0.22	0.96	0.22	0.96
ENSG00000267530	LINC01836	long intergenic non-protein coding RNA 1836 [Source:HGNC Symbol;Acc:HGNC:52652]	4.976	2.31502	0.000942008	0.000668304	yes	up	0.35	1.6	0.35	1.6
ENSG00000170458	CD14	CD14 molecule [Source:HGNC Symbol;Acc:HGNC:1628]	5.019	2.3273	1.89329e-09	2.70905e-09	yes	up	0.43	1.98	0.43	1.98
ENSG00000196972	SMIM10L2B	small integral membrane protein 10 like 2B [Source:HGNC Symbol;Acc:HGNC:34500]	5.087	2.34673	0.000163922	0.000132907	yes	up	0.1	0.43	0.1	0.43
ENSG00000237499	AL357060.3		5.087	2.34673	0.000163922	0.000132907	yes	up	0.35	21.24	0.35	21.24
ENSG00000198555	AC133561.1		5.089	2.34736	0.000162994	0.000132257	yes	up	0.11	0.5	0.11	0.5
ENSG00000260853	AC109460.2		5.111	2.35361	0.000153995	0.000125439	yes	up	0.81	3.97	0.81	3.97
ENSG00000146233	CYP39A1	cytochrome P450 family 39 subfamily A member 1 [Source:HGNC Symbol;Acc:HGNC:17449]	5.16	2.36749	3.05992e-07	3.51434e-07	yes	up	0.23	1	0.23	1
ENSG00000103184	SEC14L5	SEC14 like lipid binding 5 [Source:HGNC Symbol;Acc:HGNC:29032]	5.16	2.36749	2.91212e-05	2.65065e-05	yes	up	0.05	0.21	0.05	0.21
ENSG00000198300	PEG3	paternally expressed 3 [Source:HGNC Symbol;Acc:HGNC:8826]	5.171	2.37039	1.0464e-30	4.72053e-30	yes	up	3.19	2.57	3.19	2.57
ENSG00000217261	POM121L4P	POM121 transmembrane nucleoporin like 4, pseudogene [Source:HGNC Symbol;Acc:HGNC:19326]	5.179	2.37276	0.000212653	0.000169284	yes	up	4.75	20.69	4.75	20.69
ENSG00000272008	AL139274.2		5.253	2.39302	9.55369e-07	1.03676e-06	yes	up	0.1	0.45	0.1	0.45
ENSG00000225077	LINC00337	long intergenic non-protein coding RNA 337 [Source:HGNC Symbol;Acc:HGNC:28620]	5.253	2.39302	0.000529723	0.000392832	yes	up	0.19	0.85	0.19	0.85
ENSG00000278200	LINC01971	long intergenic non-protein coding RNA 1971 [Source:HGNC Symbol;Acc:HGNC:52797]	5.253	2.39302	0.000529723	0.000392832	yes	up	0.25	1.13	0.25	1.13
ENSG00000103241	FOXF1	forkhead box F1 [Source:HGNC Symbol;Acc:HGNC:3809]	5.308	2.40813	9.26968e-05	7.81641e-05	yes	up	0.07	0.34	0.07	0.34
ENSG00000107738	VSIR	V-set immunoregulatory receptor [Source:HGNC Symbol;Acc:HGNC:30085]	5.308	2.40813	9.26968e-05	7.81641e-05	yes	up	0.4	1.62	0.4	1.62
ENSG00000139187	KLRG1	killer cell lectin like receptor G1 [Source:HGNC Symbol;Acc:HGNC:6380]	5.308	2.40813	9.26968e-05	7.81641e-05	yes	up	0.65	1.48	0.65	1.48
ENSG00000144852	NR1I2	nuclear receptor subfamily 1 group I member 2 [Source:HGNC Symbol;Acc:HGNC:7968]	5.308	2.40813	9.26968e-05	7.81641e-05	yes	up	0.2	0.72	0.2	0.72
ENSG00000186998	EMID1	EMI domain containing 1 [Source:HGNC Symbol;Acc:HGNC:18036]	5.308	2.40813	9.26968e-05	7.81641e-05	yes	up	0.24	0.62	0.24	0.62
ENSG00000270038	AL133467.4		5.308	2.40813	9.26968e-05	7.81641e-05	yes	up	0.53	2.46	0.53	2.46
ENSG00000141524	TMC6	transmembrane channel like 6 [Source:HGNC Symbol;Acc:HGNC:18021]	5.371	2.42521	2.98673e-06	3.07845e-06	yes	up	0.18	0.5	0.18	0.5
ENSG00000267547	AC060766.4		5.391	2.4305	5.44905e-07	6.08928e-07	yes	up	1.47	6.89	1.47	6.89
ENSG00000273398	AC017083.4		5.431	2.44135	4.5023e-25	1.61737e-24	yes	up	2.61	3.62	2.61	3.62
ENSG00000069011	PITX1	paired like homeodomain 1 [Source:HGNC Symbol;Acc:HGNC:9004]	5.529	2.46703	5.21827e-05	4.58383e-05	yes	up	0.13	0.8	0.13	0.8
ENSG00000135747	ZNF670-ZNF695	ZNF670-ZNF695 readthrough (NMD candidate) [Source:HGNC Symbol;Acc:HGNC:49200]	5.609	2.48778	0.000194809	0.000155882	yes	up	0.19	0.39	0.19	0.39
ENSG00000250451	HOXC-AS1	HOXC cluster antisense RNA 1 [Source:HGNC Symbol;Acc:HGNC:43749]	5.64	2.49559	6.01411e-09	8.21618e-09	yes	up	2.79	10.83	2.79	10.83
ENSG00000198520	C1orf228	chromosome 1 open reading frame 228 [Source:HGNC Symbol;Acc:HGNC:34345]	5.667	2.50265	1.75665e-07	2.0663e-07	yes	up	0.34	3.54	0.34	3.54
ENSG00000101115	SALL4	spalt like transcription factor 4 [Source:HGNC Symbol;Acc:HGNC:15924]	5.75	2.52361	2.9254e-05	2.66228e-05	yes	up	0.23	0.24	0.23	0.24
ENSG00000040608	RTN4R	reticulon 4 receptor [Source:HGNC Symbol;Acc:HGNC:18601]	5.775	2.52976	1.83746e-08	2.39388e-08	yes	up	0.29	1.41	0.29	1.41
ENSG00000265962	GACAT2	gastric cancer associated transcript 2 (non-protein coding) [Source:HGNC Symbol;Acc:HGNC:50516]	5.805	2.53741	0.000164931	0.000133684	yes	up	0.35	1.79	0.35	1.79
ENSG00000280096	AC015967.2		5.887	2.55747	1.55842e-08	2.04657e-08	yes	up	31.5	149.57	31.5	149.57
ENSG00000108950	FAM20A	FAM20A, golgi associated secretory pathway pseudokinase [Source:HGNC Symbol;Acc:HGNC:23015]	5.888	2.55779	1.2504e-123	2.82042e-122	yes	up	8.12	15.86	8.12	15.86
ENSG00000140986	RPL3L	ribosomal protein L3 like [Source:HGNC Symbol;Acc:HGNC:10351]	5.898	2.56013	0.000950109	0.000673596	yes	up	0.53	5.55	0.53	5.55
ENSG00000167972	ABCA3	ATP binding cassette subfamily A member 3 [Source:HGNC Symbol;Acc:HGNC:33]	5.971	2.57806	1.09416e-09	1.59778e-09	yes	up	0.19	1.08	0.19	1.08
ENSG00000255200	PGAM1P8	phosphoglycerate mutase 1 pseudogene 8 [Source:HGNC Symbol;Acc:HGNC:42455]	5.971	2.57806	1.63375e-05	1.54541e-05	yes	up	0.23	0.6	0.23	0.6
ENSG00000178464	RPL10P16	ribosomal protein L10 pseudogene 16 [Source:HGNC Symbol;Acc:HGNC:36882]	5.985	2.58131	0.0012584	0.000868616	yes	up	0.36	1.89	0.36	1.89
ENSG00000261373	VPS9D1-AS1	VPS9D1 antisense RNA 1 [Source:HGNC Symbol;Acc:HGNC:48915]	6.082	2.60453	1.65457e-06	1.75105e-06	yes	up	0.19	1.89	0.19	1.89
ENSG00000179774	ATOH7	atonal bHLH transcription factor 7 [Source:HGNC Symbol;Acc:HGNC:13907]	6.082	2.60453	9.14122e-05	7.72758e-05	yes	up	0.16	0.84	0.16	0.84
ENSG00000272010	AC100814.1		6.082	2.60453	9.14122e-05	7.72758e-05	yes	up	0.55	2.92	0.55	2.92
ENSG00000085465	OVGP1	oviductal glycoprotein 1 [Source:HGNC Symbol;Acc:HGNC:8524]	6.161	2.62314	1.70105e-07	2.00493e-07	yes	up	0.59	0.91	0.59	0.91
ENSG00000206567	AC022007.1		6.185	2.62869	8.20628e-06	8.03441e-06	yes	up	0.79	3.3	0.79	3.3
ENSG00000250995	AL391280.1		6.193	2.63052	9.09194e-06	8.85206e-06	yes	up	0.3	1.64	0.3	1.64
ENSG00000279758	AC105339.4		6.196	2.63139	0.000172069	0.000138998	yes	up	0.37	2.01	0.37	2.01
ENSG00000261113	AC009034.1		6.215	2.63579	0.000530921	0.000393609	yes	up	0.73	3.4	0.73	3.4
ENSG00000260086	AC007611.1		6.266	2.6476	1.85274e-09	2.6543e-09	yes	up	1.03	6.96	1.03	6.96
ENSG00000279464	AC096720.2		6.266	2.6476	0.000520458	0.000386725	yes	up	0.07	0.36	0.07	0.36
ENSG00000278383	AL031673.1		6.358	2.66866	5.04673e-05	4.44652e-05	yes	up	1.01	5.55	1.01	5.55
ENSG00000159173	TNNI1	troponin I1, slow skeletal type [Source:HGNC Symbol;Acc:HGNC:11945]	6.358	2.66866	5.04673e-05	4.44652e-05	yes	up	0.03	0.25	0.03	0.25
ENSG00000197558	SSPO	SCO-spondin [Source:HGNC Symbol;Acc:HGNC:21998]	6.414	2.68115	5.04337e-06	5.06707e-06	yes	up	0.02	0.09	0.02	0.09
ENSG00000262223	AC110285.1		6.635	2.73006	2.95191e-08	3.76461e-08	yes	up	1.39	10.07	1.39	10.07
ENSG00000185104	FAF1	Fas associated factor 1 [Source:HGNC Symbol;Acc:HGNC:3578]	6.635	2.73006	0.00028389	0.000220907	yes	up	0.1	0.5	0.1	0.5
ENSG00000270006	AC010531.6		6.635	2.73006	0.00028389	0.000220907	yes	up	1.12	6.43	1.12	6.43
ENSG00000230955	AL929472.2		6.671	2.73801	6.22415e-05	5.4203e-05	yes	up	0.85	4.9	0.85	4.9
ENSG00000178233	TMEM151B	transmembrane protein 151B [Source:HGNC Symbol;Acc:HGNC:21315]	6.742	2.75312	0.000237959	0.000187723	yes	up	0.17	0.53	0.17	0.53
ENSG00000281348	AC120114.5		6.833	2.77261	0.000791348	0.000569256	yes	up	0.42	2.49	0.42	2.49
ENSG00000267659	LINC01482	long intergenic non-protein coding RNA 1482 [Source:HGNC Symbol;Acc:HGNC:51128]	6.92	2.79068	1.49529e-05	1.41937e-05	yes	up	0.08	0.49	0.08	0.49
ENSG00000279026	AC005225.5		7.249	2.85782	1.71885e-11	2.9197e-11	yes	up	0.22	1.39	0.22	1.39
ENSG00000142530	FAM71E1	family with sequence similarity 71 member E1 [Source:HGNC Symbol;Acc:HGNC:25107]	7.348	2.87737	0.00135441	0.000929512	yes	up	0.17	0.62	0.17	0.62
ENSG00000171903	CYP4F11	cytochrome P450 family 4 subfamily F member 11 [Source:HGNC Symbol;Acc:HGNC:13265]	7.372	2.88206	2.64549e-08	3.38864e-08	yes	up	0.11	0.69	0.11	0.69
ENSG00000225329	LHFPL3-AS2	LHFPL3 antisense RNA 2 [Source:HGNC Symbol;Acc:HGNC:44106]	7.372	2.88206	8.35694e-05	7.10573e-05	yes	up	0.18	0.76	0.18	0.76
ENSG00000275645	AC068338.3		7.464	2.89998	4.54049e-06	4.58637e-06	yes	up	1.33	8.59	1.33	8.59
ENSG00000128052	KDR	kinase insert domain receptor [Source:HGNC Symbol;Acc:HGNC:6307]	7.519	2.91063	2.54341e-07	2.94302e-07	yes	up	0.04	0.28	0.04	0.28
ENSG00000270276	HIST2H4B	histone cluster 2 H4 family member b [Source:HGNC Symbol;Acc:HGNC:29607]	7.616	2.92911	2.34579e-28	9.66183e-28	yes	up	1.6	5.42	1.6	5.42
ENSG00000231028	LINC00271	long intergenic non-protein coding RNA 271 [Source:HGNC Symbol;Acc:HGNC:32526]	7.741	2.95245	0.000865759	0.000619056	yes	up	0.07	1.92	0.07	1.92
ENSG00000187010	RHD	Rh blood group D antigen [Source:HGNC Symbol;Acc:HGNC:10009]	7.741	2.95245	0.000865759	0.000619056	yes	up	0.04	0.31	0.04	0.31
ENSG00000241563	CORT	cortistatin [Source:HGNC Symbol;Acc:HGNC:2257]	7.968	2.99417	0.000317241	0.000245081	yes	up	0.12	0.87	0.12	0.87
ENSG00000277209	RPPH1	ribonuclease P RNA component H1 [Source:HGNC Symbol;Acc:HGNC:19273]	8.042	3.00759	9.44428e-16	2.13118e-15	yes	up	7.58	51.89	7.58	51.89
ENSG00000242759	LINC00882	long intergenic non-protein coding RNA 882 [Source:HGNC Symbol;Acc:HGNC:48568]	8.109	3.01957	2.43219e-05	2.2398e-05	yes	up	0.21	2.52	0.21	2.52
ENSG00000240086	AC128689.1		8.294	3.05199	0.000459939	0.000346459	yes	up	0.31	2.01	0.31	2.01
ENSG00000135127	BICDL1	BICD family like cargo adaptor 1 [Source:HGNC Symbol;Acc:HGNC:28095]	8.299	3.05295	0.000457034	0.000344518	yes	up	0.03	0.67	0.03	0.67
ENSG00000265399	AP005329.2		8.377	3.06651	6.3357e-05	5.50666e-05	yes	up	0.08	0.6	0.08	0.6
ENSG00000163995	ABLIM2	actin binding LIM protein family member 2 [Source:HGNC Symbol;Acc:HGNC:19195]	8.478	3.0837	1.30766e-05	1.24955e-05	yes	up	0.09	2.24	0.09	2.24
ENSG00000185924	RTN4RL1	reticulon 4 receptor like 1 [Source:HGNC Symbol;Acc:HGNC:21329]	8.478	3.0837	1.30766e-05	1.24955e-05	yes	up	0.04	0.32	0.04	0.32
ENSG00000255432	AP001458.2		8.566	3.09854	6.53999e-05	5.67185e-05	yes	up	0.55	4.86	0.55	4.86
ENSG00000228701	TNKS2-AS1	TNKS2 antisense RNA 1 (head to head) [Source:HGNC Symbol;Acc:HGNC:45173]	8.846	3.1451	7.01731e-06	6.93885e-06	yes	up	0.43	3.32	0.43	3.32
ENSG00000158321	AUTS2	AUTS2, activator of transcription and developmental regulator [Source:HGNC Symbol;Acc:HGNC:14262]	8.846	3.1451	0.000243833	0.000191896	yes	up	0.14	1.75	0.14	1.75
ENSG00000181856	SLC2A4	solute carrier family 2 member 4 [Source:HGNC Symbol;Acc:HGNC:11009]	8.846	3.1451	0.000243833	0.000191896	yes	up	0.06	0.27	0.06	0.27
ENSG00000242073	AC211429.1		9.082	3.18297	1.64037e-06	1.73707e-06	yes	up	0.64	5.04	0.64	5.04
ENSG00000188316	ENO4	enolase family member 4 [Source:HGNC Symbol;Acc:HGNC:31670]	9.265	3.21183	7.1767e-08	8.80226e-08	yes	up	0.1	0.89	0.1	0.89
ENSG00000176566	DCAF4L2	DDB1 and CUL4 associated factor 4 like 2 [Source:HGNC Symbol;Acc:HGNC:26657]	9.399	3.23256	6.16404e-08	7.62968e-08	yes	up	0.06	0.51	0.06	0.51
ENSG00000107521	HPS1	HPS1, biogenesis of lysosomal organelles complex 3 subunit 1 [Source:HGNC Symbol;Acc:HGNC:5163]	9.399	3.23256	0.000129053	0.000106526	yes	up	0.04	0.63	0.04	0.63
ENSG00000259915	AC017071.1		9.399	3.23256	0.000129053	0.000106526	yes	up	0.05	0.41	0.05	0.41
ENSG00000186704	DTX2P1	DTX2 pseudogene 1 [Source:HGNC Symbol;Acc:HGNC:42352]	9.448	3.24004	6.78882e-05	5.86538e-05	yes	up	0.08	0.62	0.08	0.62
ENSG00000272661	AC021097.1		9.662	3.27239	0.000891633	0.00063531	yes	up	0.23	1.96	0.23	1.96
ENSG00000272195	AL356512.1		9.663	3.27243	2.53111e-05	2.3252e-05	yes	up	0.08	0.64	0.08	0.64
ENSG00000235989	MORC2-AS1	MORC2 antisense RNA 1 [Source:HGNC Symbol;Acc:HGNC:26662]	9.881	3.30469	2.1111e-10	3.28937e-10	yes	up	0.63	1.21	0.63	1.21
ENSG00000131355	ADGRE3	adhesion G protein-coupled receptor E3 [Source:HGNC Symbol;Acc:HGNC:23647]	9.901	3.30753	3.02086e-156	8.49002e-155	yes	up	6.05	52.34	6.05	52.34
ENSG00000165238	WNK2	WNK lysine deficient protein kinase 2 [Source:HGNC Symbol;Acc:HGNC:14542]	9.93	3.31181	1.11589e-06	1.20152e-06	yes	up	0.07	0.34	0.07	0.34
ENSG00000157856	DRC1	dynein regulatory complex subunit 1 [Source:HGNC Symbol;Acc:HGNC:24245]	9.952	3.31502	1.07467e-06	1.15952e-06	yes	up	0.17	1.68	0.17	1.68
ENSG00000037280	FLT4	fms related tyrosine kinase 4 [Source:HGNC Symbol;Acc:HGNC:3767]	9.952	3.31502	6.82172e-05	5.88994e-05	yes	up	0.02	0.17	0.02	0.17
ENSG00000159753	CARMIL2	capping protein regulator and myosin 1 linker 2 [Source:HGNC Symbol;Acc:HGNC:27089]	9.952	3.31502	6.82172e-05	5.88994e-05	yes	up	0.02	0.73	0.02	0.73
ENSG00000276278	AC048382.6		10.414	3.38039	9.32701e-08	1.13025e-07	yes	up	0.17	1.55	0.17	1.55
ENSG00000240449	AC005586.1		10.511	3.39378	3.57959e-05	3.21689e-05	yes	up	0.32	3.38	0.32	3.38
ENSG00000261118	AC092123.1		11.058	3.46703	1.90119e-05	1.78235e-05	yes	up	0.16	1.55	0.16	1.55
ENSG00000258725	PRC1-AS1	PRC1 antisense RNA 1 [Source:HGNC Symbol;Acc:HGNC:48587]	11.528	3.52707	0.000661795	0.000481712	yes	up	0.05	0.91	0.05	0.91
ENSG00000273391	AC083880.1		11.611	3.53741	1.00288e-05	9.69953e-06	yes	up	0.37	3.74	0.37	3.74
ENSG00000266983	AC011444.1		11.611	3.53741	1.00288e-05	9.69953e-06	yes	up	0.82	13.62	0.82	13.62
ENSG00000231367	AC011247.1		11.611	3.53741	1.00288e-05	9.69953e-06	yes	up	13.11	46.94	13.11	46.94
ENSG00000142959	BEST4	bestrophin 4 [Source:HGNC Symbol;Acc:HGNC:17106]	11.611	3.53741	1.00288e-05	9.69953e-06	yes	up	0.05	2.88	0.05	2.88
ENSG00000224903	AC005534.1		12.164	3.60453	5.2889e-06	5.29754e-06	yes	up	0.22	2.35	0.22	2.35
ENSG00000124406	ATP8A1	ATPase phospholipid transporting 8A1 [Source:HGNC Symbol;Acc:HGNC:13531]	12.164	3.60453	5.2889e-06	5.29754e-06	yes	up	0.01	0.54	0.01	0.54
ENSG00000182111	ZNF716	zinc finger protein 716 [Source:HGNC Symbol;Acc:HGNC:32458]	12.164	3.60453	0.00128437	0.000884564	yes	up	0.01	0.1	0.01	0.1
ENSG00000136546	SCN7A	sodium voltage-gated channel alpha subunit 7 [Source:HGNC Symbol;Acc:HGNC:10594]	12.164	3.60453	0.00128437	0.000884564	yes	up	0.01	0.07	0.01	0.07
ENSG00000169884	WNT10B	Wnt family member 10B [Source:HGNC Symbol;Acc:HGNC:12775]	12.164	3.60453	0.00128437	0.000884564	yes	up	0.14	0.25	0.14	0.25
ENSG00000110987	BCL7A	BCL tumor suppressor 7A [Source:HGNC Symbol;Acc:HGNC:1004]	12.164	3.60453	0.00128437	0.000884564	yes	up	0.02	0.2	0.02	0.2
ENSG00000096996	IL12RB1	interleukin 12 receptor subunit beta 1 [Source:HGNC Symbol;Acc:HGNC:5971]	12.164	3.60453	0.00128437	0.000884564	yes	up	0.02	0.62	0.02	0.62
ENSG00000016391	CHDH	choline dehydrogenase [Source:HGNC Symbol;Acc:HGNC:24288]	12.225	3.61176	5.20352e-06	5.217e-06	yes	up	0.01	0.14	0.01	0.14
ENSG00000278899	AL358852.1		12.265	3.61651	0.000726476	0.000525179	yes	up	0.05	0.56	0.05	0.56
ENSG00000009950	MLXIPL	MLX interacting protein like [Source:HGNC Symbol;Acc:HGNC:12744]	12.483	3.64189	3.45699e-06	3.5361e-06	yes	up	0.06	0.88	0.06	0.88
ENSG00000214439	FAM185BP	family with sequence similarity 185 member B, pseudogene [Source:HGNC Symbol;Acc:HGNC:21813]	13.018	3.70246	1.02967e-11	1.77893e-11	yes	up	0.96	28.54	0.96	28.54
ENSG00000160973	FOXH1	forkhead box H1 [Source:HGNC Symbol;Acc:HGNC:3814]	13.049	3.7059	2.1882e-08	2.82701e-08	yes	up	0.06	0.67	0.06	0.67
ENSG00000249624	AP000295.1		13.1	3.71152	4.87603e-08	6.09135e-08	yes	up	0.17	2.09	0.17	2.09
ENSG00000279901	AC092117.2		13.27	3.73006	0.000662041	0.000481712	yes	up	0.03	0.4	0.03	0.4
ENSG00000246792	AC106038.1		13.27	3.73006	0.000662041	0.000481712	yes	up	0.12	0.17	0.12	0.17
ENSG00000179846	NKPD1	NTPase KAP family P-loop domain containing 1 [Source:HGNC Symbol;Acc:HGNC:24739]	13.27	3.73006	0.000662041	0.000481712	yes	up	0.01	0.14	0.01	0.14
ENSG00000163499	CRYBA2	crystallin beta A2 [Source:HGNC Symbol;Acc:HGNC:2395]	13.27	3.73006	0.000662041	0.000481712	yes	up	0.22	1.63	0.22	1.63
ENSG00000153208	MERTK	MER proto-oncogene, tyrosine kinase [Source:HGNC Symbol;Acc:HGNC:7027]	13.27	3.73006	0.000662041	0.000481712	yes	up	0.02	0.28	0.02	0.28
ENSG00000234498	RPL13AP20	ribosomal protein L13a pseudogene 20 [Source:HGNC Symbol;Acc:HGNC:35709]	13.292	3.73246	0.000653339	0.000476563	yes	up	0.14	1.66	0.14	1.66
ENSG00000131480	AOC2	amine oxidase, copper containing 2 [Source:HGNC Symbol;Acc:HGNC:549]	13.494	3.75425	2.21738e-10	3.44577e-10	yes	up	0.07	0.82	0.07	0.82
ENSG00000189375	TBC1D28	TBC1 domain family member 28 [Source:HGNC Symbol;Acc:HGNC:26858]	14.089	3.81646	4.57958e-08	5.73738e-08	yes	up	1.41	16.39	1.41	16.39
ENSG00000260088	AL445483.1		14.353	3.84332	0.000346568	0.000266055	yes	up	0.1	25.14	0.1	25.14
ENSG00000250424	AC004691.2		14.355	3.84351	1.11498e-195	4.04128e-194	yes	up	1.35	17	1.35	17
ENSG00000178031	ADAMTSL1	ADAMTS like 1 [Source:HGNC Symbol;Acc:HGNC:14632]	14.375	3.84554	4.09318e-07	4.64021e-07	yes	up	0.03	0.42	0.03	0.42
ENSG00000272049	AC091965.4		14.375	3.84554	0.000342029	0.000262916	yes	up	0.15	1.93	0.15	1.93
ENSG00000273483	AL354760.1		14.375	3.84554	0.000342029	0.000262916	yes	up	0.13	1.63	0.13	1.63
ENSG00000255104	AC005324.4		15.246	3.93032	5.04371e-07	5.65677e-07	yes	up	0.25	3.28	0.25	3.28
ENSG00000142233	NTN5	netrin 5 [Source:HGNC Symbol;Acc:HGNC:25208]	15.481	3.95245	1.14091e-07	1.3718e-07	yes	up	0.05	0.77	0.05	0.77
ENSG00000242686	AC107464.1		15.481	3.95245	0.000177125	0.000142666	yes	up	0.13	1.15	0.13	1.15
ENSG00000174469	CNTNAP2	contactin associated protein-like 2 [Source:HGNC Symbol;Acc:HGNC:13830]	15.481	3.95245	0.000177125	0.000142666	yes	up	0.01	24.03	0.01	24.03
ENSG00000021488	SLC7A9	solute carrier family 7 member 9 [Source:HGNC Symbol;Acc:HGNC:11067]	15.481	3.95245	0.000177125	0.000142666	yes	up	0.06	0.99	0.06	0.99
ENSG00000229388	LINC01715	long intergenic non-protein coding RNA 1715 [Source:HGNC Symbol;Acc:HGNC:52502]	16.587	4.05199	9.19557e-05	7.76969e-05	yes	up	0.14	2.24	0.14	2.24
ENSG00000221857	AC020907.2		16.76	4.06694	4.94726e-08	6.1774e-08	yes	up	0.3	3.91	0.3	3.91
ENSG00000277701	AC159540.2		17.212	4.10531	2.74139e-23	9.10146e-23	yes	up	0.63	3.5	0.63	3.5
ENSG00000245888	FLJ21408	uncharacterized LOC400512 [Source:NCBI gene;Acc:400512]	17.693	4.1451	4.7861e-05	4.23249e-05	yes	up	0.02	0.55	0.02	0.55
ENSG00000274615	AC233968.1		17.82	4.15542	1.20911e-14	2.5644e-14	yes	up	0.17	2.59	0.17	2.59
ENSG00000124140	SLC12A5	solute carrier family 12 member 5 [Source:HGNC Symbol;Acc:HGNC:13818]	18.743	4.22831	2.57989e-05	2.36587e-05	yes	up	0.37	5.89	0.37	5.89
ENSG00000224892	RPS4XP16	ribosomal protein S4X pseudogene 16 [Source:HGNC Symbol;Acc:HGNC:36365]	18.788	4.23171	2.51376e-05	2.31046e-05	yes	up	0.09	1.59	0.09	1.59
ENSG00000228022	HCG20	HLA complex group 20 (non-protein coding) [Source:HGNC Symbol;Acc:HGNC:31334]	19.904	4.31502	1.30663e-05	1.24901e-05	yes	up	0.05	0.9	0.05	0.9
ENSG00000204072	ARMCX7P	armadillo repeat containing, X-linked 7, pseudogene [Source:HGNC Symbol;Acc:HGNC:49917]	20.716	4.3727	2.0447e-08	2.64943e-08	yes	up	0.2	3.6	0.2	3.6
ENSG00000189129	PLAC9	placenta specific 9 [Source:HGNC Symbol;Acc:HGNC:19255]	21.01	4.39302	6.85371e-06	6.77964e-06	yes	up	0.19	13.11	0.19	13.11
ENSG00000241476	SSX2	SSX family member 2 [Source:HGNC Symbol;Acc:HGNC:11336]	21.092	4.39864	0.000923275	0.000656076	yes	up	0.03	0.93	0.03	0.93
ENSG00000237378	AL445989.1		21.187	4.40512	0.00139276	0.000954584	yes	up	0	0.67	0	0.67
ENSG00000235245	AL360181.2		21.408	4.4201	0.00130284	0.000896578	yes	up	0	1.27	0	1.27
ENSG00000131152	AC010531.1		21.63	4.43493	0.00121882	0.000843728	yes	up	0	0.67	0	0.67
ENSG00000273199	AP000692.2		22.116	4.46703	0.00105283	0.000738257	yes	up	0	0.76	0	0.76
ENSG00000270996	AC005034.4		22.116	4.46703	0.00105283	0.000738257	yes	up	0	0.74	0	0.74
ENSG00000251191	LINC00589	long intergenic non-protein coding RNA 589 [Source:HGNC Symbol;Acc:HGNC:32299]	22.116	4.46703	0.00105283	0.000738257	yes	up	0	0.47	0	0.47
ENSG00000234678	ELF3-AS1	ELF3 antisense RNA 1 [Source:HGNC Symbol;Acc:HGNC:40211]	22.116	4.46703	0.00105283	0.000738257	yes	up	0	2.05	0	2.05
ENSG00000213147	RPL23AP60	ribosomal protein L23a pseudogene 60 [Source:HGNC Symbol;Acc:HGNC:35966]	22.116	4.46703	0.00105283	0.000738257	yes	up	0	2.57	0	2.57
ENSG00000196557	CACNA1H	calcium voltage-gated channel subunit alpha1 H [Source:HGNC Symbol;Acc:HGNC:1395]	22.116	4.46703	0.00105283	0.000738257	yes	up	0	0.08	0	0.08
ENSG00000149328	GLB1L2	galactosidase beta 1 like 2 [Source:HGNC Symbol;Acc:HGNC:25129]	22.116	4.46703	0.00105283	0.000738257	yes	up	0	0.15	0	0.15
ENSG00000099954	CECR2	CECR2, histone acetyl-lysine reader [Source:HGNC Symbol;Acc:HGNC:1840]	22.116	4.46703	0.00105283	0.000738257	yes	up	0	0.12	0	0.12
ENSG00000076826	CAMSAP3	calmodulin regulated spectrin associated protein family member 3 [Source:HGNC Symbol;Acc:HGNC:29307]	22.116	4.46703	0.00105283	0.000738257	yes	up	0	0.12	0	0.12
ENSG00000056998	GYG2	glycogenin 2 [Source:HGNC Symbol;Acc:HGNC:4700]	22.116	4.46703	0.00105283	0.000738257	yes	up	0	0.44	0	0.44
ENSG00000168955	TM4SF20	transmembrane 4 L six family member 20 [Source:HGNC Symbol;Acc:HGNC:26230]	22.116	4.46703	0.00105283	0.000738257	yes	up	0	0.23	0	0.23
ENSG00000265967	AC100830.3		22.647	4.50124	0.000897796	0.000639441	yes	up	0	1.7	0	1.7
ENSG00000118557	PMFBP1	polyamine modulated factor 1 binding protein 1 [Source:HGNC Symbol;Acc:HGNC:17728]	23.2	4.53604	0.000760868	0.000548908	yes	up	0	0.71	0	0.71
ENSG00000224321	RPL12P14	ribosomal protein L12 pseudogene 14 [Source:HGNC Symbol;Acc:HGNC:36495]	23.421	4.54973	0.000712224	0.000515869	yes	up	0	0.42	0	0.42
ENSG00000266820	KPNA2P3	karyopherin subunit alpha 2 pseudogene 3 [Source:HGNC Symbol;Acc:HGNC:52870]	23.465	4.55245	0.000702881	0.000509383	yes	up	0	0.85	0	0.85
ENSG00000188958	UTS2B	urotensin 2B [Source:HGNC Symbol;Acc:HGNC:30894]	23.509	4.55517	0.000693663	0.000502841	yes	up	0	0.23	0	0.23
ENSG00000228335	AC073063.1		24.328	4.60453	0.000543626	0.000402347	yes	up	0	1.53	0	1.53
ENSG00000214992	AKAP17BP	A-kinase anchoring protein 17B, pseudogene [Source:HGNC Symbol;Acc:HGNC:38514]	24.328	4.60453	0.000543626	0.000402347	yes	up	0	0.21	0	0.21
ENSG00000141748	ARL5C	ADP ribosylation factor like GTPase 5C [Source:HGNC Symbol;Acc:HGNC:31111]	24.328	4.60453	0.000543626	0.000402347	yes	up	0	0.24	0	0.24
ENSG00000135925	WNT10A	Wnt family member 10A [Source:HGNC Symbol;Acc:HGNC:13829]	24.328	4.60453	0.000543626	0.000402347	yes	up	0	0.22	0	0.22
ENSG00000134709	HOOK1	hook microtubule tethering protein 1 [Source:HGNC Symbol;Acc:HGNC:19884]	24.328	4.60453	0.000543626	0.000402347	yes	up	0	0.09	0	0.09
ENSG00000251537	AC005324.3		24.462	4.61246	2.03132e-26	7.7529e-26	yes	up	0.04	27.21	0.04	27.21
ENSG00000248235	AC037459.1		25.765	4.68736	0.000355097	0.000272007	yes	up	0	0.77	0	0.77
ENSG00000007372	PAX6	paired box 6 [Source:HGNC Symbol;Acc:HGNC:8620]	26.318	4.71799	0.000301676	0.00023373	yes	up	0	0.32	0	0.32
ENSG00000258588	TRIM6-TRIM34	TRIM6-TRIM34 readthrough [Source:HGNC Symbol;Acc:HGNC:33440]	26.473	4.72645	0.000288235	0.000224056	yes	up	0	0.18	0	0.18
ENSG00000139800	ZIC5	Zic family member 5 [Source:HGNC Symbol;Acc:HGNC:20322]	26.539	4.73006	0.000282663	0.000220115	yes	up	0	0.13	0	0.13
ENSG00000183072	NKX2-5	NK2 homeobox 5 [Source:HGNC Symbol;Acc:HGNC:2488]	26.539	4.73006	0.000282663	0.000220115	yes	up	0	0.39	0	0.39
ENSG00000279879	AC091152.4		26.716	4.73965	0.000268331	0.000209716	yes	up	0	0.17	0	0.17
ENSG00000213033	AURKAPS1	aurora kinase A pseudogene 1 [Source:HGNC Symbol;Acc:HGNC:18611]	27.092	4.75981	0.000240277	0.000189296	yes	up	0	0.6	0	0.6
ENSG00000283528	AC073264.3		27.181	4.76451	0.00023412	0.000184945	yes	up	0	0.25	0	0.25
ENSG00000103522	IL21R	interleukin 21 receptor [Source:HGNC Symbol;Acc:HGNC:6006]	27.38	4.77504	0.000220847	0.000175382	yes	up	0	0.12	0	0.12
ENSG00000282339	AC010507.2		27.822	4.79816	0.000194019	0.000155273	yes	up	0	1.45	0	1.45
ENSG00000065675	PRKCQ	protein kinase C theta [Source:HGNC Symbol;Acc:HGNC:9410]	28.751	4.84554	0.000147938	0.000120786	yes	up	0	7.33	0	7.33
ENSG00000102109	PCSK1N	proprotein convertase subtilisin/kexin type 1 inhibitor [Source:HGNC Symbol;Acc:HGNC:17301]	28.751	4.84554	0.000147938	0.000120786	yes	up	0	0.77	0	0.77
ENSG00000149506	ZP1	zona pellucida glycoprotein 1 [Source:HGNC Symbol;Acc:HGNC:13187]	28.751	4.84554	0.000147938	0.000120786	yes	up	0	0.58	0	0.58
ENSG00000151468	CCDC3	coiled-coil domain containing 3 [Source:HGNC Symbol;Acc:HGNC:23813]	28.751	4.84554	0.000147938	0.000120786	yes	up	0	18.84	0	18.84
ENSG00000187800	PEAR1	platelet endothelial aggregation receptor 1 [Source:HGNC Symbol;Acc:HGNC:33631]	28.751	4.84554	0.000147938	0.000120786	yes	up	0	0.14	0	0.14
ENSG00000219102	HNRNPA3P12	heterogeneous nuclear ribonucleoprotein A3 pseudogene 12 [Source:HGNC Symbol;Acc:HGNC:48758]	28.751	4.84554	0.000147938	0.000120786	yes	up	0	0.76	0	0.76
ENSG00000267586	LINC00907	long intergenic non-protein coding RNA 907 [Source:HGNC Symbol;Acc:HGNC:44327]	28.751	4.84554	0.000147938	0.000120786	yes	up	0	25.81	0	25.81
ENSG00000238795	SCARNA12	small Cajal body-specific RNA 12 [Source:HGNC Symbol;Acc:HGNC:32569]	29.989	4.90638	0.000103227	8.64435e-05	yes	up	0	20.91	0	20.91
ENSG00000134762	DSC3	desmocollin 3 [Source:HGNC Symbol;Acc:HGNC:3037]	30.656	4.9381	2.33852e-08	3.01232e-08	yes	up	0.01	0.19	0.01	0.19
ENSG00000258504	AL157871.1		30.852	4.94729	8.04333e-05	6.85349e-05	yes	up	0	4.14	0	4.14
ENSG00000163734	CXCL3	C-X-C motif chemokine ligand 3 [Source:HGNC Symbol;Acc:HGNC:4604]	30.963	4.95245	2.30751e-08	2.9731e-08	yes	up	0.03	1.6	0.03	1.6
ENSG00000129991	TNNI3	troponin I3, cardiac type [Source:HGNC Symbol;Acc:HGNC:11947]	30.963	4.95245	7.79062e-05	6.65867e-05	yes	up	0	1.58	0	1.58
ENSG00000130881	LRP3	LDL receptor related protein 3 [Source:HGNC Symbol;Acc:HGNC:6695]	30.963	4.95245	7.79062e-05	6.65867e-05	yes	up	0	0.18	0	0.18
ENSG00000157152	SYN2	synapsin II [Source:HGNC Symbol;Acc:HGNC:11495]	30.963	4.95245	7.79062e-05	6.65867e-05	yes	up	0	0.34	0	0.34
ENSG00000164687	FABP5	fatty acid binding protein 5 [Source:HGNC Symbol;Acc:HGNC:3560]	30.963	4.95245	7.79062e-05	6.65867e-05	yes	up	0	1.12	0	1.12
ENSG00000267345	AC010632.1		31.117	4.95965	7.45028e-05	6.38753e-05	yes	up	0	8.39	0	8.39
ENSG00000260537	AC012184.2		31.266	4.96652	2.36256e-09	3.35584e-09	yes	up	0.19	2.49	0.19	2.49
ENSG00000265263	AC124066.1		31.316	4.96885	7.03476e-05	6.06193e-05	yes	up	0	0.47	0	0.47
ENSG00000200890	RNA5SP99	RNA, 5S ribosomal pseudogene 99 [Source:HGNC Symbol;Acc:HGNC:42897]	32.887	5.03943	4.48061e-05	3.97841e-05	yes	up	0	1.42	0	1.42
ENSG00000082397	EPB41L3	erythrocyte membrane protein band 4.1 like 3 [Source:HGNC Symbol;Acc:HGNC:3380]	35.386	5.1451	1.954e-09	2.79515e-09	yes	up	0.02	1.85	0.02	1.85
ENSG00000123080	CDKN2C	cyclin dependent kinase inhibitor 2C [Source:HGNC Symbol;Acc:HGNC:1789]	35.386	5.1451	2.19804e-05	2.03774e-05	yes	up	0	0.65	0	0.65
ENSG00000154118	JPH3	junctophilin 3 [Source:HGNC Symbol;Acc:HGNC:14203]	35.386	5.1451	2.19804e-05	2.03774e-05	yes	up	0	0.2	0	0.2
ENSG00000177519	RPRM	reprimo, TP53 dependent G2 arrest mediator homolog [Source:HGNC Symbol;Acc:HGNC:24201]	35.386	5.1451	2.19804e-05	2.03774e-05	yes	up	0	0.62	0	0.62
ENSG00000273088	AL713999.1		35.651	5.15588	2.03875e-05	1.89874e-05	yes	up	0	1.85	0	1.85
ENSG00000261247	GOLGA8T	golgin A8 family member T [Source:HGNC Symbol;Acc:HGNC:44410]	36.646	5.1956	1.53863e-05	1.4578e-05	yes	up	0	0.47	0	0.47
ENSG00000186205	MARC1	mitochondrial amidoxime reducing component 1 [Source:HGNC Symbol;Acc:HGNC:26189]	37.597	5.23256	5.76152e-10	8.61209e-10	yes	up	0.01	2.14	0.01	2.14
ENSG00000271086	NAMA	non-protein coding RNA, associated with MAP kinase pathway and growth arrest [Source:NCBI gene;Acc:100996569]	37.597	5.23256	1.17696e-05	1.13061e-05	yes	up	0	9.98	0	9.98
ENSG00000280186	AL359258.3		37.863	5.24271	1.09234e-05	1.05221e-05	yes	up	0	0.38	0	0.38
ENSG00000267571	AC104532.2		38.239	5.25696	9.82887e-06	9.52191e-06	yes	up	0	2.55	0	2.55
ENSG00000205639	MFSD2B	major facilitator superfamily domain containing 2B [Source:HGNC Symbol;Acc:HGNC:37207]	38.394	5.26279	9.41112e-06	9.13911e-06	yes	up	0	0.91	0	0.91
ENSG00000128591	FLNC	filamin C [Source:HGNC Symbol;Acc:HGNC:3756]	39.809	5.31502	6.33389e-06	6.29148e-06	yes	up	0	0.09	0	0.09
ENSG00000167642	SPINT2	serine peptidase inhibitor, Kunitz type 2 [Source:HGNC Symbol;Acc:HGNC:11247]	39.809	5.31502	6.33389e-06	6.29148e-06	yes	up	0	1.65	0	1.65
ENSG00000173801	JUP	junction plakoglobin [Source:HGNC Symbol;Acc:HGNC:6207]	39.809	5.31502	6.33389e-06	6.29148e-06	yes	up	0	0.71	0	0.71
ENSG00000232586	KIAA1614-AS1	KIAA1614 antisense RNA 1 [Source:HGNC Symbol;Acc:HGNC:50644]	40.539	5.34123	5.16813e-06	5.1825e-06	yes	up	0	0.73	0	0.73
ENSG00000265218	AC103810.2		41.18	5.36388	4.32403e-06	4.3753e-06	yes	up	0	2.42	0	2.42
ENSG00000122176	FMOD	fibromodulin [Source:HGNC Symbol;Acc:HGNC:3774]	42.021	5.39302	3.42507e-06	3.50617e-06	yes	up	0	1.83	0	1.83
ENSG00000157851	DPYSL5	dihydropyrimidinase like 5 [Source:HGNC Symbol;Acc:HGNC:20637]	43.126	5.4305	2.82039e-11	4.71442e-11	yes	up	0.01	0.37	0.01	0.37
ENSG00000161249	DMKN	dermokine [Source:HGNC Symbol;Acc:HGNC:25063]	44.232	5.46703	1.86066e-06	1.95694e-06	yes	up	0	2.38	0	2.38
ENSG00000260729	AC009690.1		46.178	5.52915	1.09158e-06	1.17656e-06	yes	up	0	2.68	0	2.68
ENSG00000134020	PEBP4	phosphatidylethanolamine binding protein 4 [Source:HGNC Symbol;Acc:HGNC:28319]	46.444	5.53741	1.01528e-06	1.0995e-06	yes	up	0	1.56	0	1.56
ENSG00000267001	AC006538.2		46.731	5.54632	9.38688e-07	1.02016e-06	yes	up	0	3.65	0	3.65
ENSG00000268785	RPL7P50	ribosomal protein L7 pseudogene 50 [Source:HGNC Symbol;Acc:HGNC:35816]	48.655	5.60453	5.56348e-07	6.21055e-07	yes	up	0	2.25	0	2.25
ENSG00000227488	GAGE12D	G antigen 12D [Source:HGNC Symbol;Acc:HGNC:31904]	50.27	5.65162	3.59556e-07	4.09908e-07	yes	up	0	4.17	0	4.17
ENSG00000237671	GAGE12C	G antigen 12C [Source:HGNC Symbol;Acc:HGNC:28402]	50.27	5.65162	3.59556e-07	4.09908e-07	yes	up	0	4.17	0	4.17
ENSG00000233013	FAM157B	family with sequence similarity 157 member B (non-protein coding) [Source:HGNC Symbol;Acc:HGNC:34080]	51.641	5.69045	2.48586e-07	2.88275e-07	yes	up	0	0.71	0	0.71
ENSG00000270889	AC087072.1		53.217	5.73381	4.91559e-16	1.12617e-15	yes	up	4.63	197.68	4.63	197.68
ENSG00000156206	CFAP161	cilia and flagella associated protein 161 [Source:HGNC Symbol;Acc:HGNC:26782]	55.29	5.78895	9.37617e-08	1.13542e-07	yes	up	0	57.86	0	57.86
ENSG00000274062	U2	U2 spliceosomal RNA [Source:RFAM;Acc:RF00004]	59.219	5.888	8.53328e-08	1.03717e-07	yes	up	5.7	7.67	5.7	7.67
ENSG00000104267	CA2	carbonic anhydrase 2 [Source:HGNC Symbol;Acc:HGNC:1373]	64.137	6.00308	9.18427e-09	1.23512e-08	yes	up	0	0.93	0	0.93
ENSG00000096696	DSP	desmoplakin [Source:HGNC Symbol;Acc:HGNC:3052]	64.137	6.00308	9.18427e-09	1.23512e-08	yes	up	0	0.15	0	0.15
ENSG00000259661	AC068831.6		67.852	6.08432	3.51668e-09	4.92071e-09	yes	up	0	2.72	0	2.72
ENSG00000105409	ATP1A3	ATPase Na+/K+ transporting subunit alpha 3 [Source:HGNC Symbol;Acc:HGNC:801]	71.685	6.1636	3.89558e-05	3.48189e-05	yes	up	0.02	0.24	0.02	0.24
ENSG00000257181	AC025423.4		74.553	6.2202	6.3623e-10	9.46703e-10	yes	up	0	3.05	0	3.05
ENSG00000043355	ZIC2	Zic family member 2 [Source:HGNC Symbol;Acc:HGNC:12873]	75.195	6.23256	5.40946e-10	8.12048e-10	yes	up	0	1.63	0	1.63
ENSG00000152192	POU4F1	POU class 4 homeobox 1 [Source:HGNC Symbol;Acc:HGNC:9218]	75.195	6.23256	5.40946e-10	8.12048e-10	yes	up	0	0.37	0	0.37
ENSG00000254665	AC091053.1		91.478	6.51535	1.09552e-09	1.59933e-09	yes	up	0.04	3.26	0.04	3.26
ENSG00000213297	ZNF625-ZNF20	ZNF625-ZNF20 readthrough (NMD candidate) [Source:HGNC Symbol;Acc:HGNC:48368]	110.271	6.78491	1.04182e-13	2.07244e-13	yes	up	0	0.97	0	0.97
ENSG00000262967	AC005921.2		112.173	6.80958	6.65523e-14	1.33602e-13	yes	up	0	5.93	0	5.93
ENSG00000133124	IRS4	insulin receptor substrate 4 [Source:HGNC Symbol;Acc:HGNC:6128]	117.215	6.87302	2.04241e-14	4.24606e-14	yes	up	0	0.67	0	0.67
ENSG00000159217	IGF2BP1	insulin like growth factor 2 mRNA binding protein 1 [Source:HGNC Symbol;Acc:HGNC:28866]	117.215	6.87302	2.04241e-14	4.24606e-14	yes	up	0	0.31	0	0.31
ENSG00000147889	CDKN2A	cyclin dependent kinase inhibitor 2A [Source:HGNC Symbol;Acc:HGNC:1787]	130.485	7.02774	9.54282e-16	2.15249e-15	yes	up	0	3.55	0	3.55
ENSG00000165646	SLC18A2	solute carrier family 18 member A2 [Source:HGNC Symbol;Acc:HGNC:10935]	134.134	7.06753	4.15428e-16	9.5508e-16	yes	up	0	0.78	0	0.78
ENSG00000051523	CYBA	cytochrome b-245 alpha chain [Source:HGNC Symbol;Acc:HGNC:2577]	134.908	7.07583	3.48442e-16	8.06724e-16	yes	up	0	5.16	0	5.16
ENSG00000259952	AC009133.2		160.187	7.32361	1.23872e-18	3.30802e-18	yes	up	0	12.32	0	12.32
ENSG00000130294	KIF1A	kinesin family member 1A [Source:HGNC Symbol;Acc:HGNC:888]	165.871	7.37392	3.57618e-19	9.75851e-19	yes	up	0	0.4	0	0.4
ENSG00000278299	TBC1D3C	TBC1 domain family member 3C [Source:HGNC Symbol;Acc:HGNC:24889]	183.564	7.52014	7.8978e-21	2.33188e-20	yes	up	0	1.98	0	1.98
ENSG00000270800	RPS10-NUDT3	RPS10-NUDT3 readthrough [Source:HGNC Symbol;Acc:HGNC:49181]	215.787	7.75346	9.21658e-24	3.12103e-23	yes	up	0	1.71	0	1.71
ENSG00000132182	NUP210	nucleoporin 210 [Source:HGNC Symbol;Acc:HGNC:30052]	234.431	7.87302	2.04665e-25	7.48006e-25	yes	up	0	0.71	0	0.71
ENSG00000261409	AL035425.3		245.489	7.93951	2.20766e-26	8.40762e-26	yes	up	0	1.08	0	1.08
ENSG00000280800	FP671120.3		453.292	8.8243	3.87762e-43	2.65008e-42	yes	up	0	14.6	0	14.6
