# Supplementary material for: SNHG1, a KLF4‐upregulated gene, promotes glioma cell survival and tumorigenesis under endoplasmic reticulum stress by upregulating BIRC3 expression
Source: J Cell Mol Med. 2023 May 26;27(13):1806–19. doi: 10.1111/jcmm.17779 (PMC10315853; doi:10.1111/jcmm.17779)
Supplement: Supplementary file 5 — Table S4. [file JCMM-27-1806-s003.xls]

## Sheet: TM vs CTR UP
Gene_id	Gene name	Gene description	FC(CTR_TM/CTR)	Log2FC(CTR_TM/CTR)	Pvalue	Padjust	Significant	Regulate	CTR	CTR_TM	CTR	CTR_TM
ENSG00000204619	PPP1R11	protein phosphatase 1 regulatory inhibitor subunit 11 [Source:HGNC Symbol;Acc:HGNC:9285]	2.001	1.00099	6.32392e-80	1.26293e-79	yes	up	35.43	63.44	35.43	63.44
ENSG00000168404	MLKL	mixed lineage kinase domain like pseudokinase [Source:HGNC Symbol;Acc:HGNC:26617]	2.001	1.00044	5.76335e-24	5.10816e-24	yes	up	7.52	12.73	7.52	12.73
ENSG00000123395	ATG101	autophagy related 101 [Source:HGNC Symbol;Acc:HGNC:25679]	2.002	1.00172	1.69622e-171	6.32057e-171	yes	up	105.68	179.74	105.68	179.74
ENSG00000163001	CFAP36	cilia and flagella associated protein 36 [Source:HGNC Symbol;Acc:HGNC:30540]	2.002	1.00132	8.50929e-72	1.58857e-71	yes	up	34.55	69.79	34.55	69.79
ENSG00000095794	CREM	cAMP responsive element modulator [Source:HGNC Symbol;Acc:HGNC:2352]	2.002	1.00161	3.40071e-25	3.10657e-25	yes	up	23.68	39.22	23.68	39.22
ENSG00000186056	MATN1-AS1	MATN1 antisense RNA 1 [Source:HGNC Symbol;Acc:HGNC:40364]	2.004	1.00321	1.74818e-14	1.17002e-14	yes	up	4.27	9.96	4.27	9.96
ENSG00000183426	NPIPA1	nuclear pore complex interacting protein family member A1 [Source:HGNC Symbol;Acc:HGNC:7909]	2.005	1.00352	6.10069e-133	1.80669e-132	yes	up	51.66	110.97	51.66	110.97
ENSG00000051620	HEBP2	heme binding protein 2 [Source:HGNC Symbol;Acc:HGNC:15716]	2.006	1.0045	3.46908e-41	4.39842e-41	yes	up	24.44	37.96	24.44	37.96
ENSG00000279364	AC114546.3		2.006	1.00462	7.5626e-20	5.9847e-20	yes	up	8.1	14.56	8.1	14.56
ENSG00000108829	LRRC59	leucine rich repeat containing 59 [Source:HGNC Symbol;Acc:HGNC:28817]	2.007	1.00517	0	0	yes	up	116.29	209.09	116.29	209.09
ENSG00000134910	STT3A	STT3A, catalytic subunit of the oligosaccharyltransferase complex [Source:HGNC Symbol;Acc:HGNC:6172]	2.007	1.00496	0	0	yes	up	133.01	218.58	133.01	218.58
ENSG00000123146	ADGRE5	adhesion G protein-coupled receptor E5 [Source:HGNC Symbol;Acc:HGNC:1711]	2.007	1.00496	2.72621e-176	1.03344e-175	yes	up	46.38	82.87	46.38	82.87
ENSG00000137628	DDX60	DExD/H-box helicase 60 [Source:HGNC Symbol;Acc:HGNC:25942]	2.007	1.00489	6.2337e-44	8.24339e-44	yes	up	7.97	22.86	7.97	22.86
ENSG00000125652	ALKBH7	alkB homolog 7 [Source:HGNC Symbol;Acc:HGNC:21306]	2.008	1.00608	1.58327e-35	1.81738e-35	yes	up	33.84	48.94	33.84	48.94
ENSG00000127578	WFIKKN1	WAP, follistatin/kazal, immunoglobulin, kunitz and netrin domain containing 1 [Source:HGNC Symbol;Acc:HGNC:30912]	2.009	1.00665	9.86155e-06	4.19638e-06	yes	up	0.65	1.78	0.65	1.78
ENSG00000125459	MSTO1	misato 1, mitochondrial distribution and morphology regulator [Source:HGNC Symbol;Acc:HGNC:29678]	2.011	1.00797	3.64449e-116	9.73223e-116	yes	up	57.45	96.58	57.45	96.58
ENSG00000167702	KIFC2	kinesin family member C2 [Source:HGNC Symbol;Acc:HGNC:29530]	2.012	1.00835	3.80107e-117	1.02163e-116	yes	up	28.8	50.93	28.8	50.93
ENSG00000003147	ICA1	islet cell autoantigen 1 [Source:HGNC Symbol;Acc:HGNC:5343]	2.012	1.00828	8.52414e-61	1.39295e-60	yes	up	24.71	40.46	24.71	40.46
ENSG00000106070	GRB10	growth factor receptor bound protein 10 [Source:HGNC Symbol;Acc:HGNC:4564]	2.013	1.00912	1.75038e-229	8.39671e-229	yes	up	45.48	76.83	45.48	76.83
ENSG00000161010	MRNIP	MRN complex interacting protein [Source:HGNC Symbol;Acc:HGNC:30817]	2.013	1.00939	7.49707e-129	2.1651e-128	yes	up	46.42	63.68	46.42	63.68
ENSG00000106305	AIMP2	aminoacyl tRNA synthetase complex interacting multifunctional protein 2 [Source:HGNC Symbol;Acc:HGNC:20609]	2.014	1.01029	1.38508e-90	3.07822e-90	yes	up	61.77	111.43	61.77	111.43
ENSG00000171174	RBKS	ribokinase [Source:HGNC Symbol;Acc:HGNC:30325]	2.014	1.01009	4.52053e-05	1.81628e-05	yes	up	2.63	2.47	2.63	2.47
ENSG00000133112	TPT1	tumor protein, translationally-controlled 1 [Source:HGNC Symbol;Acc:HGNC:12022]	2.015	1.01113	0	0	yes	up	1452.83	2839.82	1452.83	2839.82
ENSG00000116521	SCAMP3	secretory carrier membrane protein 3 [Source:HGNC Symbol;Acc:HGNC:10565]	2.017	1.01241	2.78461e-291	1.73052e-290	yes	up	163.37	287.93	163.37	287.93
ENSG00000148444	COMMD3	COMM domain containing 3 [Source:HGNC Symbol;Acc:HGNC:23332]	2.019	1.01369	8.48162e-26	7.87359e-26	yes	up	18.2	32.52	18.2	32.52
ENSG00000158109	TPRG1L	tumor protein p63 regulated 1 like [Source:HGNC Symbol;Acc:HGNC:27007]	2.02	1.01467	2.09894e-43	2.75313e-43	yes	up	12.38	22.41	12.38	22.41
ENSG00000281357	ARRDC3-AS1	ARRDC3 antisense RNA 1 [Source:HGNC Symbol;Acc:HGNC:44145]	2.021	1.01536	0.00279357	0.000924286	yes	up	1.17	2.74	1.17	2.74
ENSG00000170876	TMEM43	transmembrane protein 43 [Source:HGNC Symbol;Acc:HGNC:28472]	2.022	1.01609	2.9449e-230	1.41818e-229	yes	up	47.89	86.55	47.89	86.55
ENSG00000167653	PSCA	prostate stem cell antigen [Source:HGNC Symbol;Acc:HGNC:9500]	2.023	1.01644	0.000170664	6.48491e-05	yes	up	3.78	7.85	3.78	7.85
ENSG00000025708	TYMP	thymidine phosphorylase [Source:HGNC Symbol;Acc:HGNC:3148]	2.025	1.01823	1.16459e-28	1.14659e-28	yes	up	18.41	31.75	18.41	31.75
ENSG00000137965	IFI44	interferon induced protein 44 [Source:HGNC Symbol;Acc:HGNC:16938]	2.026	1.01852	8.75942e-121	2.41356e-120	yes	up	43.04	71.04	43.04	71.04
ENSG00000279095	AC243964.3		2.026	1.01899	0.000113002	4.36273e-05	yes	up	1.17	2.12	1.17	2.12
ENSG00000157429	ZNF19	zinc finger protein 19 [Source:HGNC Symbol;Acc:HGNC:12981]	2.028	1.02017	9.19875e-05	3.58374e-05	yes	up	1.79	2.07	1.79	2.07
ENSG00000151303	AL136982.1		2.028	1.02031	0.00215916	0.000725607	yes	up	0.3	0.55	0.3	0.55
ENSG00000163528	CHCHD4	coiled-coil-helix-coiled-coil-helix domain containing 4 [Source:HGNC Symbol;Acc:HGNC:26467]	2.029	1.02072	1.22857e-27	1.18635e-27	yes	up	13.81	25.38	13.81	25.38
ENSG00000255135	AP002360.2		2.03	1.02163	3.95574e-13	2.51329e-13	yes	up	19.22	36.95	19.22	36.95
ENSG00000280132	AC026471.6		2.03	1.0213	0.00122302	0.000423214	yes	up	0.88	1.59	0.88	1.59
ENSG00000162300	ZFPL1	zinc finger protein like 1 [Source:HGNC Symbol;Acc:HGNC:12868]	2.031	1.02214	2.36201e-96	5.52304e-96	yes	up	71.81	116.63	71.81	116.63
ENSG00000049130	KITLG	KIT ligand [Source:HGNC Symbol;Acc:HGNC:6343]	2.031	1.02194	2.0035e-43	2.6298e-43	yes	up	6.85	11.31	6.85	11.31
ENSG00000176261	ZBTB8OS	zinc finger and BTB domain containing 8 opposite strand [Source:HGNC Symbol;Acc:HGNC:24094]	2.033	1.02383	1.72399e-38	2.07355e-38	yes	up	52.21	96.9	52.21	96.9
ENSG00000163170	BOLA3	bolA family member 3 [Source:HGNC Symbol;Acc:HGNC:24415]	2.033	1.02374	2.80379e-28	2.74447e-28	yes	up	59.93	100.62	59.93	100.62
ENSG00000181817	LSM10	LSM10, U7 small nuclear RNA associated [Source:HGNC Symbol;Acc:HGNC:17562]	2.035	1.02523	5.211e-58	8.304e-58	yes	up	59.39	108.03	59.39	108.03
ENSG00000147852	VLDLR	very low density lipoprotein receptor [Source:HGNC Symbol;Acc:HGNC:12698]	2.035	1.02533	3.97936e-48	5.59838e-48	yes	up	6.87	12.55	6.87	12.55
ENSG00000086544	ITPKC	inositol-trisphosphate 3-kinase C [Source:HGNC Symbol;Acc:HGNC:14897]	2.035	1.02501	2.35441e-25	2.16244e-25	yes	up	4.71	8.59	4.71	8.59
ENSG00000144655	CSRNP1	cysteine and serine rich nuclear protein 1 [Source:HGNC Symbol;Acc:HGNC:14300]	2.036	1.02576	7.21486e-31	7.48539e-31	yes	up	6.28	11.45	6.28	11.45
ENSG00000187024	PTRH1	peptidyl-tRNA hydrolase 1 homolog [Source:HGNC Symbol;Acc:HGNC:27039]	2.037	1.02634	7.3196e-22	6.1479e-22	yes	up	22.03	41.01	22.03	41.01
ENSG00000226007	BX005266.2		2.037	1.0263	7.79783e-10	4.29976e-10	yes	up	6.61	15.4	6.61	15.4
ENSG00000235703	LINC00894	long intergenic non-protein coding RNA 894 [Source:HGNC Symbol;Acc:HGNC:48579]	2.037	1.02612	2.77905e-07	1.32783e-07	yes	up	5.59	14.76	5.59	14.76
ENSG00000124762	CDKN1A	cyclin dependent kinase inhibitor 1A [Source:HGNC Symbol;Acc:HGNC:1784]	2.038	1.02707	5.77075e-238	2.8719e-237	yes	up	77.63	141.04	77.63	141.04
ENSG00000197647	ZNF433	zinc finger protein 433 [Source:HGNC Symbol;Acc:HGNC:20811]	2.038	1.02712	2.96724e-08	1.50322e-08	yes	up	2.92	6.74	2.92	6.74
ENSG00000115226	FNDC4	fibronectin type III domain containing 4 [Source:HGNC Symbol;Acc:HGNC:20239]	2.039	1.02771	1.32068e-13	8.55897e-14	yes	up	5.43	10.87	5.43	10.87
ENSG00000157693	TMEM268	transmembrane protein 268 [Source:HGNC Symbol;Acc:HGNC:24513]	2.04	1.02866	5.37525e-44	7.12338e-44	yes	up	9.82	17.78	9.82	17.78
ENSG00000182324	KCNJ14	potassium voltage-gated channel subfamily J member 14 [Source:HGNC Symbol;Acc:HGNC:6260]	2.04	1.02856	1.84298e-13	1.18736e-13	yes	up	2.77	4.05	2.77	4.05
ENSG00000173486	FKBP2	FK506 binding protein 2 [Source:HGNC Symbol;Acc:HGNC:3718]	2.041	1.02899	1.93227e-169	7.10764e-169	yes	up	256.18	463.36	256.18	463.36
ENSG00000261777	AC012184.3		2.041	1.02952	0.000287365	0.000106855	yes	up	1.93	3.72	1.93	3.72
ENSG00000182973	CNOT10	CCR4-NOT transcription complex subunit 10 [Source:HGNC Symbol;Acc:HGNC:23817]	2.042	1.02969	1.84144e-88	4.00166e-88	yes	up	29.98	54.63	29.98	54.63
ENSG00000169733	RFNG	RFNG O-fucosylpeptide 3-beta-N-acetylglucosaminyltransferase [Source:HGNC Symbol;Acc:HGNC:9974]	2.043	1.03099	2.96016e-145	9.43434e-145	yes	up	60.78	106.87	60.78	106.87
ENSG00000161179	YDJC	YdjC chitooligosaccharide deacetylase homolog [Source:HGNC Symbol;Acc:HGNC:27158]	2.044	1.03111	9.36851e-50	1.34081e-49	yes	up	25.38	47.38	25.38	47.38
ENSG00000132881	RSG1	REM2 and RAB like small GTPase 1 [Source:HGNC Symbol;Acc:HGNC:28127]	2.044	1.03122	2.32765e-07	1.11789e-07	yes	up	5.33	9.09	5.33	9.09
ENSG00000183401	CCDC159	coiled-coil domain containing 159 [Source:HGNC Symbol;Acc:HGNC:26996]	2.045	1.03217	1.19912e-19	9.44111e-20	yes	up	18.55	39.88	18.55	39.88
ENSG00000168209	DDIT4	DNA damage inducible transcript 4 [Source:HGNC Symbol;Acc:HGNC:24944]	2.046	1.03289	0	0	yes	up	285.9	534.5	285.9	534.5
ENSG00000100644	HIF1A	hypoxia inducible factor 1 alpha subunit [Source:HGNC Symbol;Acc:HGNC:4910]	2.046	1.03313	0	0	yes	up	213.15	335.45	213.15	335.45
ENSG00000133027	PEMT	phosphatidylethanolamine N-methyltransferase [Source:HGNC Symbol;Acc:HGNC:8830]	2.046	1.03263	4.62276e-29	4.59871e-29	yes	up	22.71	41.75	22.71	41.75
ENSG00000184949	FAM227A	family with sequence similarity 227 member A [Source:HGNC Symbol;Acc:HGNC:44197]	2.047	1.03342	1.69552e-12	1.05369e-12	yes	up	2.12	2.22	2.12	2.22
ENSG00000164040	PGRMC2	progesterone receptor membrane component 2 [Source:HGNC Symbol;Acc:HGNC:16089]	2.048	1.03454	9.14717e-87	1.95245e-86	yes	up	26.72	55.06	26.72	55.06
ENSG00000137962	ARHGAP29	Rho GTPase activating protein 29 [Source:HGNC Symbol;Acc:HGNC:30207]	2.048	1.03395	5.62226e-68	9.99001e-68	yes	up	10.07	17.21	10.07	17.21
ENSG00000125457	MIF4GD	MIF4G domain containing [Source:HGNC Symbol;Acc:HGNC:24030]	2.048	1.03402	6.55889e-54	9.8889e-54	yes	up	37.01	64.31	37.01	64.31
ENSG00000138073	PREB	prolactin regulatory element binding [Source:HGNC Symbol;Acc:HGNC:9356]	2.049	1.0352	1.84973e-168	6.75731e-168	yes	up	56.06	101.04	56.06	101.04
ENSG00000115289	PCGF1	polycomb group ring finger 1 [Source:HGNC Symbol;Acc:HGNC:17615]	2.051	1.03664	3.78949e-41	4.80304e-41	yes	up	37.83	79.87	37.83	79.87
ENSG00000107201	DDX58	DExD/H-box helicase 58 [Source:HGNC Symbol;Acc:HGNC:19102]	2.051	1.03644	6.81259e-41	8.59955e-41	yes	up	5.84	10.75	5.84	10.75
ENSG00000215375	MYL5	myosin light chain 5 [Source:HGNC Symbol;Acc:HGNC:7586]	2.051	1.03647	3.56455e-10	1.99807e-10	yes	up	6.75	16.16	6.75	16.16
ENSG00000120686	UFM1	ubiquitin fold modifier 1 [Source:HGNC Symbol;Acc:HGNC:20597]	2.052	1.03677	3.09197e-96	7.21629e-96	yes	up	20.51	37.64	20.51	37.64
ENSG00000170310	STX8	syntaxin 8 [Source:HGNC Symbol;Acc:HGNC:11443]	2.053	1.03804	7.58615e-29	7.50657e-29	yes	up	28.93	60.26	28.93	60.26
ENSG00000023608	SNAPC1	small nuclear RNA activating complex polypeptide 1 [Source:HGNC Symbol;Acc:HGNC:11134]	2.054	1.03849	3.15687e-61	5.18376e-61	yes	up	15.03	27.65	15.03	27.65
ENSG00000048052	HDAC9	histone deacetylase 9 [Source:HGNC Symbol;Acc:HGNC:14065]	2.055	1.03905	1.25214e-237	6.20655e-237	yes	up	41.01	76.75	41.01	76.75
ENSG00000167645	YIF1B	Yip1 interacting factor homolog B, membrane trafficking protein [Source:HGNC Symbol;Acc:HGNC:30511]	2.055	1.03928	1.31048e-67	2.323e-67	yes	up	47.77	92.76	47.77	92.76
ENSG00000280237	MIR4697HG	MIR4697 host gene [Source:HGNC Symbol;Acc:HGNC:27448]	2.055	1.03881	3.11342e-18	2.36334e-18	yes	up	2.03	3.74	2.03	3.74
ENSG00000238058	AL355574.1		2.055	1.03915	9.41575e-18	7.05383e-18	yes	up	1.61	8.79	1.61	8.79
ENSG00000254389	RHPN1-AS1	RHPN1 antisense RNA 1 (head to head) [Source:HGNC Symbol;Acc:HGNC:28457]	2.055	1.03919	5.16031e-09	2.72513e-09	yes	up	2.73	5.02	2.73	5.02
ENSG00000169246	NPIPB3	nuclear pore complex interacting protein family member B3 [Source:HGNC Symbol;Acc:HGNC:28989]	2.056	1.03959	5.67466e-127	1.62618e-126	yes	up	76.51	138.69	76.51	138.69
ENSG00000182934	SRPRA	SRP receptor alpha subunit [Source:HGNC Symbol;Acc:HGNC:11307]	2.057	1.04036	0	0	yes	up	86.95	160.32	86.95	160.32
ENSG00000203666	EFCAB2	EF-hand calcium binding domain 2 [Source:HGNC Symbol;Acc:HGNC:28166]	2.057	1.0407	7.91773e-15	5.36672e-15	yes	up	10.39	15.63	10.39	15.63
ENSG00000101294	HM13	histocompatibility minor 13 [Source:HGNC Symbol;Acc:HGNC:16435]	2.059	1.04229	0	0	yes	up	394.58	697.63	394.58	697.63
ENSG00000027847	B4GALT7	beta-1,4-galactosyltransferase 7 [Source:HGNC Symbol;Acc:HGNC:930]	2.059	1.04203	9.25307e-70	1.68024e-69	yes	up	30.01	53.2	30.01	53.2
ENSG00000234171	RNASEH1-AS1	RNASEH1 antisense RNA 1 [Source:HGNC Symbol;Acc:HGNC:49289]	2.059	1.04192	2.28433e-26	2.14626e-26	yes	up	18.52	33.65	18.52	33.65
ENSG00000269386	RAB11B-AS1	RAB11B antisense RNA 1 [Source:HGNC Symbol;Acc:HGNC:44178]	2.059	1.04176	1.65388e-07	8.02164e-08	yes	up	4.85	8.96	4.85	8.96
ENSG00000177406	AC021054.1		2.059	1.0422	0.00204985	0.000690617	yes	up	0.65	1.19	0.65	1.19
ENSG00000135636	DYSF	dysferlin [Source:HGNC Symbol;Acc:HGNC:3097]	2.062	1.04398	1.7384e-10	9.88732e-11	yes	up	1.12	2.25	1.12	2.25
ENSG00000086062	B4GALT1	beta-1,4-galactosyltransferase 1 [Source:HGNC Symbol;Acc:HGNC:924]	2.063	1.04443	7.40692e-142	2.31119e-141	yes	up	21.21	39.16	21.21	39.16
ENSG00000256028	AC026362.1		2.064	1.04533	1.13498e-29	1.14592e-29	yes	up	10.11	22.04	10.11	22.04
ENSG00000262481	TMEM256-PLSCR3	TMEM256-PLSCR3 readthrough (NMD candidate) [Source:HGNC Symbol;Acc:HGNC:49186]	2.064	1.04551	1.90213e-10	1.07988e-10	yes	up	7.38	14.52	7.38	14.52
ENSG00000231074	HCG18	HLA complex group 18 (non-protein coding) [Source:HGNC Symbol;Acc:HGNC:31337]	2.065	1.04645	2.79909e-56	4.35789e-56	yes	up	12.14	23.96	12.14	23.96
ENSG00000175701	LINC00116	long intergenic non-protein coding RNA 116 [Source:HGNC Symbol;Acc:HGNC:27339]	2.065	1.04613	4.87569e-26	4.54885e-26	yes	up	87.16	161.69	87.16	161.69
ENSG00000138119	MYOF	myoferlin [Source:HGNC Symbol;Acc:HGNC:3656]	2.068	1.04829	1.4426e-258	7.74908e-258	yes	up	29.22	55.1	29.22	55.1
ENSG00000127415	IDUA	iduronidase, alpha-L- [Source:HGNC Symbol;Acc:HGNC:5391]	2.069	1.04861	6.99004e-40	8.6304e-40	yes	up	12.04	26.51	12.04	26.51
ENSG00000272502	AC104958.2		2.069	1.04884	0.000382321	0.000140397	yes	up	1.87	3.47	1.87	3.47
ENSG00000145431	PDGFC	platelet derived growth factor C [Source:HGNC Symbol;Acc:HGNC:8801]	2.07	1.04964	5.37619e-39	6.52316e-39	yes	up	9.91	18.98	9.91	18.98
ENSG00000237310	GS1-124K5.4	uncharacterized LOC100289098 [Source:NCBI gene;Acc:100289098]	2.072	1.05135	8.29761e-08	4.10038e-08	yes	up	14.97	27.94	14.97	27.94
ENSG00000272573	MUSTN1	musculoskeletal, embryonic nuclear protein 1 [Source:HGNC Symbol;Acc:HGNC:22144]	2.072	1.05107	0.000895694	0.000314998	yes	up	3.22	5.9	3.22	5.9
ENSG00000147912	FBXO10	F-box protein 10 [Source:HGNC Symbol;Acc:HGNC:13589]	2.073	1.0518	1.4237e-79	2.83411e-79	yes	up	12.34	25.83	12.34	25.83
ENSG00000101353	MROH8	maestro heat like repeat family member 8 [Source:HGNC Symbol;Acc:HGNC:16125]	2.075	1.05334	5.94931e-05	2.36028e-05	yes	up	2.91	4.05	2.91	4.05
ENSG00000054148	PHPT1	phosphohistidine phosphatase 1 [Source:HGNC Symbol;Acc:HGNC:30033]	2.077	1.05452	1.07587e-172	4.02106e-172	yes	up	161.84	292.26	161.84	292.26
ENSG00000106638	TBL2	transducin beta like 2 [Source:HGNC Symbol;Acc:HGNC:11586]	2.077	1.05478	1.45372e-86	3.09585e-86	yes	up	36.25	54.81	36.25	54.81
ENSG00000166166	TRMT61A	tRNA methyltransferase 61A [Source:HGNC Symbol;Acc:HGNC:23790]	2.078	1.05514	2.87623e-41	3.65297e-41	yes	up	7.75	14.42	7.75	14.42
ENSG00000070404	FSTL3	follistatin like 3 [Source:HGNC Symbol;Acc:HGNC:3973]	2.079	1.05587	8.28832e-56	1.28236e-55	yes	up	22.43	32.39	22.43	32.39
ENSG00000123095	BHLHE41	basic helix-loop-helix family member e41 [Source:HGNC Symbol;Acc:HGNC:16617]	2.079	1.05593	2.1588e-18	1.64642e-18	yes	up	2.71	10.71	2.71	10.71
ENSG00000274020	LINC01138	long intergenic non-protein coding RNA 1138 [Source:HGNC Symbol;Acc:HGNC:49454]	2.082	1.05824	1.13598e-35	1.30677e-35	yes	up	15.3	31.92	15.3	31.92
ENSG00000138709	LARP1B	La ribonucleoprotein domain family member 1B [Source:HGNC Symbol;Acc:HGNC:24704]	2.084	1.05928	1.08718e-23	9.57202e-24	yes	up	4.83	11.89	4.83	11.89
ENSG00000139160	ETFBKMT	electron transfer flavoprotein beta subunit lysine methyltransferase [Source:HGNC Symbol;Acc:HGNC:28739]	2.084	1.05905	2.19302e-07	1.055e-07	yes	up	0.85	1.28	0.85	1.28
ENSG00000131791	PRKAB2	protein kinase AMP-activated non-catalytic subunit beta 2 [Source:HGNC Symbol;Acc:HGNC:9379]	2.088	1.06234	4.53134e-109	1.14905e-108	yes	up	13.12	24.59	13.12	24.59
ENSG00000117448	AKR1A1	aldo-keto reductase family 1 member A1 [Source:HGNC Symbol;Acc:HGNC:380]	2.088	1.06212	5.68672e-82	1.15551e-81	yes	up	49.11	102.56	49.11	102.56
ENSG00000177425	PAWR	pro-apoptotic WT1 regulator [Source:HGNC Symbol;Acc:HGNC:8614]	2.088	1.06211	2.14648e-46	2.94304e-46	yes	up	6.29	16.92	6.29	16.92
ENSG00000099860	GADD45B	growth arrest and DNA damage inducible beta [Source:HGNC Symbol;Acc:HGNC:4096]	2.088	1.06209	5.37293e-24	4.76439e-24	yes	up	11.99	22.02	11.99	22.02
ENSG00000139793	MBNL2	muscleblind like splicing regulator 2 [Source:HGNC Symbol;Acc:HGNC:16746]	2.089	1.06297	1.5067e-93	3.44306e-93	yes	up	13.54	22.77	13.54	22.77
ENSG00000196812	ZSCAN16	zinc finger and SCAN domain containing 16 [Source:HGNC Symbol;Acc:HGNC:20813]	2.089	1.06291	7.39519e-10	4.08077e-10	yes	up	4.34	8.2	4.34	8.2
ENSG00000276997	AL513314.2		2.089	1.06305	2.02607e-09	1.09401e-09	yes	up	8.29	11.42	8.29	11.42
ENSG00000268218	AC137932.3		2.09	1.0634	2.16869e-09	1.16898e-09	yes	up	1.31	2.46	1.31	2.46
ENSG00000184840	TMED9	transmembrane p24 trafficking protein 9 [Source:HGNC Symbol;Acc:HGNC:24878]	2.091	1.06399	0	0	yes	up	231.29	436.16	231.29	436.16
ENSG00000115271	GCA	grancalcin [Source:HGNC Symbol;Acc:HGNC:15990]	2.091	1.06419	1.13111e-11	6.78253e-12	yes	up	4.71	12.18	4.71	12.18
ENSG00000196196	HRCT1	histidine rich carboxyl terminus 1 [Source:HGNC Symbol;Acc:HGNC:33872]	2.092	1.0649	4.72828e-13	2.99748e-13	yes	up	9.62	18.04	9.62	18.04
ENSG00000125534	PPDPF	pancreatic progenitor cell differentiation and proliferation factor [Source:HGNC Symbol;Acc:HGNC:16142]	2.093	1.06591	0	0	yes	up	546.47	1136.19	546.47	1136.19
ENSG00000174206	C12orf66	chromosome 12 open reading frame 66 [Source:HGNC Symbol;Acc:HGNC:26517]	2.093	1.06528	2.38202e-26	2.23636e-26	yes	up	4.63	9.24	4.63	9.24
ENSG00000184164	CRELD2	cysteine rich with EGF like domains 2 [Source:HGNC Symbol;Acc:HGNC:28150]	2.094	1.06627	0	0	yes	up	203.58	378.8	203.58	378.8
ENSG00000077044	DGKD	diacylglycerol kinase delta [Source:HGNC Symbol;Acc:HGNC:2851]	2.094	1.06597	2.57634e-116	6.8848e-116	yes	up	14.49	37.45	14.49	37.45
ENSG00000103024	NME3	NME/NM23 nucleoside diphosphate kinase 3 [Source:HGNC Symbol;Acc:HGNC:7851]	2.094	1.06606	3.6688e-103	8.93213e-103	yes	up	82.15	169.67	82.15	169.67
ENSG00000068971	PPP2R5B	protein phosphatase 2 regulatory subunit B'beta [Source:HGNC Symbol;Acc:HGNC:9310]	2.094	1.06599	1.11732e-73	2.12207e-73	yes	up	18.13	31.61	18.13	31.61
ENSG00000129562	DAD1	defender against cell death 1 [Source:HGNC Symbol;Acc:HGNC:2664]	2.095	1.06713	1.39687e-159	4.87797e-159	yes	up	196.81	372.44	196.81	372.44
ENSG00000134056	MRPS36	mitochondrial ribosomal protein S36 [Source:HGNC Symbol;Acc:HGNC:16631]	2.096	1.06754	1.59447e-24	1.43265e-24	yes	up	12.78	24.2	12.78	24.2
ENSG00000115267	IFIH1	interferon induced with helicase C domain 1 [Source:HGNC Symbol;Acc:HGNC:18873]	2.097	1.06817	1.89908e-61	3.12667e-61	yes	up	11.8	19.86	11.8	19.86
ENSG00000172663	TMEM134	transmembrane protein 134 [Source:HGNC Symbol;Acc:HGNC:26142]	2.097	1.06803	1.83996e-57	2.90595e-57	yes	up	64.08	149.83	64.08	149.83
ENSG00000173153	ESRRA	estrogen related receptor alpha [Source:HGNC Symbol;Acc:HGNC:3471]	2.1	1.07014	6.19313e-76	1.197e-75	yes	up	22.84	41.69	22.84	41.69
ENSG00000274012	RN7SL2	RNA, 7SL, cytoplasmic 2 [Source:HGNC Symbol;Acc:HGNC:23134]	2.1	1.07049	1.60743e-48	2.27e-48	yes	up	574.38	1070.83	574.38	1070.83
ENSG00000186493	C5orf38	chromosome 5 open reading frame 38 [Source:HGNC Symbol;Acc:HGNC:24226]	2.1	1.07021	1.82432e-11	1.08432e-11	yes	up	13.24	38.68	13.24	38.68
ENSG00000099957	P2RX6	purinergic receptor P2X 6 [Source:HGNC Symbol;Acc:HGNC:8538]	2.1	1.07021	3.49783e-05	1.42257e-05	yes	up	1.05	2.77	1.05	2.77
ENSG00000243514	RPL32P33	ribosomal protein L32 pseudogene 33 [Source:HGNC Symbol;Acc:HGNC:36231]	2.1	1.07021	0.000120125	4.62622e-05	yes	up	1.41	2.99	1.41	2.99
ENSG00000279948	AC008895.1		2.1	1.07021	0.000513468	0.000186061	yes	up	0.63	1.18	0.63	1.18
ENSG00000068079	IFI35	interferon induced protein 35 [Source:HGNC Symbol;Acc:HGNC:5399]	2.101	1.0713	4.89597e-58	7.80532e-58	yes	up	35.35	66.79	35.35	66.79
ENSG00000113407	TARS	threonyl-tRNA synthetase [Source:HGNC Symbol;Acc:HGNC:11572]	2.102	1.07143	1.73379e-252	9.03934e-252	yes	up	88.9	155.16	88.9	155.16
ENSG00000123992	DNPEP	aspartyl aminopeptidase [Source:HGNC Symbol;Acc:HGNC:2981]	2.102	1.07191	1.32689e-110	3.39011e-110	yes	up	61.14	104.94	61.14	104.94
ENSG00000204520	MICA	MHC class I polypeptide-related sequence A [Source:HGNC Symbol;Acc:HGNC:7090]	2.104	1.07287	5.81755e-24	5.15497e-24	yes	up	10.8	20.42	10.8	20.42
ENSG00000162236	STX5	syntaxin 5 [Source:HGNC Symbol;Acc:HGNC:11440]	2.105	1.07416	1.35937e-95	3.1548e-95	yes	up	35.8	66.83	35.8	66.83
ENSG00000059122	FLYWCH1	FLYWCH-type zinc finger 1 [Source:HGNC Symbol;Acc:HGNC:25404]	2.106	1.07435	1.4683e-112	3.80626e-112	yes	up	25.27	61.1	25.27	61.1
ENSG00000006015	C19orf60	chromosome 19 open reading frame 60 [Source:HGNC Symbol;Acc:HGNC:26098]	2.107	1.07507	4.73447e-78	9.29549e-78	yes	up	66.24	128.6	66.24	128.6
ENSG00000174943	KCTD13	potassium channel tetramerization domain containing 13 [Source:HGNC Symbol;Acc:HGNC:22234]	2.109	1.07652	5.87516e-78	1.15229e-77	yes	up	29.78	53.57	29.78	53.57
ENSG00000259623	AC125257.1		2.109	1.07682	5.33673e-11	3.11138e-11	yes	up	1.95	3.69	1.95	3.69
ENSG00000172269	DPAGT1	dolichyl-phosphate N-acetylglucosaminephosphotransferase 1 [Source:HGNC Symbol;Acc:HGNC:2995]	2.112	1.07853	5.49376e-84	1.13741e-83	yes	up	40.35	54.97	40.35	54.97
ENSG00000072849	DERL2	derlin 2 [Source:HGNC Symbol;Acc:HGNC:17943]	2.112	1.07838	1.39062e-70	2.55636e-70	yes	up	39.56	89.37	39.56	89.37
ENSG00000093010	COMT	catechol-O-methyltransferase [Source:HGNC Symbol;Acc:HGNC:2228]	2.113	1.07919	0	0	yes	up	292.13	542.29	292.13	542.29
ENSG00000099804	CDC34	cell division cycle 34 [Source:HGNC Symbol;Acc:HGNC:1734]	2.113	1.0796	6.45945e-55	9.87902e-55	yes	up	29.84	47.77	29.84	47.77
ENSG00000196449	YRDC	yrdC N6-threonylcarbamoyltransferase domain containing [Source:HGNC Symbol;Acc:HGNC:28905]	2.114	1.07978	4.69327e-48	6.59029e-48	yes	up	17.48	33.74	17.48	33.74
ENSG00000103257	SLC7A5	solute carrier family 7 member 5 [Source:HGNC Symbol;Acc:HGNC:11063]	2.115	1.08064	0	0	yes	up	474.34	920.81	474.34	920.81
ENSG00000132196	HSD17B7	hydroxysteroid 17-beta dehydrogenase 7 [Source:HGNC Symbol;Acc:HGNC:5215]	2.115	1.08066	7.11493e-48	9.96447e-48	yes	up	30.82	43.66	30.82	43.66
ENSG00000124523	SIRT5	sirtuin 5 [Source:HGNC Symbol;Acc:HGNC:14933]	2.117	1.08206	8.73943e-13	5.4843e-13	yes	up	3.01	3.88	3.01	3.88
ENSG00000004838	ZMYND10	zinc finger MYND-type containing 10 [Source:HGNC Symbol;Acc:HGNC:19412]	2.117	1.0818	6.50353e-07	3.03341e-07	yes	up	2.03	3.3	2.03	3.3
ENSG00000139974	SLC38A6	solute carrier family 38 member 6 [Source:HGNC Symbol;Acc:HGNC:19863]	2.118	1.08242	2.72303e-23	2.37279e-23	yes	up	10.14	17.99	10.14	17.99
ENSG00000111962	UST	uronyl 2-sulfotransferase [Source:HGNC Symbol;Acc:HGNC:17223]	2.118	1.08275	3.42641e-18	2.59616e-18	yes	up	2.29	4.96	2.29	4.96
ENSG00000089847	ANKRD24	ankyrin repeat domain 24 [Source:HGNC Symbol;Acc:HGNC:29424]	2.119	1.08351	3.2833e-06	1.44778e-06	yes	up	0.71	1.34	0.71	1.34
ENSG00000166780	C16orf45	chromosome 16 open reading frame 45 [Source:HGNC Symbol;Acc:HGNC:19213]	2.122	1.08525	6.11465e-73	1.15076e-72	yes	up	19.74	40.84	19.74	40.84
ENSG00000133398	MED10	mediator complex subunit 10 [Source:HGNC Symbol;Acc:HGNC:28760]	2.123	1.08615	2.38119e-41	3.02942e-41	yes	up	25.77	48.12	25.77	48.12
ENSG00000179698	WDR97	WD repeat domain 97 [Source:HGNC Symbol;Acc:HGNC:26959]	2.124	1.0868	0.000391744	0.000143687	yes	up	0.35	1.06	0.35	1.06
ENSG00000240291	AL450384.2		2.125	1.08726	5.26369e-06	2.28584e-06	yes	up	2.33	4.11	2.33	4.11
ENSG00000137133	HINT2	histidine triad nucleotide binding protein 2 [Source:HGNC Symbol;Acc:HGNC:18344]	2.126	1.08834	1.1085e-56	1.7389e-56	yes	up	75.86	150.25	75.86	150.25
ENSG00000108641	B9D1	B9 domain containing 1 [Source:HGNC Symbol;Acc:HGNC:24123]	2.126	1.08842	4.8285e-40	5.99541e-40	yes	up	32.6	62.1	32.6	62.1
ENSG00000059728	MXD1	MAX dimerization protein 1 [Source:HGNC Symbol;Acc:HGNC:6761]	2.13	1.09062	8.24493e-34	9.18649e-34	yes	up	5.44	7.02	5.44	7.02
ENSG00000235652	AL356599.1		2.134	1.0939	1.08925e-09	5.95237e-10	yes	up	3.32	7.37	3.32	7.37
ENSG00000102452	NALCN	sodium leak channel, non-selective [Source:HGNC Symbol;Acc:HGNC:19082]	2.135	1.09431	1.32202e-06	6.02654e-07	yes	up	1	2.5	1	2.5
ENSG00000267309	AC092295.2		2.135	1.09409	1.27187e-05	5.37043e-06	yes	up	1.98	3.79	1.98	3.79
ENSG00000128335	APOL2	apolipoprotein L2 [Source:HGNC Symbol;Acc:HGNC:619]	2.136	1.09509	3.1691e-102	7.66541e-102	yes	up	26.98	51.07	26.98	51.07
ENSG00000110660	SLC35F2	solute carrier family 35 member F2 [Source:HGNC Symbol;Acc:HGNC:23615]	2.136	1.09509	6.17795e-12	3.74372e-12	yes	up	2.08	4.18	2.08	4.18
ENSG00000223945	AC244033.1		2.136	1.09488	3.79164e-08	1.91098e-08	yes	up	1.65	2.98	1.65	2.98
ENSG00000101310	SEC23B	Sec23 homolog B, coat complex II component [Source:HGNC Symbol;Acc:HGNC:10702]	2.137	1.09568	4.87349e-296	3.06448e-295	yes	up	60.23	111.73	60.23	111.73
ENSG00000136770	DNAJC1	DnaJ heat shock protein family (Hsp40) member C1 [Source:HGNC Symbol;Acc:HGNC:20090]	2.137	1.09537	4.48982e-68	7.98925e-68	yes	up	20.59	37.4	20.59	37.4
ENSG00000144867	SRPRB	SRP receptor beta subunit [Source:HGNC Symbol;Acc:HGNC:24085]	2.146	1.10187	6.19845e-187	2.48642e-186	yes	up	57.87	101.41	57.87	101.41
ENSG00000167323	STIM1	stromal interaction molecule 1 [Source:HGNC Symbol;Acc:HGNC:11386]	2.146	1.10138	2.75527e-120	7.55829e-120	yes	up	22.75	34.68	22.75	34.68
ENSG00000073756	PTGS2	prostaglandin-endoperoxide synthase 2 [Source:HGNC Symbol;Acc:HGNC:9605]	2.146	1.10192	9.89079e-43	1.28423e-42	yes	up	5.32	10.04	5.32	10.04
ENSG00000168701	TMEM208	transmembrane protein 208 [Source:HGNC Symbol;Acc:HGNC:25015]	2.147	1.10255	4.08106e-72	7.63795e-72	yes	up	71.72	137.3	71.72	137.3
ENSG00000260193	AL138781.1		2.147	1.10263	0.00243017	0.000811191	yes	up	1.28	2.02	1.28	2.02
ENSG00000250565	ATP6V1E2	ATPase H+ transporting V1 subunit E2 [Source:HGNC Symbol;Acc:HGNC:18125]	2.148	1.10282	1.2009e-17	8.96229e-18	yes	up	6.43	10.79	6.43	10.79
ENSG00000174276	ZNHIT2	zinc finger HIT-type containing 2 [Source:HGNC Symbol;Acc:HGNC:1177]	2.149	1.10382	2.25388e-46	3.08574e-46	yes	up	22.57	43.46	22.57	43.46
ENSG00000099866	MADCAM1	mucosal vascular addressin cell adhesion molecule 1 [Source:HGNC Symbol;Acc:HGNC:6765]	2.15	1.10416	0.00300644	0.000991196	yes	up	0.69	3	0.69	3
ENSG00000266208	AC080112.2		2.151	1.10528	3.59254e-12	2.20101e-12	yes	up	3.01	5.8	3.01	5.8
ENSG00000111678	C12orf57	chromosome 12 open reading frame 57 [Source:HGNC Symbol;Acc:HGNC:29521]	2.153	1.10656	7.85753e-224	3.67924e-223	yes	up	394.64	749.73	394.64	749.73
ENSG00000149948	HMGA2	high mobility group AT-hook 2 [Source:HGNC Symbol;Acc:HGNC:5009]	2.153	1.10614	2.80972e-27	2.69153e-27	yes	up	4.48	7.82	4.48	7.82
ENSG00000124802	EEF1E1	eukaryotic translation elongation factor 1 epsilon 1 [Source:HGNC Symbol;Acc:HGNC:3212]	2.154	1.10724	1.03874e-29	1.0496e-29	yes	up	28.85	52.99	28.85	52.99
ENSG00000163463	KRTCAP2	keratinocyte associated protein 2 [Source:HGNC Symbol;Acc:HGNC:28942]	2.156	1.1082	1.64388e-146	5.30278e-146	yes	up	252.17	507.67	252.17	507.67
ENSG00000166435	XRRA1	X-ray radiation resistance associated 1 [Source:HGNC Symbol;Acc:HGNC:18868]	2.159	1.11068	2.90115e-35	3.31277e-35	yes	up	6.34	13.81	6.34	13.81
ENSG00000226754	AL606760.1		2.159	1.11022	3.44927e-07	1.63651e-07	yes	up	3.22	6.23	3.22	6.23
ENSG00000268362	AC092279.1		2.16	1.11115	2.9522e-05	1.20832e-05	yes	up	1.66	3.12	1.66	3.12
ENSG00000100284	TOM1	target of myb1 membrane trafficking protein [Source:HGNC Symbol;Acc:HGNC:11982]	2.161	1.11161	8.24024e-165	2.94665e-164	yes	up	36.29	68.15	36.29	68.15
ENSG00000114735	HEMK1	HemK methyltransferase family member 1 [Source:HGNC Symbol;Acc:HGNC:24923]	2.161	1.11183	5.38153e-104	1.31969e-103	yes	up	11.71	24.83	11.71	24.83
ENSG00000160570	DEDD2	death effector domain containing 2 [Source:HGNC Symbol;Acc:HGNC:24450]	2.164	1.11338	1.0609e-41	1.35666e-41	yes	up	19.31	33.69	19.31	33.69
ENSG00000277147	LINC00869	long intergenic non-protein coding RNA 869 [Source:HGNC Symbol;Acc:HGNC:29050]	2.164	1.11342	1.42468e-21	1.18671e-21	yes	up	10.9	26	10.9	26
ENSG00000135506	OS9	OS9, endoplasmic reticulum lectin [Source:HGNC Symbol;Acc:HGNC:16994]	2.165	1.11421	0	0	yes	up	363.15	676.45	363.15	676.45
ENSG00000167920	TMEM99	transmembrane protein 99 [Source:HGNC Symbol;Acc:HGNC:28305]	2.165	1.11438	9.5175e-20	7.51096e-20	yes	up	10.67	22.84	10.67	22.84
ENSG00000100528	CNIH1	cornichon family AMPA receptor auxiliary protein 1 [Source:HGNC Symbol;Acc:HGNC:19431]	2.166	1.11523	5.27976e-167	1.91188e-166	yes	up	95.1	206.87	95.1	206.87
ENSG00000283496	AL360181.5		2.167	1.1154	1.00276e-05	4.26461e-06	yes	up	2.97	14.26	2.97	14.26
ENSG00000134109	EDEM1	ER degradation enhancing alpha-mannosidase like protein 1 [Source:HGNC Symbol;Acc:HGNC:18967]	2.169	1.11723	1.0977e-272	6.26722e-272	yes	up	23.23	45.19	23.23	45.19
ENSG00000196878	LAMB3	laminin subunit beta 3 [Source:HGNC Symbol;Acc:HGNC:6490]	2.169	1.11734	6.03939e-50	8.66018e-50	yes	up	6.64	12.09	6.64	12.09
ENSG00000125734	GPR108	G protein-coupled receptor 108 [Source:HGNC Symbol;Acc:HGNC:17829]	2.171	1.11847	1.11081e-134	3.31864e-134	yes	up	51.55	101.58	51.55	101.58
ENSG00000269918	AF131215.6		2.171	1.11825	1.29615e-05	5.46738e-06	yes	up	1.21	2.34	1.21	2.34
ENSG00000143575	HAX1	HCLS1 associated protein X-1 [Source:HGNC Symbol;Acc:HGNC:16915]	2.172	1.11928	1.59116e-173	5.97695e-173	yes	up	95.81	187.33	95.81	187.33
ENSG00000177576	C18orf32	chromosome 18 open reading frame 32 [Source:HGNC Symbol;Acc:HGNC:31690]	2.172	1.11919	2.01471e-88	4.37054e-88	yes	up	42.12	85.85	42.12	85.85
ENSG00000149050	ZNF214	zinc finger protein 214 [Source:HGNC Symbol;Acc:HGNC:13006]	2.173	1.11953	0.000444504	0.000162033	yes	up	0.74	1.71	0.74	1.71
ENSG00000169252	ADRB2	adrenoceptor beta 2 [Source:HGNC Symbol;Acc:HGNC:286]	2.175	1.12084	0.000486819	0.000176852	yes	up	0.42	0.82	0.42	0.82
ENSG00000132471	WBP2	WW domain binding protein 2 [Source:HGNC Symbol;Acc:HGNC:12738]	2.177	1.12237	0	0	yes	up	175.49	341.13	175.49	341.13
ENSG00000147027	TMEM47	transmembrane protein 47 [Source:HGNC Symbol;Acc:HGNC:18515]	2.177	1.12215	7.96784e-81	1.60154e-80	yes	up	10.48	20.41	10.48	20.41
ENSG00000109846	CRYAB	crystallin alpha B [Source:HGNC Symbol;Acc:HGNC:2389]	2.177	1.12234	3.47602e-30	3.55483e-30	yes	up	23.13	43.46	23.13	43.46
ENSG00000167779	IGFBP6	insulin like growth factor binding protein 6 [Source:HGNC Symbol;Acc:HGNC:5475]	2.178	1.12302	3.55849e-147	1.15288e-146	yes	up	86.59	162.37	86.59	162.37
ENSG00000146733	PSPH	phosphoserine phosphatase [Source:HGNC Symbol;Acc:HGNC:9577]	2.178	1.12295	2.67016e-93	6.09053e-93	yes	up	28.9	59.99	28.9	59.99
ENSG00000118503	TNFAIP3	TNF alpha induced protein 3 [Source:HGNC Symbol;Acc:HGNC:11896]	2.178	1.12332	2.98305e-32	3.20384e-32	yes	up	3.87	9.3	3.87	9.3
ENSG00000186409	CCDC30	coiled-coil domain containing 30 [Source:HGNC Symbol;Acc:HGNC:26103]	2.178	1.12275	5.03959e-06	2.19262e-06	yes	up	2.33	9.77	2.33	9.77
ENSG00000115944	COX7A2L	cytochrome c oxidase subunit 7A2 like [Source:HGNC Symbol;Acc:HGNC:2289]	2.179	1.12379	1.62119e-141	5.04593e-141	yes	up	81.62	160.71	81.62	160.71
ENSG00000124191	TOX2	TOX high mobility group box family member 2 [Source:HGNC Symbol;Acc:HGNC:16095]	2.179	1.12398	1.83152e-39	2.24494e-39	yes	up	13.94	25.95	13.94	25.95
ENSG00000254402	LRRC24	leucine rich repeat containing 24 [Source:HGNC Symbol;Acc:HGNC:28947]	2.18	1.12439	1.34595e-07	6.57353e-08	yes	up	1.94	2.72	1.94	2.72
ENSG00000185666	SYN3	synapsin III [Source:HGNC Symbol;Acc:HGNC:11496]	2.181	1.12492	4.01432e-29	3.99558e-29	yes	up	4.9	32.83	4.9	32.83
ENSG00000224271	AL117329.1		2.185	1.12755	1.12437e-08	5.84325e-09	yes	up	15.84	28.32	15.84	28.32
ENSG00000120215	MLANA	melan-A [Source:HGNC Symbol;Acc:HGNC:7124]	2.185	1.12761	0.000108277	4.189e-05	yes	up	1.95	11.6	1.95	11.6
ENSG00000257261	AC008014.1		2.187	1.12911	3.26207e-09	1.73996e-09	yes	up	13.11	11.36	13.11	11.36
ENSG00000117984	CTSD	cathepsin D [Source:HGNC Symbol;Acc:HGNC:2529]	2.189	1.1302	0	0	yes	up	779.01	1615.6	779.01	1615.6
ENSG00000242687	AC004893.2		2.189	1.13036	8.87506e-05	3.46235e-05	yes	up	4.99	7.4	4.99	7.4
ENSG00000005243	COPZ2	coatomer protein complex subunit zeta 2 [Source:HGNC Symbol;Acc:HGNC:19356]	2.19	1.13062	2.18509e-16	1.56696e-16	yes	up	12.65	25.05	12.65	25.05
ENSG00000203805	PLPP4	phospholipid phosphatase 4 [Source:HGNC Symbol;Acc:HGNC:23531]	2.191	1.13161	2.82194e-26	2.64338e-26	yes	up	18.82	30.26	18.82	30.26
ENSG00000263020	AL662899.3		2.191	1.13172	1.65805e-14	1.1103e-14	yes	up	6.03	18.06	6.03	18.06
ENSG00000011638	TMEM159	transmembrane protein 159 [Source:HGNC Symbol;Acc:HGNC:30136]	2.191	1.13191	1.2995e-11	7.76598e-12	yes	up	4.43	9.23	4.43	9.23
ENSG00000251485	AC068134.3		2.192	1.1323	0.00117552	0.00040763	yes	up	2.21	4.33	2.21	4.33
ENSG00000142657	PGD	phosphogluconate dehydrogenase [Source:HGNC Symbol;Acc:HGNC:8891]	2.193	1.1326	0	0	yes	up	136.03	251.73	136.03	251.73
ENSG00000234290	AC116366.1		2.194	1.13338	2.61162e-07	1.25088e-07	yes	up	0.82	1.61	0.82	1.61
ENSG00000128284	APOL3	apolipoprotein L3 [Source:HGNC Symbol;Acc:HGNC:14868]	2.196	1.13466	6.10109e-21	4.98935e-21	yes	up	6.23	11.66	6.23	11.66
ENSG00000159267	HLCS	holocarboxylase synthetase [Source:HGNC Symbol;Acc:HGNC:4976]	2.2	1.13741	5.57466e-116	1.48546e-115	yes	up	15.59	27.06	15.59	27.06
ENSG00000108771	DHX58	DExH-box helicase 58 [Source:HGNC Symbol;Acc:HGNC:29517]	2.201	1.13817	2.43573e-32	2.62054e-32	yes	up	10.08	20.68	10.08	20.68
ENSG00000234062	AL390879.2		2.201	1.13836	3.15484e-06	1.39395e-06	yes	up	1.18	13.44	1.18	13.44
ENSG00000283441	MIR499B	microRNA 499b [Source:HGNC Symbol;Acc:HGNC:41640]	2.202	1.13893	1.69106e-05	7.05959e-06	yes	up	1.47	2.9	1.47	2.9
ENSG00000156587	UBE2L6	ubiquitin conjugating enzyme E2 L6 [Source:HGNC Symbol;Acc:HGNC:12490]	2.203	1.13918	2.82466e-92	6.36495e-92	yes	up	40.55	79.94	40.55	79.94
ENSG00000263327	TAPT1-AS1	TAPT1 antisense RNA 1 (head to head) [Source:HGNC Symbol;Acc:HGNC:26832]	2.206	1.14159	2.03784e-11	1.20968e-11	yes	up	5.06	7.32	5.06	7.32
ENSG00000269896	AL513477.1		2.206	1.14147	1.9143e-06	8.59596e-07	yes	up	1.12	6.49	1.12	6.49
ENSG00000119650	IFT43	intraflagellar transport 43 [Source:HGNC Symbol;Acc:HGNC:29669]	2.207	1.14181	5.42632e-30	5.52508e-30	yes	up	22.99	69.36	22.99	69.36
ENSG00000197857	ZNF44	zinc finger protein 44 [Source:HGNC Symbol;Acc:HGNC:13110]	2.207	1.14181	3.9616e-23	3.43758e-23	yes	up	4.14	8.34	4.14	8.34
ENSG00000182372	CLN8	CLN8, transmembrane ER and ERGIC protein [Source:HGNC Symbol;Acc:HGNC:2079]	2.207	1.1421	6.47206e-15	4.40287e-15	yes	up	2.73	3.69	2.73	3.69
ENSG00000107338	SHB	SH2 domain containing adaptor protein B [Source:HGNC Symbol;Acc:HGNC:10838]	2.209	1.14361	7.55846e-61	1.23623e-60	yes	up	11.27	22.3	11.27	22.3
ENSG00000132274	TRIM22	tripartite motif containing 22 [Source:HGNC Symbol;Acc:HGNC:16379]	2.21	1.14425	9.33019e-101	2.23357e-100	yes	up	20.61	32.77	20.61	32.77
ENSG00000189332	AC090099.1		2.211	1.14498	5.53638e-11	3.22273e-11	yes	up	1.74	3.46	1.74	3.46
ENSG00000120306	CYSTM1	cysteine rich transmembrane module containing 1 [Source:HGNC Symbol;Acc:HGNC:30239]	2.212	1.14521	3.22109e-95	7.45684e-95	yes	up	52.66	99.54	52.66	99.54
ENSG00000168477	TNXB	tenascin XB [Source:HGNC Symbol;Acc:HGNC:11976]	2.212	1.1453	1.38739e-13	8.98504e-14	yes	up	1.22	5.35	1.22	5.35
ENSG00000273320	AC007032.1		2.216	1.14811	0.00187877	0.000635452	yes	up	1.76	3.49	1.76	3.49
ENSG00000250132	AC004803.1		2.217	1.14892	2.16702e-12	1.34134e-12	yes	up	3.34	6.81	3.34	6.81
ENSG00000130164	LDLR	low density lipoprotein receptor [Source:HGNC Symbol;Acc:HGNC:6547]	2.22	1.15085	0	0	yes	up	48.15	86.72	48.15	86.72
ENSG00000169203	NPIPB12	nuclear pore complex interacting protein family, member B12 [Source:HGNC Symbol;Acc:HGNC:37491]	2.22	1.15054	3.6678e-81	7.40832e-81	yes	up	22.73	43.99	22.73	43.99
ENSG00000135919	SERPINE2	serpin family E member 2 [Source:HGNC Symbol;Acc:HGNC:8951]	2.221	1.15115	0	0	yes	up	1438.91	2481.4	1438.91	2481.4
ENSG00000169876	MUC17	mucin 17, cell surface associated [Source:HGNC Symbol;Acc:HGNC:16800]	2.221	1.15146	4.77817e-157	1.63935e-156	yes	up	12.12	24.1	12.12	24.1
ENSG00000176020	AMIGO3	adhesion molecule with Ig like domain 3 [Source:HGNC Symbol;Acc:HGNC:24075]	2.221	1.15112	1.77979e-43	2.3378e-43	yes	up	7.59	15.1	7.59	15.1
ENSG00000157680	DGKI	diacylglycerol kinase iota [Source:HGNC Symbol;Acc:HGNC:2855]	2.222	1.15174	7.99276e-06	3.42701e-06	yes	up	0.66	2.81	0.66	2.81
ENSG00000139112	GABARAPL1	GABA type A receptor associated protein like 1 [Source:HGNC Symbol;Acc:HGNC:4068]	2.223	1.1526	8.13734e-58	1.29396e-57	yes	up	16.5	42.98	16.5	42.98
ENSG00000168394	TAP1	transporter 1, ATP binding cassette subfamily B member [Source:HGNC Symbol;Acc:HGNC:43]	2.224	1.1532	6.45789e-196	2.72869e-195	yes	up	34.46	68.68	34.46	68.68
ENSG00000105518	TMEM205	transmembrane protein 205 [Source:HGNC Symbol;Acc:HGNC:29631]	2.225	1.15358	7.36656e-106	1.83059e-105	yes	up	90.81	179.78	90.81	179.78
ENSG00000233621	LINC01137	long intergenic non-protein coding RNA 1137 [Source:HGNC Symbol;Acc:HGNC:49453]	2.227	1.15538	4.10063e-09	2.17633e-09	yes	up	3.15	6.29	3.15	6.29
ENSG00000067167	TRAM1	translocation associated membrane protein 1 [Source:HGNC Symbol;Acc:HGNC:20568]	2.229	1.15668	0	0	yes	up	74.49	146.8	74.49	146.8
ENSG00000177989	ODF3B	outer dense fiber of sperm tails 3B [Source:HGNC Symbol;Acc:HGNC:34388]	2.229	1.15639	1.2334e-17	9.20116e-18	yes	up	4.29	9.63	4.29	9.63
ENSG00000187642	PERM1	PPARGC1 and ESRR induced regulator, muscle 1 [Source:HGNC Symbol;Acc:HGNC:28208]	2.231	1.15768	0.000788902	0.00027966	yes	up	1.02	2.45	1.02	2.45
ENSG00000264920	AC018521.5		2.233	1.15879	5.17613e-08	2.58809e-08	yes	up	11.46	22.94	11.46	22.94
ENSG00000106617	PRKAG2	protein kinase AMP-activated non-catalytic subunit gamma 2 [Source:HGNC Symbol;Acc:HGNC:9386]	2.234	1.1599	4.45819e-41	5.63906e-41	yes	up	11.61	18.79	11.61	18.79
ENSG00000112972	HMGCS1	3-hydroxy-3-methylglutaryl-CoA synthase 1 [Source:HGNC Symbol;Acc:HGNC:5007]	2.236	1.16107	1.62287e-217	7.36732e-217	yes	up	34.72	64.9	34.72	64.9
ENSG00000220201	ZGLP1	zinc finger, GATA-like protein 1 [Source:HGNC Symbol;Acc:HGNC:37245]	2.236	1.16089	1.37635e-06	6.26574e-07	yes	up	2.91	6.38	2.91	6.38
ENSG00000159588	CCDC17	coiled-coil domain containing 17 [Source:HGNC Symbol;Acc:HGNC:26574]	2.238	1.16247	5.35927e-07	2.5126e-07	yes	up	1.24	2.7	1.24	2.7
ENSG00000237773	AC003075.1		2.238	1.16214	0.00297532	0.000981717	yes	up	3.58	7.14	3.58	7.14
ENSG00000271816	BMS1P4	BMS1, ribosome biogenesis factor pseudogene 4 [Source:NCBI gene;Acc:729096]	2.239	1.16296	0.000287198	0.000106804	yes	up	0.81	1.62	0.81	1.62
ENSG00000077150	NFKB2	nuclear factor kappa B subunit 2 [Source:HGNC Symbol;Acc:HGNC:7795]	2.244	1.16602	1.2317e-133	3.66219e-133	yes	up	24.39	51.77	24.39	51.77
ENSG00000147251	DOCK11	dedicator of cytokinesis 11 [Source:HGNC Symbol;Acc:HGNC:23483]	2.247	1.16802	6.0391e-60	9.78275e-60	yes	up	4.38	13.03	4.38	13.03
ENSG00000176563	CNTD1	cyclin N-terminal domain containing 1 [Source:HGNC Symbol;Acc:HGNC:26847]	2.248	1.16896	1.09849e-05	4.66002e-06	yes	up	0.83	2.65	0.83	2.65
ENSG00000203288	TDRKH-AS1	TDRKH antisense RNA 1 [Source:HGNC Symbol;Acc:HGNC:40578]	2.248	1.16875	1.2895e-05	5.44181e-06	yes	up	3.45	7.89	3.45	7.89
ENSG00000102878	HSF4	heat shock transcription factor 4 [Source:HGNC Symbol;Acc:HGNC:5227]	2.249	1.169	5.56593e-81	1.12118e-80	yes	up	34.07	81.47	34.07	81.47
ENSG00000269242	AC010422.3		2.251	1.17032	5.42662e-14	3.57093e-14	yes	up	9.97	20.11	9.97	20.11
ENSG00000104980	TIMM44	translocase of inner mitochondrial membrane 44 [Source:HGNC Symbol;Acc:HGNC:17316]	2.253	1.17154	1.82365e-86	3.87699e-86	yes	up	33.4	61.81	33.4	61.81
ENSG00000188313	PLSCR1	phospholipid scramblase 1 [Source:HGNC Symbol;Acc:HGNC:9092]	2.253	1.1718	4.36059e-66	7.61014e-66	yes	up	25.66	58.69	25.66	58.69
ENSG00000171159	C9orf16	chromosome 9 open reading frame 16 [Source:HGNC Symbol;Acc:HGNC:17823]	2.254	1.17235	3.03507e-95	7.03497e-95	yes	up	95.87	176.28	95.87	176.28
ENSG00000154589	LY96	lymphocyte antigen 96 [Source:HGNC Symbol;Acc:HGNC:17156]	2.254	1.17257	4.96851e-05	1.9862e-05	yes	up	4.91	9.94	4.91	9.94
ENSG00000172590	MRPL52	mitochondrial ribosomal protein L52 [Source:HGNC Symbol;Acc:HGNC:16655]	2.258	1.17479	1.35302e-66	2.37803e-66	yes	up	75.15	138.66	75.15	138.66
ENSG00000037897	METTL1	methyltransferase like 1 [Source:HGNC Symbol;Acc:HGNC:7030]	2.259	1.17546	1.12571e-28	1.10889e-28	yes	up	9.32	25.7	9.32	25.7
ENSG00000259865	AL390728.6		2.259	1.17557	1.42825e-08	7.37918e-09	yes	up	3.24	6.56	3.24	6.56
ENSG00000122035	RASL11A	RAS like family 11 member A [Source:HGNC Symbol;Acc:HGNC:23802]	2.26	1.17601	2.18307e-06	9.76396e-07	yes	up	1.73	3.5	1.73	3.5
ENSG00000105865	DUS4L	dihydrouridine synthase 4 like [Source:HGNC Symbol;Acc:HGNC:21517]	2.261	1.17683	3.52482e-26	3.29763e-26	yes	up	6.75	14.35	6.75	14.35
ENSG00000144681	STAC	SH3 and cysteine rich domain [Source:HGNC Symbol;Acc:HGNC:11353]	2.266	1.18028	1.27787e-43	1.68267e-43	yes	up	8.82	17.83	8.82	17.83
ENSG00000162614	NEXN	nexilin F-actin binding protein [Source:HGNC Symbol;Acc:HGNC:29557]	2.266	1.18043	1.68606e-18	1.29038e-18	yes	up	2.67	5.18	2.67	5.18
ENSG00000131015	ULBP2	UL16 binding protein 2 [Source:HGNC Symbol;Acc:HGNC:14894]	2.266	1.18043	4.00476e-13	2.544e-13	yes	up	4.75	9.64	4.75	9.64
ENSG00000122986	HVCN1	hydrogen voltage gated channel 1 [Source:HGNC Symbol;Acc:HGNC:28240]	2.267	1.18061	0.00130529	0.000449864	yes	up	0.74	1.51	0.74	1.51
ENSG00000251503	APITD1-CORT	APITD1-CORT readthrough [Source:HGNC Symbol;Acc:HGNC:38843]	2.269	1.18219	1.8676e-06	8.39843e-07	yes	up	2.14	4.16	2.14	4.16
ENSG00000142669	SH3BGRL3	SH3 domain binding glutamate rich protein like 3 [Source:HGNC Symbol;Acc:HGNC:15568]	2.27	1.18266	0	0	yes	up	205.5	418.41	205.5	418.41
ENSG00000165752	STK32C	serine/threonine kinase 32C [Source:HGNC Symbol;Acc:HGNC:21332]	2.27	1.18278	2.55451e-22	2.17206e-22	yes	up	23	39.42	23	39.42
ENSG00000175573	C11orf68	chromosome 11 open reading frame 68 [Source:HGNC Symbol;Acc:HGNC:28801]	2.271	1.18352	5.3056e-180	2.04879e-179	yes	up	63.12	130.75	63.12	130.75
ENSG00000147400	CETN2	centrin 2 [Source:HGNC Symbol;Acc:HGNC:1867]	2.271	1.18342	4.14318e-81	8.36396e-81	yes	up	29.75	60.48	29.75	60.48
ENSG00000267317	AC027307.2		2.273	1.18434	3.64595e-14	2.41283e-14	yes	up	8.69	17.7	8.69	17.7
ENSG00000277715	AC079174.2		2.275	1.18569	0.00277351	0.000918059	yes	up	0.49	1	0.49	1
ENSG00000231106	LINC01436	long intergenic non-protein coding RNA 1436 [Source:HGNC Symbol;Acc:HGNC:50754]	2.279	1.18839	5.96244e-06	2.58056e-06	yes	up	2.53	5.17	2.53	5.17
ENSG00000196182	STK40	serine/threonine kinase 40 [Source:HGNC Symbol;Acc:HGNC:21373]	2.28	1.1892	3.58715e-81	7.24934e-81	yes	up	10.82	21.72	10.82	21.72
ENSG00000140104	C14orf79	chromosome 14 open reading frame 79 [Source:HGNC Symbol;Acc:HGNC:20126]	2.284	1.19152	1.41567e-45	1.91145e-45	yes	up	9.32	19.97	9.32	19.97
ENSG00000166598	HSP90B1	heat shock protein 90 beta family member 1 [Source:HGNC Symbol;Acc:HGNC:12028]	2.286	1.1929	0	0	yes	up	1045.05	2112.38	1045.05	2112.38
ENSG00000100906	NFKBIA	NFKB inhibitor alpha [Source:HGNC Symbol;Acc:HGNC:7797]	2.288	1.19419	5.90652e-121	1.6311e-120	yes	up	47.44	94.33	47.44	94.33
ENSG00000054598	FOXC1	forkhead box C1 [Source:HGNC Symbol;Acc:HGNC:3800]	2.289	1.19479	2.52544e-78	4.97673e-78	yes	up	9.03	18.51	9.03	18.51
ENSG00000117410	ATP6V0B	ATPase H+ transporting V0 subunit b [Source:HGNC Symbol;Acc:HGNC:861]	2.291	1.196	1.17575e-288	7.19864e-288	yes	up	127.29	262.36	127.29	262.36
ENSG00000140941	MAP1LC3B	microtubule associated protein 1 light chain 3 beta [Source:HGNC Symbol;Acc:HGNC:13352]	2.292	1.19633	7.13332e-266	3.98112e-265	yes	up	50.08	98.57	50.08	98.57
ENSG00000177666	PNPLA2	patatin like phospholipase domain containing 2 [Source:HGNC Symbol;Acc:HGNC:30802]	2.292	1.19681	2.85598e-236	1.40628e-235	yes	up	51.19	117.26	51.19	117.26
ENSG00000236081	ELFN1-AS1	ELFN1 antisense RNA 1 [Source:HGNC Symbol;Acc:HGNC:39071]	2.293	1.19697	5.94769e-07	2.78007e-07	yes	up	6.23	12.74	6.23	12.74
ENSG00000279035	AC022211.4		2.294	1.19757	2.49021e-05	1.02634e-05	yes	up	2.2	5.69	2.2	5.69
ENSG00000261613	AC093525.6		2.295	1.19854	4.89621e-16	3.47234e-16	yes	up	3.56	7.32	3.56	7.32
ENSG00000123609	NMI	N-myc and STAT interactor [Source:HGNC Symbol;Acc:HGNC:7854]	2.297	1.19959	2.55001e-52	3.76836e-52	yes	up	16.01	32.85	16.01	32.85
ENSG00000086619	ERO1B	endoplasmic reticulum oxidoreductase 1 beta [Source:HGNC Symbol;Acc:HGNC:14355]	2.297	1.19969	2.56271e-49	3.6495e-49	yes	up	4.88	10.06	4.88	10.06
ENSG00000155158	TTC39B	tetratricopeptide repeat domain 39B [Source:HGNC Symbol;Acc:HGNC:23704]	2.297	1.19977	3.65964e-37	4.31795e-37	yes	up	2.62	8.53	2.62	8.53
ENSG00000172476	RAB40A	RAB40A, member RAS oncogene family [Source:HGNC Symbol;Acc:HGNC:18283]	2.298	1.20008	1.3474e-05	5.67391e-06	yes	up	0.72	1.57	0.72	1.57
ENSG00000124783	SSR1	signal sequence receptor subunit 1 [Source:HGNC Symbol;Acc:HGNC:11323]	2.299	1.20075	0	0	yes	up	64.37	128.65	64.37	128.65
ENSG00000204267	TAP2	transporter 2, ATP binding cassette subfamily B member [Source:HGNC Symbol;Acc:HGNC:44]	2.299	1.20089	2.29962e-155	7.82487e-155	yes	up	26.13	67.27	26.13	67.27
ENSG00000175854	SWI5	SWI5 homologous recombination repair protein [Source:HGNC Symbol;Acc:HGNC:31412]	2.299	1.20106	8.08017e-55	1.23273e-54	yes	up	45.63	93.08	45.63	93.08
ENSG00000279689	AC022400.8		2.299	1.2012	2.66277e-18	2.02415e-18	yes	up	2.12	4.37	2.12	4.37
ENSG00000205220	PSMB10	proteasome subunit beta 10 [Source:HGNC Symbol;Acc:HGNC:9538]	2.301	1.20198	3.89581e-56	6.05523e-56	yes	up	37.06	63.66	37.06	63.66
ENSG00000232838	PET117	PET117 homolog [Source:HGNC Symbol;Acc:HGNC:40045]	2.301	1.20216	5.32606e-17	3.89518e-17	yes	up	7.52	15.51	7.52	15.51
ENSG00000206559	ZCWPW2	zinc finger CW-type and PWWP domain containing 2 [Source:HGNC Symbol;Acc:HGNC:23574]	2.301	1.20232	0.0021873	0.000734402	yes	up	0.64	1.24	0.64	1.24
ENSG00000260914	AC026464.4		2.302	1.20311	4.49424e-36	5.21182e-36	yes	up	14.43	29.76	14.43	29.76
ENSG00000197536	C5orf56	chromosome 5 open reading frame 56 [Source:HGNC Symbol;Acc:HGNC:33838]	2.302	1.20264	2.50702e-24	2.23854e-24	yes	up	5.95	18.73	5.95	18.73
ENSG00000165521	EML5	echinoderm microtubule associated protein like 5 [Source:HGNC Symbol;Acc:HGNC:18197]	2.302	1.20276	2.92714e-05	1.19859e-05	yes	up	0.37	0.77	0.37	0.77
ENSG00000186577	SMIM29	small integral membrane protein 29 [Source:HGNC Symbol;Acc:HGNC:1340]	2.303	1.20322	1.17959e-93	2.70054e-93	yes	up	50.65	103.23	50.65	103.23
ENSG00000105963	ADAP1	ArfGAP with dual PH domains 1 [Source:HGNC Symbol;Acc:HGNC:16486]	2.305	1.20461	9.26661e-21	7.53336e-21	yes	up	5.15	10.7	5.15	10.7
ENSG00000268812	AC004264.2		2.307	1.20573	5.03779e-09	2.66307e-09	yes	up	6.08	12.58	6.08	12.58
ENSG00000115275	MOGS	mannosyl-oligosaccharide glucosidase [Source:HGNC Symbol;Acc:HGNC:24862]	2.308	1.20654	0	0	yes	up	66.6	132.95	66.6	132.95
ENSG00000127666	TICAM1	toll like receptor adaptor molecule 1 [Source:HGNC Symbol;Acc:HGNC:18348]	2.308	1.20656	3.80726e-53	5.68726e-53	yes	up	9	18.6	9	18.6
ENSG00000165091	TMC1	transmembrane channel like 1 [Source:HGNC Symbol;Acc:HGNC:16513]	2.31	1.20772	0.00126199	0.000435868	yes	up	4.72	3.63	4.72	3.63
ENSG00000275757	RNA5-8S5	RNA, 5.8S ribosomal 5 [Source:HGNC Symbol;Acc:HGNC:37660]	2.311	1.20869	0	0	yes	up	1382.43	2678.2	1382.43	2678.2
ENSG00000258472	AC005726.2		2.314	1.21061	9.04758e-07	4.17969e-07	yes	up	1.21	2.5	1.21	2.5
ENSG00000102871	TRADD	TNFRSF1A associated via death domain [Source:HGNC Symbol;Acc:HGNC:12030]	2.315	1.21102	4.84754e-49	6.88483e-49	yes	up	14.85	28.36	14.85	28.36
ENSG00000149564	ESAM	endothelial cell adhesion molecule [Source:HGNC Symbol;Acc:HGNC:17474]	2.315	1.21108	6.24543e-06	2.69833e-06	yes	up	1.16	2.47	1.16	2.47
ENSG00000126432	PRDX5	peroxiredoxin 5 [Source:HGNC Symbol;Acc:HGNC:9355]	2.316	1.21166	0	0	yes	up	475.99	1006.5	475.99	1006.5
ENSG00000164713	BRI3	brain protein I3 [Source:HGNC Symbol;Acc:HGNC:1109]	2.318	1.21303	5.526e-90	1.22154e-89	yes	up	68.83	150.96	68.83	150.96
ENSG00000258057	BCDIN3D-AS1	BCDIN3D antisense RNA 1 [Source:HGNC Symbol;Acc:HGNC:44113]	2.32	1.21392	6.87961e-12	4.16213e-12	yes	up	1.86	6.82	1.86	6.82
ENSG00000114850	SSR3	signal sequence receptor subunit 3 [Source:HGNC Symbol;Acc:HGNC:11325]	2.324	1.21691	0	0	yes	up	75.64	164.98	75.64	164.98
ENSG00000183971	NPW	neuropeptide W [Source:HGNC Symbol;Acc:HGNC:30509]	2.325	1.21705	2.39957e-06	1.06976e-06	yes	up	3.06	11.31	3.06	11.31
ENSG00000164970	FAM219A	family with sequence similarity 219 member A [Source:HGNC Symbol;Acc:HGNC:19920]	2.328	1.21901	1.18146e-139	3.64076e-139	yes	up	15.11	32.66	15.11	32.66
ENSG00000177337	DLGAP1-AS1	DLGAP1 antisense RNA 1 [Source:HGNC Symbol;Acc:HGNC:31676]	2.331	1.22076	8.14064e-23	7.01802e-23	yes	up	31.7	21.25	31.7	21.25
ENSG00000105136	ZNF419	zinc finger protein 419 [Source:HGNC Symbol;Acc:HGNC:20648]	2.332	1.22171	4.31448e-52	6.35819e-52	yes	up	11.26	23.4	11.26	23.4
ENSG00000270504	AL391422.3		2.332	1.22154	1.43017e-09	7.77319e-10	yes	up	1.31	2.74	1.31	2.74
ENSG00000143256	PFDN2	prefoldin subunit 2 [Source:HGNC Symbol;Acc:HGNC:8867]	2.334	1.22296	1.84691e-228	8.82567e-228	yes	up	235.18	506.24	235.18	506.24
ENSG00000175482	POLD4	DNA polymerase delta 4, accessory subunit [Source:HGNC Symbol;Acc:HGNC:14106]	2.334	1.22292	1.77497e-139	5.45615e-139	yes	up	97.86	191.16	97.86	191.16
ENSG00000229320	KRT8P12	keratin 8 pseudogene 12 [Source:HGNC Symbol;Acc:HGNC:28057]	2.335	1.22316	1.7617e-19	1.38267e-19	yes	up	6.55	12.88	6.55	12.88
ENSG00000144182	LIPT1	lipoyltransferase 1 [Source:HGNC Symbol;Acc:HGNC:29569]	2.337	1.22478	1.45196e-14	9.74925e-15	yes	up	5.47	11.92	5.47	11.92
ENSG00000260923	LINC02193	long intergenic non-protein coding RNA 2193 [Source:HGNC Symbol;Acc:HGNC:53055]	2.338	1.22504	3.75712e-09	1.99771e-09	yes	up	4.78	10.06	4.78	10.06
ENSG00000189143	CLDN4	claudin 4 [Source:HGNC Symbol;Acc:HGNC:2046]	2.338	1.22549	1.12704e-06	5.16427e-07	yes	up	0.97	1.99	0.97	1.99
ENSG00000262587	AC133552.2		2.338	1.22549	0.00057694	0.00020783	yes	up	1.39	2.91	1.39	2.91
ENSG00000073605	GSDMB	gasdermin B [Source:HGNC Symbol;Acc:HGNC:23690]	2.339	1.22613	1.8726e-12	1.16316e-12	yes	up	4.83	8.39	4.83	8.39
ENSG00000173457	PPP1R14B	protein phosphatase 1 regulatory inhibitor subunit 14B [Source:HGNC Symbol;Acc:HGNC:9057]	2.341	1.22721	1.11594e-307	7.23714e-307	yes	up	172.81	366.94	172.81	366.94
ENSG00000254873	AP001267.1		2.341	1.22697	4.45948e-32	4.77302e-32	yes	up	7.67	14.28	7.67	14.28
ENSG00000269335	IKBKG	inhibitor of nuclear factor kappa B kinase subunit gamma [Source:HGNC Symbol;Acc:HGNC:5961]	2.348	1.23163	1.71658e-167	6.24635e-167	yes	up	42.41	83.03	42.41	83.03
ENSG00000125977	EIF2S2	eukaryotic translation initiation factor 2 subunit beta [Source:HGNC Symbol;Acc:HGNC:3266]	2.349	1.23178	0	0	yes	up	85.37	179.52	85.37	179.52
ENSG00000104432	IL7	interleukin 7 [Source:HGNC Symbol;Acc:HGNC:6023]	2.35	1.23248	0.000708213	0.000252524	yes	up	0.62	5.49	0.62	5.49
ENSG00000068912	ERLEC1	endoplasmic reticulum lectin 1 [Source:HGNC Symbol;Acc:HGNC:25222]	2.351	1.23342	3.63032e-275	2.10827e-274	yes	up	82.95	122.97	82.95	122.97
ENSG00000165175	MID1IP1	MID1 interacting protein 1 [Source:HGNC Symbol;Acc:HGNC:20715]	2.351	1.23331	1.61623e-77	3.1649e-77	yes	up	15.78	34.64	15.78	34.64
ENSG00000177192	PUS1	pseudouridylate synthase 1 [Source:HGNC Symbol;Acc:HGNC:15508]	2.351	1.23338	9.87389e-56	1.52577e-55	yes	up	19.25	35.84	19.25	35.84
ENSG00000182752	PAPPA	pappalysin 1 [Source:HGNC Symbol;Acc:HGNC:8602]	2.351	1.23315	5.29713e-07	2.48472e-07	yes	up	0.2	0.43	0.2	0.43
ENSG00000259604	AC015712.4		2.352	1.23405	2.32324e-42	2.99666e-42	yes	up	8.84	14.75	8.84	14.75
ENSG00000107223	EDF1	endothelial differentiation related factor 1 [Source:HGNC Symbol;Acc:HGNC:3164]	2.354	1.23505	0	0	yes	up	425.73	897.48	425.73	897.48
ENSG00000127952	STYXL1	serine/threonine/tyrosine interacting like 1 [Source:HGNC Symbol;Acc:HGNC:18165]	2.354	1.23539	9.88004e-83	2.02638e-82	yes	up	45.16	92.35	45.16	92.35
ENSG00000120889	TNFRSF10B	TNF receptor superfamily member 10b [Source:HGNC Symbol;Acc:HGNC:11905]	2.355	1.23601	0	0	yes	up	66.05	129.9	66.05	129.9
ENSG00000196511	TPK1	thiamin pyrophosphokinase 1 [Source:HGNC Symbol;Acc:HGNC:17358]	2.356	1.23622	2.04284e-06	9.15328e-07	yes	up	3.99	3.59	3.99	3.59
ENSG00000276168	RN7SL1	RNA, 7SL, cytoplasmic 1 [Source:HGNC Symbol;Acc:HGNC:10038]	2.357	1.23668	2.24722e-63	3.79382e-63	yes	up	543.16	1136.01	543.16	1136.01
ENSG00000114480	GBE1	1,4-alpha-glucan branching enzyme 1 [Source:HGNC Symbol;Acc:HGNC:4180]	2.359	1.23797	1.09322e-161	3.84281e-161	yes	up	22.4	50.5	22.4	50.5
ENSG00000214892	USP8P1	ubiquitin specific peptidase 8 pseudogene 1 [Source:HGNC Symbol;Acc:HGNC:13987]	2.36	1.23888	2.85025e-06	1.26402e-06	yes	up	56.24	117.28	56.24	117.28
ENSG00000136810	TXN	thioredoxin [Source:HGNC Symbol;Acc:HGNC:12435]	2.361	1.23934	0	0	yes	up	364.74	740.37	364.74	740.37
ENSG00000137266	SLC22A23	solute carrier family 22 member 23 [Source:HGNC Symbol;Acc:HGNC:21106]	2.361	1.23916	4.65154e-14	3.06687e-14	yes	up	1.67	2.29	1.67	2.29
ENSG00000234869	AL021392.1		2.362	1.24014	7.92248e-06	3.39766e-06	yes	up	0.64	1.36	0.64	1.36
ENSG00000168685	IL7R	interleukin 7 receptor [Source:HGNC Symbol;Acc:HGNC:6024]	2.362	1.24014	0.000264796	9.87688e-05	yes	up	0.26	0.67	0.26	0.67
ENSG00000186517	ARHGAP30	Rho GTPase activating protein 30 [Source:HGNC Symbol;Acc:HGNC:27414]	2.362	1.24014	0.000869385	0.000306411	yes	up	0.23	0.51	0.23	0.51
ENSG00000154721	JAM2	junctional adhesion molecule 2 [Source:HGNC Symbol;Acc:HGNC:14686]	2.362	1.24014	0.00289968	0.000958119	yes	up	0.25	0.53	0.25	0.53
ENSG00000130522	JUND	JunD proto-oncogene, AP-1 transcription factor subunit [Source:HGNC Symbol;Acc:HGNC:6206]	2.365	1.24191	3.26343e-199	1.39315e-198	yes	up	70.51	146.47	70.51	146.47
ENSG00000060762	MPC1	mitochondrial pyruvate carrier 1 [Source:HGNC Symbol;Acc:HGNC:21606]	2.365	1.24178	2.56731e-37	3.03586e-37	yes	up	20.45	44.7	20.45	44.7
ENSG00000142544	CTU1	cytosolic thiouridylase subunit 1 [Source:HGNC Symbol;Acc:HGNC:29590]	2.366	1.24263	3.4372e-25	3.13913e-25	yes	up	5.07	10.75	5.07	10.75
ENSG00000197989	SNHG12	small nucleolar RNA host gene 12 [Source:HGNC Symbol;Acc:HGNC:30062]	2.37	1.24478	1.89702e-35	2.17484e-35	yes	up	19.42	49.2	19.42	49.2
ENSG00000243312	AC093827.1		2.372	1.24606	9.97319e-05	3.87209e-05	yes	up	2.2	4.68	2.2	4.68
ENSG00000168159	RNF187	ring finger protein 187 [Source:HGNC Symbol;Acc:HGNC:27146]	2.375	1.24803	0	0	yes	up	66.4	137.33	66.4	137.33
ENSG00000227496	AC099066.2		2.375	1.24818	7.12356e-06	3.06421e-06	yes	up	2.98	6.45	2.98	6.45
ENSG00000115648	MLPH	melanophilin [Source:HGNC Symbol;Acc:HGNC:29643]	2.376	1.24881	1.4532e-128	4.187e-128	yes	up	31.72	82.6	31.72	82.6
ENSG00000231509	AL162253.1		2.376	1.24855	0.00106724	0.000371504	yes	up	2.17	4.63	2.17	4.63
ENSG00000273145	BX537318.1		2.378	1.24954	1.17899e-05	4.99186e-06	yes	up	1.74	3.71	1.74	3.71
ENSG00000281571	AC241585.3		2.381	1.2513	4.69991e-35	5.3487e-35	yes	up	16.34	35.16	16.34	35.16
ENSG00000108828	VAT1	vesicle amine transport 1 [Source:HGNC Symbol;Acc:HGNC:16919]	2.382	1.25226	9.87869e-290	6.07831e-289	yes	up	45.29	97.97	45.29	97.97
ENSG00000101084	C20orf24	chromosome 20 open reading frame 24 [Source:HGNC Symbol;Acc:HGNC:15870]	2.382	1.25202	3.83004e-277	2.25236e-276	yes	up	126.64	271.7	126.64	271.7
ENSG00000179918	SEPHS2	selenophosphate synthetase 2 [Source:HGNC Symbol;Acc:HGNC:19686]	2.383	1.25267	8.79651e-213	3.9169e-212	yes	up	35.69	76.14	35.69	76.14
ENSG00000168038	ULK4	unc-51 like kinase 4 [Source:HGNC Symbol;Acc:HGNC:15784]	2.383	1.2528	2.189e-09	1.17959e-09	yes	up	1.14	38.36	1.14	38.36
ENSG00000183172	SMDT1	single-pass membrane protein with aspartate rich tail 1 [Source:HGNC Symbol;Acc:HGNC:25055]	2.387	1.25532	1.24803e-43	1.64396e-43	yes	up	22.87	57.34	22.87	57.34
ENSG00000183397	C19orf71	chromosome 19 open reading frame 71 [Source:HGNC Symbol;Acc:HGNC:34496]	2.389	1.25613	4.80265e-277	2.81988e-276	yes	up	65.27	139.61	65.27	139.61
ENSG00000059769	DNAJC25	DnaJ heat shock protein family (Hsp40) member C25 [Source:HGNC Symbol;Acc:HGNC:34187]	2.389	1.25627	1.38402e-32	1.49813e-32	yes	up	5.54	11.99	5.54	11.99
ENSG00000241370	RPP21	ribonuclease P/MRP subunit p21 [Source:HGNC Symbol;Acc:HGNC:21300]	2.389	1.25654	4.22637e-32	4.52482e-32	yes	up	40.05	90.95	40.05	90.95
ENSG00000219410	AC125494.1		2.389	1.25621	5.66559e-13	3.57888e-13	yes	up	3.86	7.28	3.86	7.28
ENSG00000198856	OSTC	oligosaccharyltransferase complex non-catalytic subunit [Source:HGNC Symbol;Acc:HGNC:24448]	2.392	1.25845	1.88189e-145	6.01321e-145	yes	up	68.67	146.89	68.67	146.89
ENSG00000251669	FAM86EP	family with sequence similarity 86 member E, pseudogene [Source:HGNC Symbol;Acc:HGNC:28017]	2.393	1.25882	2.46459e-14	1.64006e-14	yes	up	3.58	11.37	3.58	11.37
ENSG00000243554	AC004967.1		2.394	1.25958	2.35619e-36	2.74781e-36	yes	up	14.54	31.51	14.54	31.51
ENSG00000135912	TTLL4	tubulin tyrosine ligase like 4 [Source:HGNC Symbol;Acc:HGNC:28976]	2.395	1.25977	2.5336e-214	1.13495e-213	yes	up	59.33	175.49	59.33	175.49
ENSG00000123240	OPTN	optineurin [Source:HGNC Symbol;Acc:HGNC:17142]	2.396	1.26042	1.22108e-150	4.04766e-150	yes	up	31.68	64.21	31.68	64.21
ENSG00000186480	INSIG1	insulin induced gene 1 [Source:HGNC Symbol;Acc:HGNC:6083]	2.399	1.26238	0	0	yes	up	65.76	142.27	65.76	142.27
ENSG00000197208	SLC22A4	solute carrier family 22 member 4 [Source:HGNC Symbol;Acc:HGNC:10968]	2.399	1.26229	1.14838e-21	9.59569e-22	yes	up	3.91	10.28	3.91	10.28
ENSG00000251432	AC108062.1		2.4	1.26286	6.69446e-06	2.8853e-06	yes	up	11.97	2.16	11.97	2.16
ENSG00000225898	AC002075.1		2.405	1.26626	2.19678e-08	1.12283e-08	yes	up	0.74	1.59	0.74	1.59
ENSG00000143543	JTB	jumping translocation breakpoint [Source:HGNC Symbol;Acc:HGNC:6201]	2.407	1.26731	0	0	yes	up	127.97	255.39	127.97	255.39
ENSG00000237523	LINC00857	long intergenic non-protein coding RNA 857 [Source:HGNC Symbol;Acc:HGNC:45114]	2.408	1.26775	3.25854e-25	2.98035e-25	yes	up	6.71	13.47	6.71	13.47
ENSG00000142675	CNKSR1	connector enhancer of kinase suppressor of Ras 1 [Source:HGNC Symbol;Acc:HGNC:19700]	2.411	1.26952	6.87269e-05	2.70929e-05	yes	up	1.16	1.91	1.16	1.91
ENSG00000281991	TMEM265	transmembrane protein 265 [Source:HGNC Symbol;Acc:HGNC:51241]	2.413	1.27063	4.80334e-08	2.40751e-08	yes	up	3.36	7.26	3.36	7.26
ENSG00000183696	UPP1	uridine phosphorylase 1 [Source:HGNC Symbol;Acc:HGNC:12576]	2.415	1.27203	0	0	yes	up	218.8	489.08	218.8	489.08
ENSG00000068438	FTSJ1	FtsJ RNA methyltransferase homolog 1 (E. coli) [Source:HGNC Symbol;Acc:HGNC:13254]	2.415	1.27222	1.49931e-217	6.82304e-217	yes	up	61.16	133.43	61.16	133.43
ENSG00000245573	BDNF-AS	BDNF antisense RNA [Source:HGNC Symbol;Acc:HGNC:20608]	2.416	1.27247	0.000590977	0.000212657	yes	up	1.02	1.76	1.02	1.76
ENSG00000174996	KLC2	kinesin light chain 2 [Source:HGNC Symbol;Acc:HGNC:20716]	2.422	1.27611	6.08858e-182	2.38328e-181	yes	up	26.54	55.82	26.54	55.82
ENSG00000113013	HSPA9	heat shock protein family A (Hsp70) member 9 [Source:HGNC Symbol;Acc:HGNC:5244]	2.426	1.27841	0	0	yes	up	183.28	362.85	183.28	362.85
ENSG00000143882	ATP6V1C2	ATPase H+ transporting V1 subunit C2 [Source:HGNC Symbol;Acc:HGNC:18264]	2.426	1.2788	4.46561e-08	2.24186e-08	yes	up	0.84	1.83	0.84	1.83
ENSG00000280332	AC020917.4		2.426	1.27876	0.00198458	0.000670084	yes	up	0.44	0.96	0.44	0.96
ENSG00000187957	DNER	delta/notch like EGF repeat containing [Source:HGNC Symbol;Acc:HGNC:24456]	2.427	1.27903	1.56046e-09	8.46525e-10	yes	up	1.18	3.8	1.18	3.8
ENSG00000102897	LYRM1	LYR motif containing 1 [Source:HGNC Symbol;Acc:HGNC:25074]	2.428	1.2798	9.04848e-40	1.11608e-39	yes	up	12.95	37.46	12.95	37.46
ENSG00000250575	AL732372.4		2.429	1.28023	0.00040268	0.00014735	yes	up	1.03	2.25	1.03	2.25
ENSG00000167797	CDK2AP2	cyclin dependent kinase 2 associated protein 2 [Source:HGNC Symbol;Acc:HGNC:30833]	2.437	1.28484	9.35901e-289	5.73958e-288	yes	up	107.69	228.62	107.69	228.62
ENSG00000175294	CATSPER1	cation channel sperm associated 1 [Source:HGNC Symbol;Acc:HGNC:17116]	2.437	1.28523	3.87139e-05	1.56697e-05	yes	up	2.16	4.78	2.16	4.78
ENSG00000011478	QPCTL	glutaminyl-peptide cyclotransferase like [Source:HGNC Symbol;Acc:HGNC:25952]	2.438	1.28564	8.11043e-88	1.75226e-87	yes	up	16.01	40.03	16.01	40.03
ENSG00000241684	ADAMTS9-AS2	ADAMTS9 antisense RNA 2 [Source:HGNC Symbol;Acc:HGNC:42435]	2.438	1.2857	0.00215509	0.000724435	yes	up	20.09	69.67	20.09	69.67
ENSG00000109917	ZPR1	ZPR1 zinc finger [Source:HGNC Symbol;Acc:HGNC:13051]	2.439	1.28617	1.87807e-110	4.79177e-110	yes	up	18.33	47.33	18.33	47.33
ENSG00000261351	AC116913.1		2.444	1.28923	1.50663e-07	7.32848e-08	yes	up	1.14	2.49	1.14	2.49
ENSG00000254505	CHMP4A	charged multivesicular body protein 4A [Source:HGNC Symbol;Acc:HGNC:20274]	2.448	1.2918	1.72731e-75	3.32469e-75	yes	up	54.69	114.35	54.69	114.35
ENSG00000261543	AC010931.3		2.448	1.29159	5.53827e-38	6.6163e-38	yes	up	1.81	4.14	1.81	4.14
ENSG00000261534	AL596244.1		2.45	1.29261	5.10225e-10	2.84118e-10	yes	up	0.86	1.88	0.86	1.88
ENSG00000143036	SLC44A3	solute carrier family 44 member 3 [Source:HGNC Symbol;Acc:HGNC:28689]	2.45	1.29261	0.000332251	0.000122871	yes	up	1.06	3.27	1.06	3.27
ENSG00000152620	NADK2	NAD kinase 2, mitochondrial [Source:HGNC Symbol;Acc:HGNC:26404]	2.451	1.29343	2.11673e-35	2.42599e-35	yes	up	5.33	9.16	5.33	9.16
ENSG00000166741	NNMT	nicotinamide N-methyltransferase [Source:HGNC Symbol;Acc:HGNC:7861]	2.455	1.29601	5.51169e-18	4.15501e-18	yes	up	4.7	18.23	4.7	18.23
ENSG00000121350	PYROXD1	pyridine nucleotide-disulphide oxidoreductase domain 1 [Source:HGNC Symbol;Acc:HGNC:26162]	2.456	1.29617	3.15672e-53	4.72117e-53	yes	up	10.64	12.92	10.64	12.92
ENSG00000131669	NINJ1	ninjurin 1 [Source:HGNC Symbol;Acc:HGNC:7824]	2.459	1.29789	5.31438e-149	1.74607e-148	yes	up	52.21	113.76	52.21	113.76
ENSG00000129474	AJUBA	ajuba LIM protein [Source:HGNC Symbol;Acc:HGNC:20250]	2.46	1.29844	1.00224e-63	1.70049e-63	yes	up	6.21	13.89	6.21	13.89
ENSG00000277406	AC243756.2		2.463	1.30035	0.000879658	0.000309651	yes	up	0.58	1.27	0.58	1.27
ENSG00000174132	FAM174A	family with sequence similarity 174 member A [Source:HGNC Symbol;Acc:HGNC:24943]	2.464	1.30126	2.30439e-66	4.03679e-66	yes	up	24.36	57.9	24.36	57.9
ENSG00000247853	AC006064.2		2.464	1.30098	0.00090636	0.000318568	yes	up	0.44	0.97	0.44	0.97
ENSG00000166046	TCP11L2	t-complex 11 like 2 [Source:HGNC Symbol;Acc:HGNC:28627]	2.465	1.3018	3.68854e-25	3.3662e-25	yes	up	2.81	5.28	2.81	5.28
ENSG00000230074	AL162231.2		2.466	1.30239	3.52824e-10	1.97801e-10	yes	up	5.28	7.68	5.28	7.68
ENSG00000153165	RGPD3	RANBP2-like and GRIP domain containing 3 [Source:HGNC Symbol;Acc:HGNC:32416]	2.466	1.30218	0.000792227	0.000280813	yes	up	1.18	3.5	1.18	3.5
ENSG00000131018	SYNE1	spectrin repeat containing nuclear envelope protein 1 [Source:HGNC Symbol;Acc:HGNC:17089]	2.469	1.30411	1.0967e-157	3.7836e-157	yes	up	53.15	28.85	53.15	28.85
ENSG00000278133	AC135050.6		2.469	1.30409	0.000536825	0.000193939	yes	up	7.65	16.5	7.65	16.5
ENSG00000276700	RNA5-8S5	RNA, 5.8S ribosomal 5 [Source:HGNC Symbol;Acc:HGNC:37660]	2.47	1.30469	0	0	yes	up	1203.69	2672.17	1203.69	2672.17
ENSG00000274525	AC008443.7		2.47	1.30435	0.000271752	0.000101242	yes	up	1.35	2.98	1.35	2.98
ENSG00000092621	PHGDH	phosphoglycerate dehydrogenase [Source:HGNC Symbol;Acc:HGNC:8923]	2.472	1.30556	0	0	yes	up	119.31	267.07	119.31	267.07
ENSG00000167508	MVD	mevalonate diphosphate decarboxylase [Source:HGNC Symbol;Acc:HGNC:7529]	2.472	1.30559	8.94871e-276	5.20498e-275	yes	up	76.11	151.97	76.11	151.97
ENSG00000145194	ECE2	endothelin converting enzyme 2 [Source:HGNC Symbol;Acc:HGNC:13275]	2.473	1.30631	5.50382e-22	4.63638e-22	yes	up	4.54	10.06	4.54	10.06
ENSG00000254806	SYS1-DBNDD2	SYS1-DBNDD2 readthrough (NMD candidate) [Source:HGNC Symbol;Acc:HGNC:33535]	2.473	1.30631	4.4442e-05	1.78735e-05	yes	up	1.74	3.4	1.74	3.4
ENSG00000239713	APOBEC3G	apolipoprotein B mRNA editing enzyme catalytic subunit 3G [Source:HGNC Symbol;Acc:HGNC:17357]	2.474	1.30668	3.28953e-47	4.56918e-47	yes	up	9.83	23.17	9.83	23.17
ENSG00000125538	IL1B	interleukin 1 beta [Source:HGNC Symbol;Acc:HGNC:5992]	2.475	1.30725	0.00296884	0.000979753	yes	up	0.49	1.09	0.49	1.09
ENSG00000163393	SLC22A15	solute carrier family 22 member 15 [Source:HGNC Symbol;Acc:HGNC:20301]	2.476	1.3079	1.97341e-29	1.98168e-29	yes	up	2.34	6.13	2.34	6.13
ENSG00000187583	PLEKHN1	pleckstrin homology domain containing N1 [Source:HGNC Symbol;Acc:HGNC:25284]	2.477	1.3086	2.42161e-15	1.67463e-15	yes	up	1.63	3.13	1.63	3.13
ENSG00000262468	LINC01569	long intergenic non-protein coding RNA 1569 [Source:HGNC Symbol;Acc:HGNC:51380]	2.477	1.30862	5.7331e-12	3.47981e-12	yes	up	3.36	8.26	3.36	8.26
ENSG00000115274	INO80B	INO80 complex subunit B [Source:HGNC Symbol;Acc:HGNC:13324]	2.478	1.30942	1.85364e-113	4.84567e-113	yes	up	44.74	106.67	44.74	106.67
ENSG00000169330	KIAA1024	KIAA1024 [Source:HGNC Symbol;Acc:HGNC:29172]	2.478	1.309	1.86829e-08	9.58223e-09	yes	up	0.37	0.82	0.37	0.82
ENSG00000181284	TMEM102	transmembrane protein 102 [Source:HGNC Symbol;Acc:HGNC:26722]	2.481	1.31073	2.49397e-17	1.83948e-17	yes	up	3.19	7.07	3.19	7.07
ENSG00000143450	OAZ3	ornithine decarboxylase antizyme 3 [Source:HGNC Symbol;Acc:HGNC:8097]	2.482	1.31139	0.000384553	0.000141175	yes	up	0.83	2.13	0.83	2.13
ENSG00000265590	AP000275.2		2.484	1.31295	0.000243909	9.12981e-05	yes	up	1.61	4.19	1.61	4.19
ENSG00000058262	SEC61A1	Sec61 translocon alpha 1 subunit [Source:HGNC Symbol;Acc:HGNC:18276]	2.486	1.31384	0	0	yes	up	180.83	408.35	180.83	408.35
ENSG00000239969	AC091390.4		2.486	1.31409	0.000319812	0.0001184	yes	up	3.08	7.84	3.08	7.84
ENSG00000156265	MAP3K7CL	MAP3K7 C-terminal like [Source:HGNC Symbol;Acc:HGNC:16457]	2.487	1.31414	0.000495024	0.000179605	yes	up	0.91	2.46	0.91	2.46
ENSG00000277232	GTSE1-AS1	GTSE1 antisense RNA 1 (head to head) [Source:HGNC Symbol;Acc:HGNC:27163]	2.487	1.31414	0.000495024	0.000179605	yes	up	0.73	4.94	0.73	4.94
ENSG00000187066	TMEM262	transmembrane protein 262 [Source:HGNC Symbol;Acc:HGNC:49389]	2.49	1.31591	2.46219e-12	1.51874e-12	yes	up	0.95	2.11	0.95	2.11
ENSG00000137331	IER3	immediate early response 3 [Source:HGNC Symbol;Acc:HGNC:5392]	2.491	1.31699	0	0	yes	up	139.4	312.99	139.4	312.99
ENSG00000267801	AC087289.5		2.491	1.31647	1.49771e-29	1.50928e-29	yes	up	3.26	7.87	3.26	7.87
ENSG00000057704	TMCC3	transmembrane and coiled-coil domain family 3 [Source:HGNC Symbol;Acc:HGNC:29199]	2.493	1.31814	8.50556e-05	3.32692e-05	yes	up	0.28	0.48	0.28	0.48
ENSG00000176723	ZNF843	zinc finger protein 843 [Source:HGNC Symbol;Acc:HGNC:28710]	2.493	1.31814	0.00133393	0.000458887	yes	up	0.39	0.64	0.39	0.64
ENSG00000127561	SYNGR3	synaptogyrin 3 [Source:HGNC Symbol;Acc:HGNC:11501]	2.493	1.31814	0.00133393	0.000458887	yes	up	0.66	1.23	0.66	1.23
ENSG00000273192	AL671710.1		2.494	1.31825	1.39755e-17	1.03986e-17	yes	up	2.6	5.8	2.6	5.8
ENSG00000168894	RNF181	ring finger protein 181 [Source:HGNC Symbol;Acc:HGNC:28037]	2.496	1.31936	1.76412e-115	4.68401e-115	yes	up	132	302.14	132	302.14
ENSG00000183260	ABHD16B	abhydrolase domain containing 16B [Source:HGNC Symbol;Acc:HGNC:16128]	2.497	1.31993	4.53065e-11	2.64848e-11	yes	up	2.63	5.89	2.63	5.89
ENSG00000164778	EN2	engrailed homeobox 2 [Source:HGNC Symbol;Acc:HGNC:3343]	2.501	1.32235	4.30559e-22	3.63605e-22	yes	up	2.2	4.92	2.2	4.92
ENSG00000254485	AC026191.1		2.501	1.32251	1.65934e-08	8.54231e-09	yes	up	19.84	7.63	19.84	7.63
ENSG00000078795	PKD2L2	polycystin 2 like 2, transient receptor potential cation channel [Source:HGNC Symbol;Acc:HGNC:9012]	2.502	1.32294	0.00252634	0.000840126	yes	up	3.21	25.27	3.21	25.27
ENSG00000274605	AL355338.1		2.505	1.32479	1.10394e-09	6.02912e-10	yes	up	4.27	9.58	4.27	9.58
ENSG00000161642	ZNF385A	zinc finger protein 385A [Source:HGNC Symbol;Acc:HGNC:17521]	2.511	1.32842	4.47263e-274	2.57733e-273	yes	up	56.11	120.49	56.11	120.49
ENSG00000067113	PLPP1	phospholipid phosphatase 1 [Source:HGNC Symbol;Acc:HGNC:9228]	2.511	1.3283	2.74606e-112	7.10376e-112	yes	up	28.74	64.97	28.74	64.97
ENSG00000137868	STRA6	stimulated by retinoic acid 6 [Source:HGNC Symbol;Acc:HGNC:30650]	2.513	1.32969	0	0	yes	up	211.6	485.12	211.6	485.12
ENSG00000074695	LMAN1	lectin, mannose binding 1 [Source:HGNC Symbol;Acc:HGNC:6631]	2.513	1.32918	0	0	yes	up	61.44	112.41	61.44	112.41
ENSG00000100979	PLTP	phospholipid transfer protein [Source:HGNC Symbol;Acc:HGNC:9093]	2.514	1.32994	2.61211e-120	7.17614e-120	yes	up	27.78	63.15	27.78	63.15
ENSG00000138942	RNF185	ring finger protein 185 [Source:HGNC Symbol;Acc:HGNC:26783]	2.517	1.33167	2.83939e-194	1.1823e-193	yes	up	22.78	51.8	22.78	51.8
ENSG00000121073	SLC35B1	solute carrier family 35 member B1 [Source:HGNC Symbol;Acc:HGNC:20798]	2.519	1.33271	2.35993e-261	1.28623e-260	yes	up	92.78	197.84	92.78	197.84
ENSG00000163082	SGPP2	sphingosine-1-phosphate phosphatase 2 [Source:HGNC Symbol;Acc:HGNC:19953]	2.52	1.33325	2.67802e-07	1.28136e-07	yes	up	0.62	1.79	0.62	1.79
ENSG00000277496	AL357033.4		2.52	1.33325	0.00162973	0.000555052	yes	up	0.47	1.05	0.47	1.05
ENSG00000177943	MAMDC4	MAM domain containing 4 [Source:HGNC Symbol;Acc:HGNC:24083]	2.521	1.33383	1.34229e-61	2.21387e-61	yes	up	6.08	14.92	6.08	14.92
ENSG00000257698	AC084033.3		2.521	1.33374	9.79759e-37	1.148e-36	yes	up	40.66	90.08	40.66	90.08
ENSG00000145050	MANF	mesencephalic astrocyte derived neurotrophic factor [Source:HGNC Symbol;Acc:HGNC:15461]	2.524	1.33597	0	0	yes	up	234.54	534.82	234.54	534.82
ENSG00000185561	TLCD2	TLC domain containing 2 [Source:HGNC Symbol;Acc:HGNC:33522]	2.526	1.33704	1.64296e-15	1.14339e-15	yes	up	0.8	1.8	0.8	1.8
ENSG00000001630	CYP51A1	cytochrome P450 family 51 subfamily A member 1 [Source:HGNC Symbol;Acc:HGNC:2649]	2.527	1.33759	0	0	yes	up	61.48	135.1	61.48	135.1
ENSG00000124588	NQO2	N-ribosyldihydronicotinamide:quinone reductase 2 [Source:HGNC Symbol;Acc:HGNC:7856]	2.528	1.33772	2.36636e-56	3.69345e-56	yes	up	12.39	24.42	12.39	24.42
ENSG00000231327	LINC01816	long intergenic non-protein coding RNA 1816 [Source:HGNC Symbol;Acc:HGNC:52621]	2.528	1.33815	1.06505e-08	5.54034e-09	yes	up	6.07	13.76	6.07	13.76
ENSG00000249859	PVT1	Pvt1 oncogene (non-protein coding) [Source:HGNC Symbol;Acc:HGNC:9709]	2.529	1.33828	8.91364e-67	1.57034e-66	yes	up	30.97	48.98	30.97	48.98
ENSG00000174951	FUT1	fucosyltransferase 1 (H blood group) [Source:HGNC Symbol;Acc:HGNC:4012]	2.532	1.34048	1.79728e-06	8.09392e-07	yes	up	0.41	1.02	0.41	1.02
ENSG00000175061	LRRC75A-AS1	LRRC75A antisense RNA 1 [Source:HGNC Symbol;Acc:HGNC:28619]	2.533	1.34062	0	0	yes	up	189.52	425.17	189.52	425.17
ENSG00000104863	LIN7B	lin-7 homolog B, crumbs cell polarity complex component [Source:HGNC Symbol;Acc:HGNC:17788]	2.534	1.34151	4.30576e-10	2.4063e-10	yes	up	5.41	14.9	5.41	14.9
ENSG00000105829	BET1	Bet1 golgi vesicular membrane trafficking protein [Source:HGNC Symbol;Acc:HGNC:14562]	2.536	1.34242	4.8005e-65	8.27317e-65	yes	up	17.02	35.6	17.02	35.6
ENSG00000176473	WDR25	WD repeat domain 25 [Source:HGNC Symbol;Acc:HGNC:21064]	2.536	1.34263	3.18615e-34	3.56923e-34	yes	up	9.71	24.37	9.71	24.37
ENSG00000119636	BBOF1	basal body orientation factor 1 [Source:HGNC Symbol;Acc:HGNC:19855]	2.536	1.34267	9.85561e-15	6.65841e-15	yes	up	1.97	3.89	1.97	3.89
ENSG00000221947	XKR9	XK related 9 [Source:HGNC Symbol;Acc:HGNC:20937]	2.536	1.34241	1.55533e-05	6.50976e-06	yes	up	0.6	1.41	0.6	1.41
ENSG00000120053	GOT1	glutamic-oxaloacetic transaminase 1 [Source:HGNC Symbol;Acc:HGNC:4432]	2.54	1.34472	2.11397e-178	8.1127e-178	yes	up	39.96	96.55	39.96	96.55
ENSG00000159374	M1AP	meiosis 1 associated protein [Source:HGNC Symbol;Acc:HGNC:25183]	2.542	1.34585	0.000334322	0.0001236	yes	up	0.54	1.03	0.54	1.03
ENSG00000273142	AC073335.2		2.544	1.34707	1.5068e-66	2.64457e-66	yes	up	6.58	23.36	6.58	23.36
ENSG00000225518	LINC01703	long intergenic non-protein coding RNA 1703 [Source:HGNC Symbol;Acc:HGNC:52491]	2.544	1.34705	2.65902e-05	1.09374e-05	yes	up	6.14	5.39	6.14	5.39
ENSG00000197496	SLC2A10	solute carrier family 2 member 10 [Source:HGNC Symbol;Acc:HGNC:13444]	2.545	1.34792	1.63089e-122	4.56127e-122	yes	up	12.04	21.5	12.04	21.5
ENSG00000142871	CYR61	cysteine rich angiogenic inducer 61 [Source:HGNC Symbol;Acc:HGNC:2654]	2.55	1.35063	2.58812e-206	1.12947e-205	yes	up	39.32	79.3	39.32	79.3
ENSG00000103021	CCDC113	coiled-coil domain containing 113 [Source:HGNC Symbol;Acc:HGNC:25002]	2.55	1.35068	2.57187e-32	2.76542e-32	yes	up	4.62	4.47	4.62	4.47
ENSG00000267288	AC138150.2		2.55	1.35076	1.91713e-13	1.23449e-13	yes	up	2.12	5.27	2.12	5.27
ENSG00000260276	AC022167.2		2.551	1.35109	3.73729e-09	1.98746e-09	yes	up	2.16	4.89	2.16	4.89
ENSG00000167807	AC011511.1		2.554	1.35255	6.40865e-06	2.76564e-06	yes	up	0.84	1.92	0.84	1.92
ENSG00000220804	LINC01881	long intergenic non-protein coding RNA 1881 [Source:HGNC Symbol;Acc:HGNC:52700]	2.555	1.35312	3.01305e-23	2.62367e-23	yes	up	6.26	8.9	6.26	8.9
ENSG00000238009	AL627309.1		2.559	1.35534	1.48856e-09	8.08347e-10	yes	up	1.02	2.34	1.02	2.34
ENSG00000123989	CHPF	chondroitin polymerizing factor [Source:HGNC Symbol;Acc:HGNC:24291]	2.56	1.35617	0	0	yes	up	173.72	393.52	173.72	393.52
ENSG00000144218	AFF3	AF4/FMR2 family member 3 [Source:HGNC Symbol;Acc:HGNC:6473]	2.56	1.35637	1.94447e-16	1.39818e-16	yes	up	0.65	29.89	0.65	29.89
ENSG00000158856	DMTN	dematin actin binding protein [Source:HGNC Symbol;Acc:HGNC:3382]	2.561	1.35675	4.42889e-85	9.2726e-85	yes	up	14.35	33.23	14.35	33.23
ENSG00000174851	YIF1A	Yip1 interacting factor homolog A, membrane trafficking protein [Source:HGNC Symbol;Acc:HGNC:16688]	2.565	1.3587	2.38371e-253	1.25154e-252	yes	up	114.12	233.65	114.12	233.65
ENSG00000223797	ENTPD3-AS1	ENTPD3 antisense RNA 1 [Source:HGNC Symbol;Acc:HGNC:26710]	2.566	1.35972	1.48682e-05	6.23701e-06	yes	up	2.5	5.7	2.5	5.7
ENSG00000126217	MCF2L	MCF.2 cell line derived transforming sequence like [Source:HGNC Symbol;Acc:HGNC:14576]	2.566	1.35972	0.000406318	0.000148623	yes	up	0.31	2.22	0.31	2.22
ENSG00000132763	MMACHC	methylmalonic aciduria (cobalamin deficiency) cblC type, with homocystinuria [Source:HGNC Symbol;Acc:HGNC:24525]	2.566	1.35934	0.00108152	0.00037633	yes	up	0.15	0.33	0.15	0.33
ENSG00000168062	BATF2	basic leucine zipper ATF-like transcription factor 2 [Source:HGNC Symbol;Acc:HGNC:25163]	2.572	1.36299	9.484e-11	5.46509e-11	yes	up	1.53	3.51	1.53	3.51
ENSG00000169359	SLC33A1	solute carrier family 33 member 1 [Source:HGNC Symbol;Acc:HGNC:95]	2.573	1.36366	5.21183e-165	1.8709e-164	yes	up	18.51	45.3	18.51	45.3
ENSG00000227060	LINC00629	long intergenic non-protein coding RNA 629 [Source:HGNC Symbol;Acc:HGNC:44262]	2.577	1.36567	2.72459e-08	1.38387e-08	yes	up	2.22	4.57	2.22	4.57
ENSG00000105671	DDX49	DEAD-box helicase 49 [Source:HGNC Symbol;Acc:HGNC:18684]	2.581	1.36794	2.7643e-175	1.04469e-174	yes	up	35.39	82.86	35.39	82.86
ENSG00000166401	SERPINB8	serpin family B member 8 [Source:HGNC Symbol;Acc:HGNC:8952]	2.582	1.36851	5.03294e-89	1.10013e-88	yes	up	12.3	25.94	12.3	25.94
ENSG00000272419	AC241585.2		2.583	1.3689	7.4018e-48	1.03623e-47	yes	up	9.45	21.81	9.45	21.81
ENSG00000270641	TSIX	TSIX transcript, XIST antisense RNA [Source:HGNC Symbol;Acc:HGNC:12377]	2.584	1.36983	1.18853e-57	1.8843e-57	yes	up	0.47	1.08	0.47	1.08
ENSG00000248161	AC098487.1		2.584	1.36977	1.79831e-05	7.48883e-06	yes	up	3.69	8.55	3.69	8.55
ENSG00000198569	SLC34A3	solute carrier family 34 member 3 [Source:HGNC Symbol;Acc:HGNC:20305]	2.584	1.36977	0.00242559	0.000809807	yes	up	0.33	0.77	0.33	0.77
ENSG00000261220	AC103706.1		2.584	1.36977	0.00242559	0.000809807	yes	up	1.54	3.57	1.54	3.57
ENSG00000116761	CTH	cystathionine gamma-lyase [Source:HGNC Symbol;Acc:HGNC:2501]	2.585	1.37006	3.90484e-26	3.64857e-26	yes	up	4.82	12.65	4.82	12.65
ENSG00000248592	TMEM110-MUSTN1	TMEM110-MUSTN1 readthrough [Source:HGNC Symbol;Acc:HGNC:38834]	2.587	1.37137	7.03243e-25	6.37721e-25	yes	up	1.42	5	1.42	5
ENSG00000167646	DNAAF3	dynein axonemal assembly factor 3 [Source:HGNC Symbol;Acc:HGNC:30492]	2.588	1.37161	1.59215e-08	8.20326e-09	yes	up	2.96	5.69	2.96	5.69
ENSG00000165678	GHITM	growth hormone inducible transmembrane protein [Source:HGNC Symbol;Acc:HGNC:17281]	2.594	1.37539	0	0	yes	up	89.08	206.95	89.08	206.95
ENSG00000141448	GATA6	GATA binding protein 6 [Source:HGNC Symbol;Acc:HGNC:4174]	2.594	1.37543	1.55497e-31	1.64117e-31	yes	up	2.6	6.26	2.6	6.26
ENSG00000270069	MIR222HG	MIR222 host gene [Source:HGNC Symbol;Acc:HGNC:49555]	2.6	1.37834	3.78627e-18	2.86591e-18	yes	up	4.45	10.51	4.45	10.51
ENSG00000106089	STX1A	syntaxin 1A [Source:HGNC Symbol;Acc:HGNC:11433]	2.604	1.38076	3.37384e-65	5.82795e-65	yes	up	14.48	37.7	14.48	37.7
ENSG00000108950	FAM20A	FAM20A, golgi associated secretory pathway pseudokinase [Source:HGNC Symbol;Acc:HGNC:23015]	2.604	1.38086	5.53414e-26	5.15412e-26	yes	up	8.12	8.35	8.12	8.35
ENSG00000221963	APOL6	apolipoprotein L6 [Source:HGNC Symbol;Acc:HGNC:14870]	2.607	1.38239	5.62258e-175	2.11845e-174	yes	up	5.31	12.39	5.31	12.39
ENSG00000267002	AC060780.1		2.608	1.38277	7.041e-15	4.78466e-15	yes	up	2.29	4.11	2.29	4.11
ENSG00000130940	CASZ1	castor zinc finger 1 [Source:HGNC Symbol;Acc:HGNC:26002]	2.609	1.38355	4.0254e-05	1.62418e-05	yes	up	0.33	0.97	0.33	0.97
ENSG00000121904	CSMD2	CUB and Sushi multiple domains 2 [Source:HGNC Symbol;Acc:HGNC:19290]	2.61	1.38432	2.76174e-19	2.15257e-19	yes	up	1.05	2.58	1.05	2.58
ENSG00000279753	AC011558.1		2.616	1.38727	4.94691e-05	1.9782e-05	yes	up	14.73	34.41	14.73	34.41
ENSG00000254860	TMEM9B-AS1	TMEM9B antisense RNA 1 [Source:HGNC Symbol;Acc:HGNC:19230]	2.618	1.38825	2.14825e-45	2.89325e-45	yes	up	5.38	12.03	5.38	12.03
ENSG00000231527	CR769775.1		2.618	1.38834	3.29683e-05	1.34553e-05	yes	up	1.07	2.76	1.07	2.76
ENSG00000183570	PCBP3	poly(rC) binding protein 3 [Source:HGNC Symbol;Acc:HGNC:8651]	2.621	1.39012	1.27127e-24	1.14696e-24	yes	up	6.02	9.86	6.02	9.86
ENSG00000204261	PSMB8-AS1	PSMB8 antisense RNA 1 (head to head) [Source:HGNC Symbol;Acc:HGNC:39758]	2.622	1.39088	9.0965e-24	8.02038e-24	yes	up	7.95	19.85	7.95	19.85
ENSG00000283352	AL021368.5		2.622	1.3904	9.4428e-09	4.92313e-09	yes	up	1.68	3.53	1.68	3.53
ENSG00000103056	SMPD3	sphingomyelin phosphodiesterase 3 [Source:HGNC Symbol;Acc:HGNC:14240]	2.624	1.39173	7.08084e-13	4.45775e-13	yes	up	0.64	1.51	0.64	1.51
ENSG00000117525	F3	coagulation factor III, tissue factor [Source:HGNC Symbol;Acc:HGNC:3541]	2.625	1.39214	1.00268e-18	7.70706e-19	yes	up	2.82	7.68	2.82	7.68
ENSG00000233198	RNF224	ring finger protein 224 [Source:HGNC Symbol;Acc:HGNC:41912]	2.625	1.39214	2.60077e-06	1.1571e-06	yes	up	0.94	2.21	0.94	2.21
ENSG00000258940	AL132639.2		2.625	1.39214	0.000598173	0.000215142	yes	up	0.8	1.65	0.8	1.65
ENSG00000259132	AL132780.3		2.627	1.39342	1.09375e-07	5.3643e-08	yes	up	2.7	5.85	2.7	5.85
ENSG00000170469	SPATA24	spermatogenesis associated 24 [Source:HGNC Symbol;Acc:HGNC:27322]	2.632	1.39632	8.39378e-13	5.27361e-13	yes	up	8.7	18.89	8.7	18.89
ENSG00000090339	ICAM1	intercellular adhesion molecule 1 [Source:HGNC Symbol;Acc:HGNC:5344]	2.633	1.39676	0	0	yes	up	31.11	74.27	31.11	74.27
ENSG00000121060	TRIM25	tripartite motif containing 25 [Source:HGNC Symbol;Acc:HGNC:12932]	2.635	1.39754	0	0	yes	up	25.47	57.59	25.47	57.59
ENSG00000254531	FLJ20021	uncharacterized LOC90024 [Source:NCBI gene;Acc:90024]	2.635	1.39802	1.55765e-09	8.45127e-10	yes	up	6.37	13.02	6.37	13.02
ENSG00000198576	ARC	activity regulated cytoskeleton associated protein [Source:HGNC Symbol;Acc:HGNC:648]	2.64	1.40036	3.15559e-07	1.50061e-07	yes	up	0.62	1.47	0.62	1.47
ENSG00000214050	FBXO16	F-box protein 16 [Source:HGNC Symbol;Acc:HGNC:13618]	2.648	1.40484	5.40402e-14	3.55669e-14	yes	up	3.73	10.16	3.73	10.16
ENSG00000165312	OTUD1	OTU deubiquitinase 1 [Source:HGNC Symbol;Acc:HGNC:27346]	2.649	1.4052	3.83364e-16	2.72917e-16	yes	up	1.58	3.74	1.58	3.74
ENSG00000145506	NKD2	naked cuticle homolog 2 [Source:HGNC Symbol;Acc:HGNC:17046]	2.65	1.40582	6.8798e-05	2.7118e-05	yes	up	0.55	2.39	0.55	2.39
ENSG00000104549	SQLE	squalene epoxidase [Source:HGNC Symbol;Acc:HGNC:11279]	2.653	1.40754	0	0	yes	up	50.63	131.13	50.63	131.13
ENSG00000160326	SLC2A6	solute carrier family 2 member 6 [Source:HGNC Symbol;Acc:HGNC:11011]	2.654	1.40826	2.17428e-16	1.56011e-16	yes	up	2.96	4.85	2.96	4.85
ENSG00000203875	SNHG5	small nucleolar RNA host gene 5 [Source:HGNC Symbol;Acc:HGNC:21026]	2.655	1.40879	0	0	yes	up	543.69	1216.71	543.69	1216.71
ENSG00000257176	AC009318.1		2.656	1.40901	0.000328843	0.000121659	yes	up	0.38	1.06	0.38	1.06
ENSG00000281205	AL133410.3		2.656	1.40943	0.00122289	0.000423214	yes	up	0.1	0.24	0.1	0.24
ENSG00000260231	JHDM1D-AS1	JHDM1D antisense RNA 1 (head to head) [Source:HGNC Symbol;Acc:HGNC:48959]	2.658	1.41032	8.89202e-36	1.02511e-35	yes	up	4.64	11.04	4.64	11.04
ENSG00000237506	RPSAP15	ribosomal protein SA pseudogene 15 [Source:HGNC Symbol;Acc:HGNC:31464]	2.659	1.41111	0.000477912	0.000173735	yes	up	7.67	18.28	7.67	18.28
ENSG00000160685	ZBTB7B	zinc finger and BTB domain containing 7B [Source:HGNC Symbol;Acc:HGNC:18668]	2.662	1.41262	8.12977e-195	3.40038e-194	yes	up	17	39.04	17	39.04
ENSG00000164182	NDUFAF2	NADH:ubiquinone oxidoreductase complex assembly factor 2 [Source:HGNC Symbol;Acc:HGNC:28086]	2.665	1.41417	9.5331e-77	1.85409e-76	yes	up	48.78	115.64	48.78	115.64
ENSG00000069188	SDK2	sidekick cell adhesion molecule 2 [Source:HGNC Symbol;Acc:HGNC:19308]	2.665	1.41417	0.00160535	0.000547552	yes	up	0.16	0.29	0.16	0.29
ENSG00000087086	FTL	ferritin light chain [Source:HGNC Symbol;Acc:HGNC:3999]	2.666	1.41462	0	0	yes	up	2550.92	6095.49	2550.92	6095.49
ENSG00000063660	GPC1	glypican 1 [Source:HGNC Symbol;Acc:HGNC:4449]	2.67	1.41702	0	0	yes	up	73.19	155.23	73.19	155.23
ENSG00000108691	CCL2	C-C motif chemokine ligand 2 [Source:HGNC Symbol;Acc:HGNC:10618]	2.673	1.41871	0	0	yes	up	231.7	564.94	231.7	564.94
ENSG00000099875	MKNK2	MAP kinase interacting serine/threonine kinase 2 [Source:HGNC Symbol;Acc:HGNC:7111]	2.674	1.41878	0	0	yes	up	39.6	100.55	39.6	100.55
ENSG00000250615	AC008581.1		2.674	1.41922	0.000907171	0.000318823	yes	up	6.02	14.44	6.02	14.44
ENSG00000164627	KIF6	kinesin family member 6 [Source:HGNC Symbol;Acc:HGNC:21202]	2.675	1.4198	4.38719e-12	2.67554e-12	yes	up	2.37	5.66	2.37	5.66
ENSG00000164008	C1orf50	chromosome 1 open reading frame 50 [Source:HGNC Symbol;Acc:HGNC:28795]	2.675	1.41961	4.75916e-11	2.77944e-11	yes	up	3.86	8.89	3.86	8.89
ENSG00000123329	ARHGAP9	Rho GTPase activating protein 9 [Source:HGNC Symbol;Acc:HGNC:14130]	2.677	1.42071	8.29278e-05	3.24573e-05	yes	up	0.57	2.23	0.57	2.23
ENSG00000233476	EEF1A1P6	eukaryotic translation elongation factor 1 alpha 1 pseudogene 6 [Source:HGNC Symbol;Acc:HGNC:3201]	2.68	1.4224	0.000505575	0.000183343	yes	up	0.67	1.61	0.67	1.61
ENSG00000258610	AF111169.2		2.681	1.42279	0.00242546	0.000809807	yes	up	1.27	3.05	1.27	3.05
ENSG00000164978	NUDT2	nudix hydrolase 2 [Source:HGNC Symbol;Acc:HGNC:8049]	2.684	1.42448	5.85975e-40	7.26377e-40	yes	up	15.44	33.57	15.44	33.57
ENSG00000160746	ANO10	anoctamin 10 [Source:HGNC Symbol;Acc:HGNC:25519]	2.685	1.42516	3.01874e-188	1.21617e-187	yes	up	24.36	66.35	24.36	66.35
ENSG00000092969	TGFB2	transforming growth factor beta 2 [Source:HGNC Symbol;Acc:HGNC:11768]	2.685	1.42512	1.69197e-43	2.22402e-43	yes	up	2.93	8.05	2.93	8.05
ENSG00000230091	TMEM254-AS1	TMEM254 antisense RNA 1 [Source:HGNC Symbol;Acc:HGNC:27340]	2.685	1.42482	3.89884e-07	1.84416e-07	yes	up	0.76	1.33	0.76	1.33
ENSG00000013392	RWDD2A	RWD domain containing 2A [Source:HGNC Symbol;Acc:HGNC:21385]	2.69	1.42776	3.76109e-36	4.36842e-36	yes	up	2.76	6.64	2.76	6.64
ENSG00000237595	AL161937.2		2.69	1.42776	0.000396994	0.000145384	yes	up	1.67	5.32	1.67	5.32
ENSG00000101104	PABPC1L	poly(A) binding protein cytoplasmic 1 like [Source:HGNC Symbol;Acc:HGNC:15797]	2.698	1.43175	0	0	yes	up	96.02	219.52	96.02	219.52
ENSG00000100867	DHRS2	dehydrogenase/reductase 2 [Source:HGNC Symbol;Acc:HGNC:18349]	2.7	1.43278	0.000875208	0.000308289	yes	up	0.41	1.61	0.41	1.61
ENSG00000229539	AL353194.1		2.7	1.43278	0.000875208	0.000308289	yes	up	4.04	9.8	4.04	9.8
ENSG00000163884	KLF15	Kruppel like factor 15 [Source:HGNC Symbol;Acc:HGNC:14536]	2.701	1.43362	2.76488e-18	2.10091e-18	yes	up	1.99	4.98	1.99	4.98
ENSG00000139344	AMDHD1	amidohydrolase domain containing 1 [Source:HGNC Symbol;Acc:HGNC:28577]	2.701	1.4336	3.36537e-10	1.88869e-10	yes	up	2.06	3.6	2.06	3.6
ENSG00000245025	AC107959.1		2.703	1.43471	4.90326e-05	1.96138e-05	yes	up	0.59	1.43	0.59	1.43
ENSG00000067715	SYT1	synaptotagmin 1 [Source:HGNC Symbol;Acc:HGNC:11509]	2.704	1.43511	3.95923e-91	8.85188e-91	yes	up	9.24	15.44	9.24	15.44
ENSG00000151881	TMEM267	transmembrane protein 267 [Source:HGNC Symbol;Acc:HGNC:26139]	2.709	1.43801	4.6948e-47	6.5017e-47	yes	up	7.02	15.09	7.02	15.09
ENSG00000234353	AP000346.2		2.712	1.43923	1.86458e-08	9.56453e-09	yes	up	2.99	7.99	2.99	7.99
ENSG00000274114	AC004706.3		2.712	1.43945	7.98623e-08	3.95018e-08	yes	up	1.35	3.32	1.35	3.32
ENSG00000242599	CSAG4	CSAG family member 4 (pseudogene) [Source:HGNC Symbol;Acc:HGNC:20923]	2.712	1.43945	0.00194247	0.0006564	yes	up	1.2	2.91	1.2	2.91
ENSG00000213999	MEF2B	myocyte enhancer factor 2B [Source:HGNC Symbol;Acc:HGNC:6995]	2.713	1.44009	0.000507064	0.000183847	yes	up	0.53	1.42	0.53	1.42
ENSG00000163191	S100A11	S100 calcium binding protein A11 [Source:HGNC Symbol;Acc:HGNC:10488]	2.715	1.44088	0	0	yes	up	399.35	973.03	399.35	973.03
ENSG00000212802	RPL15P3	ribosomal protein L15 pseudogene 3 [Source:HGNC Symbol;Acc:HGNC:21538]	2.715	1.4409	6.88837e-07	3.20889e-07	yes	up	5.12	12.59	5.12	12.59
ENSG00000059378	PARP12	poly(ADP-ribose) polymerase family member 12 [Source:HGNC Symbol;Acc:HGNC:21919]	2.716	1.44169	4.98356e-118	1.34528e-117	yes	up	17.96	42.07	17.96	42.07
ENSG00000274383	AC103691.1		2.717	1.44218	0.00021801	8.20658e-05	yes	up	3.34	8.14	3.34	8.14
ENSG00000164951	PDP1	pyruvate dehyrogenase phosphatase catalytic subunit 1 [Source:HGNC Symbol;Acc:HGNC:9279]	2.718	1.44255	9.37085e-144	2.96375e-143	yes	up	12.23	25.18	12.23	25.18
ENSG00000095380	NANS	N-acetylneuraminate synthase [Source:HGNC Symbol;Acc:HGNC:19237]	2.72	1.44383	5.30438e-170	1.95502e-169	yes	up	50.9	125.08	50.9	125.08
ENSG00000142173	COL6A2	collagen type VI alpha 2 chain [Source:HGNC Symbol;Acc:HGNC:2212]	2.722	1.44442	0	0	yes	up	422.44	1037.86	422.44	1037.86
ENSG00000227540	DNAJC9-AS1	DNAJC9 antisense RNA 1 [Source:NCBI gene;Acc:414245]	2.722	1.44489	5.71455e-09	3.01056e-09	yes	up	4.13	9.81	4.13	9.81
ENSG00000272606	AC015982.1		2.724	1.44573	0.00118259	0.000409968	yes	up	3.29	8.04	3.29	8.04
ENSG00000136052	SLC41A2	solute carrier family 41 member 2 [Source:HGNC Symbol;Acc:HGNC:31045]	2.725	1.44642	2.64347e-18	2.00988e-18	yes	up	2.6	3.5	2.6	3.5
ENSG00000174939	ASPHD1	aspartate beta-hydroxylase domain containing 1 [Source:HGNC Symbol;Acc:HGNC:27380]	2.727	1.4475	6.62351e-114	1.73758e-113	yes	up	31.77	90.95	31.77	90.95
ENSG00000280441	FP236383.1		2.731	1.44927	0	0	yes	up	277.96	671.12	277.96	671.12
ENSG00000120885	CLU	clusterin [Source:HGNC Symbol;Acc:HGNC:2095]	2.735	1.45152	2.08824e-65	3.61897e-65	yes	up	26.18	66.2	26.18	66.2
ENSG00000246263	UBR5-AS1	UBR5 antisense RNA 1 [Source:HGNC Symbol;Acc:HGNC:51661]	2.736	1.45197	8.99918e-17	6.52254e-17	yes	up	2.56	8.43	2.56	8.43
ENSG00000228288	PCAT6	prostate cancer associated transcript 6 (non-protein coding) [Source:HGNC Symbol;Acc:HGNC:43714]	2.739	1.45354	1.40663e-05	5.91596e-06	yes	up	3.24	6.97	3.24	6.97
ENSG00000221869	CEBPD	CCAAT/enhancer binding protein delta [Source:HGNC Symbol;Acc:HGNC:1835]	2.742	1.45542	8.80496e-94	2.01952e-93	yes	up	12.49	31.11	12.49	31.11
ENSG00000188223	AD000671.1		2.742	1.45529	1.63905e-09	8.88256e-10	yes	up	2.77	6.81	2.77	6.81
ENSG00000178773	CPNE7	copine 7 [Source:HGNC Symbol;Acc:HGNC:2320]	2.744	1.4564	7.30869e-20	5.78623e-20	yes	up	5.77	13.44	5.77	13.44
ENSG00000147642	SYBU	syntabulin [Source:HGNC Symbol;Acc:HGNC:26011]	2.747	1.45794	1.88058e-77	3.67868e-77	yes	up	11.52	21.43	11.52	21.43
ENSG00000254858	MPV17L2	MPV17 mitochondrial inner membrane protein like 2 [Source:HGNC Symbol;Acc:HGNC:28177]	2.748	1.45822	1.81179e-79	3.60474e-79	yes	up	17.62	44.35	17.62	44.35
ENSG00000253210	AC040970.1		2.75	1.45969	1.7229e-17	1.27837e-17	yes	up	5.91	12.59	5.91	12.59
ENSG00000110619	CARS	cysteinyl-tRNA synthetase [Source:HGNC Symbol;Acc:HGNC:1493]	2.752	1.46048	0	0	yes	up	37.17	95.36	37.17	95.36
ENSG00000253276	CCDC71L	coiled-coil domain containing 71 like [Source:HGNC Symbol;Acc:HGNC:26685]	2.753	1.46074	8.99126e-155	3.05107e-154	yes	up	12.44	34.74	12.44	34.74
ENSG00000174808	BTC	betacellulin [Source:HGNC Symbol;Acc:HGNC:1121]	2.753	1.461	9.73826e-10	5.33495e-10	yes	up	0.84	2.36	0.84	2.36
ENSG00000279789	AC120114.4		2.754	1.4614	1.07566e-12	6.73198e-13	yes	up	1.51	3.73	1.51	3.73
ENSG00000267342	AC087289.2		2.756	1.46253	0.000261989	9.77806e-05	yes	up	0.67	1.65	0.67	1.65
ENSG00000126603	GLIS2	GLIS family zinc finger 2 [Source:HGNC Symbol;Acc:HGNC:29450]	2.757	1.46295	9.16624e-73	1.72332e-72	yes	up	5.39	13.23	5.39	13.23
ENSG00000058866	DGKG	diacylglycerol kinase gamma [Source:HGNC Symbol;Acc:HGNC:2853]	2.758	1.4634	1.67601e-30	1.73018e-30	yes	up	2.4	12.64	2.4	12.64
ENSG00000272434	AC137630.3		2.76	1.46482	1.34631e-07	6.57443e-08	yes	up	6.84	11.5	6.84	11.5
ENSG00000245148	ARAP1-AS2	ARAP1 antisense RNA 2 [Source:HGNC Symbol;Acc:HGNC:39994]	2.765	1.46745	0.00235967	0.000789994	yes	up	0.34	0.84	0.34	0.84
ENSG00000196305	IARS	isoleucyl-tRNA synthetase [Source:HGNC Symbol;Acc:HGNC:5330]	2.766	1.46783	0	0	yes	up	51.09	132.67	51.09	132.67
ENSG00000258701	LINC00638	long intergenic non-protein coding RNA 638 [Source:HGNC Symbol;Acc:HGNC:28325]	2.768	1.46876	1.68366e-05	7.03107e-06	yes	up	0.47	1.16	0.47	1.16
ENSG00000267248	AC025048.2		2.768	1.46876	1.68366e-05	7.03107e-06	yes	up	1.52	3.87	1.52	3.87
ENSG00000185567	AHNAK2	AHNAK nucleoprotein 2 [Source:HGNC Symbol;Acc:HGNC:20125]	2.772	1.47086	3.80486e-156	1.30301e-155	yes	up	4.98	19.86	4.98	19.86
ENSG00000163617	CCDC191	coiled-coil domain containing 191 [Source:HGNC Symbol;Acc:HGNC:29272]	2.772	1.47109	2.47023e-25	2.26602e-25	yes	up	1.89	94.74	1.89	94.74
ENSG00000167778	SPRYD3	SPRY domain containing 3 [Source:HGNC Symbol;Acc:HGNC:25920]	2.773	1.47162	4.67508e-178	1.78861e-177	yes	up	17.26	43.37	17.26	43.37
ENSG00000171443	ZNF524	zinc finger protein 524 [Source:HGNC Symbol;Acc:HGNC:28322]	2.773	1.47166	7.12737e-24	6.29762e-24	yes	up	8.61	16.82	8.61	16.82
ENSG00000173812	EIF1	eukaryotic translation initiation factor 1 [Source:HGNC Symbol;Acc:HGNC:3249]	2.78	1.47509	0	0	yes	up	318.91	850.19	318.91	850.19
ENSG00000132432	SEC61G	Sec61 translocon gamma subunit [Source:HGNC Symbol;Acc:HGNC:18277]	2.782	1.47632	1.14576e-189	4.64611e-189	yes	up	255.81	639.71	255.81	639.71
ENSG00000283599	BX276092.10		2.782	1.47621	8.57091e-13	5.38217e-13	yes	up	1.79	4.37	1.79	4.37
ENSG00000273466	AC012510.1		2.783	1.47653	2.82805e-07	1.34951e-07	yes	up	3.06	7.63	3.06	7.63
ENSG00000107140	TESK1	testis-specific kinase 1 [Source:HGNC Symbol;Acc:HGNC:11731]	2.784	1.47735	1.24555e-129	3.62235e-129	yes	up	19.41	47.24	19.41	47.24
ENSG00000171813	PWWP2B	PWWP domain containing 2B [Source:HGNC Symbol;Acc:HGNC:25150]	2.786	1.4783	2.56284e-11	1.51361e-11	yes	up	1.04	2.83	1.04	2.83
ENSG00000198832	SELENOM	selenoprotein M [Source:HGNC Symbol;Acc:HGNC:30397]	2.79	1.48032	4.76667e-262	2.62487e-261	yes	up	158.34	397.73	158.34	397.73
ENSG00000250802	ZBED3-AS1	ZBED3 antisense RNA 1 [Source:HGNC Symbol;Acc:HGNC:44188]	2.79	1.48033	6.05455e-07	2.8286e-07	yes	up	1.25	7.62	1.25	7.62
ENSG00000261652	C15orf65	chromosome 15 open reading frame 65 [Source:HGNC Symbol;Acc:HGNC:44654]	2.792	1.48141	2.04757e-10	1.15997e-10	yes	up	4.96	12.53	4.96	12.53
ENSG00000073008	PVR	poliovirus receptor [Source:HGNC Symbol;Acc:HGNC:9705]	2.794	1.48213	1.44937e-208	6.40014e-208	yes	up	15.15	38.72	15.15	38.72
ENSG00000134508	CABLES1	Cdk5 and Abl enzyme substrate 1 [Source:HGNC Symbol;Acc:HGNC:25097]	2.794	1.48214	1.88934e-34	2.12867e-34	yes	up	2.28	6.68	2.28	6.68
ENSG00000132530	XAF1	XIAP associated factor 1 [Source:HGNC Symbol;Acc:HGNC:30932]	2.795	1.48273	2.06219e-82	4.21096e-82	yes	up	10.42	25.09	10.42	25.09
ENSG00000111012	CYP27B1	cytochrome P450 family 27 subfamily B member 1 [Source:HGNC Symbol;Acc:HGNC:2606]	2.795	1.48284	2.85137e-20	2.28167e-20	yes	up	2.89	5.46	2.89	5.46
ENSG00000119523	ALG2	ALG2, alpha-1,3/1,6-mannosyltransferase [Source:HGNC Symbol;Acc:HGNC:23159]	2.797	1.48385	5.43222e-172	2.02622e-171	yes	up	23.39	60.63	23.39	60.63
ENSG00000013375	PGM3	phosphoglucomutase 3 [Source:HGNC Symbol;Acc:HGNC:8907]	2.799	1.485	5.08275e-223	2.36805e-222	yes	up	13.85	32.91	13.85	32.91
ENSG00000142920	AZIN2	antizyme inhibitor 2 [Source:HGNC Symbol;Acc:HGNC:29957]	2.8	1.48525	1.52703e-13	9.87052e-14	yes	up	3.25	12.39	3.25	12.39
ENSG00000249572	AC034231.1		2.8	1.48525	7.90286e-05	3.09866e-05	yes	up	3.3	8.3	3.3	8.3
ENSG00000268069	AC004466.1		2.812	1.49165	0.000396595	0.000145252	yes	up	0.85	2.14	0.85	2.14
ENSG00000136003	ISCU	iron-sulfur cluster assembly enzyme [Source:HGNC Symbol;Acc:HGNC:29882]	2.818	1.49449	1.58157e-195	6.64497e-195	yes	up	57.59	143.06	57.59	143.06
ENSG00000147162	OGT	O-linked N-acetylglucosamine (GlcNAc) transferase [Source:HGNC Symbol;Acc:HGNC:8127]	2.819	1.49497	0	0	yes	up	40.42	102.35	40.42	102.35
ENSG00000115756	HPCAL1	hippocalcin like 1 [Source:HGNC Symbol;Acc:HGNC:5145]	2.82	1.49564	0	0	yes	up	142.21	354.46	142.21	354.46
ENSG00000101384	JAG1	jagged 1 [Source:HGNC Symbol;Acc:HGNC:6188]	2.82	1.49549	6.46592e-113	1.68084e-112	yes	up	5.46	12.58	5.46	12.58
ENSG00000157578	LCA5L	LCA5L, lebercilin like [Source:HGNC Symbol;Acc:HGNC:1255]	2.822	1.49678	5.77084e-11	3.35606e-11	yes	up	1.72	7.08	1.72	7.08
ENSG00000100036	SLC35E4	solute carrier family 35 member E4 [Source:HGNC Symbol;Acc:HGNC:17058]	2.823	1.4972	1.25056e-262	6.89665e-262	yes	up	26.56	67.49	26.56	67.49
ENSG00000114786	ABHD14A-ACY1	ABHD14A-ACY1 readthrough [Source:HGNC Symbol;Acc:HGNC:38856]	2.825	1.49803	3.72905e-14	2.46607e-14	yes	up	3.1	7.64	3.1	7.64
ENSG00000158428	CATIP	ciliogenesis associated TTC17 interacting protein [Source:HGNC Symbol;Acc:HGNC:25062]	2.827	1.49906	0.000689115	0.000245973	yes	up	0.68	2.45	0.68	2.45
ENSG00000125826	RBCK1	RANBP2-type and C3HC4-type zinc finger containing 1 [Source:HGNC Symbol;Acc:HGNC:15864]	2.828	1.49996	0	0	yes	up	111.5	336.91	111.5	336.91
ENSG00000171160	MORN4	MORN repeat containing 4 [Source:HGNC Symbol;Acc:HGNC:24001]	2.829	1.50049	5.84996e-52	8.60399e-52	yes	up	11.51	22.57	11.51	22.57
ENSG00000261771	DNAAF4-CCPG1	DNAAF4-CCPG1 readthrough (NMD candidate) [Source:HGNC Symbol;Acc:HGNC:43019]	2.829	1.50012	3.7638e-07	1.7821e-07	yes	up	0.32	0.81	0.32	0.81
ENSG00000172183	ISG20	interferon stimulated exonuclease gene 20 [Source:HGNC Symbol;Acc:HGNC:6130]	2.83	1.501	1.86439e-30	1.92197e-30	yes	up	6.71	25.01	6.71	25.01
ENSG00000123999	INHA	inhibin alpha subunit [Source:HGNC Symbol;Acc:HGNC:6065]	2.833	1.50208	3.34972e-12	2.05393e-12	yes	up	2.18	5.52	2.18	5.52
ENSG00000186104	CYP2R1	cytochrome P450 family 2 subfamily R member 1 [Source:HGNC Symbol;Acc:HGNC:20580]	2.842	1.50685	7.65585e-36	8.83147e-36	yes	up	7.68	17.45	7.68	17.45
ENSG00000231595	AC005224.1		2.85	1.51079	0.000375444	0.000137953	yes	up	0.78	3.22	0.78	3.22
ENSG00000246640	PICART1	p53-inducible cancer-associated RNA transcript 1 [Source:NCBI gene;Acc:284080]	2.85	1.51079	0.000375444	0.000137953	yes	up	0.3	0.75	0.3	0.75
ENSG00000143333	RGS16	regulator of G protein signaling 16 [Source:HGNC Symbol;Acc:HGNC:9997]	2.851	1.5114	5.18992e-26	4.83838e-26	yes	up	2.72	6.95	2.72	6.95
ENSG00000163132	MSX1	msh homeobox 1 [Source:HGNC Symbol;Acc:HGNC:7391]	2.853	1.51244	4.97861e-29	4.94743e-29	yes	up	3.95	10.09	3.95	10.09
ENSG00000135842	FAM129A	family with sequence similarity 129 member A [Source:HGNC Symbol;Acc:HGNC:16784]	2.854	1.51309	0	0	yes	up	27.43	71.74	27.43	71.74
ENSG00000233024	AC126755.2		2.855	1.51366	3.06414e-122	8.55691e-122	yes	up	60.7	131.58	60.7	131.58
ENSG00000125931	CITED1	Cbp/p300 interacting transactivator with Glu/Asp rich carboxy-terminal domain 1 [Source:HGNC Symbol;Acc:HGNC:1986]	2.858	1.51488	3.50091e-53	5.23174e-53	yes	up	21.76	58.44	21.76	58.44
ENSG00000237977	EIF4HP2	eukaryotic translation initiation factor 4H pseudogene 2 [Source:HGNC Symbol;Acc:HGNC:49036]	2.863	1.51767	0.00151972	0.00051925	yes	up	1.83	4.72	1.83	4.72
ENSG00000280279	AC240565.2		2.868	1.51986	2.58704e-12	1.59363e-12	yes	up	6.46	12.76	6.46	12.76
ENSG00000189367	KIAA0408	KIAA0408 [Source:HGNC Symbol;Acc:HGNC:21636]	2.868	1.52011	2.334e-07	1.12051e-07	yes	up	0.46	3.03	0.46	3.03
ENSG00000164845	FAM86FP	family with sequence similarity 86 member F, pseudogene [Source:HGNC Symbol;Acc:HGNC:42357]	2.869	1.52039	1.52681e-07	7.42083e-08	yes	up	1.4	4.53	1.4	4.53
ENSG00000234936	AC010883.1		2.872	1.52221	2.36623e-07	1.13525e-07	yes	up	2.74	7.33	2.74	7.33
ENSG00000230913	NPM1P51	nucleophosmin 1 pseudogene 51 [Source:HGNC Symbol;Acc:HGNC:45230]	2.872	1.52217	0.00181791	0.000616494	yes	up	1.08	2.78	1.08	2.78
ENSG00000251580	AC093323.3		2.875	1.52351	0.000874734	0.00030818	yes	up	3.94	10.16	3.94	10.16
ENSG00000228843	AL133410.2		2.875	1.52358	0.0014045	0.000481738	yes	up	1.26	3.24	1.26	3.24
ENSG00000136868	SLC31A1	solute carrier family 31 member 1 [Source:HGNC Symbol;Acc:HGNC:11016]	2.883	1.52771	7.37492e-227	3.49725e-226	yes	up	12.53	30.79	12.53	30.79
ENSG00000153066	TXNDC11	thioredoxin domain containing 11 [Source:HGNC Symbol;Acc:HGNC:28030]	2.884	1.52785	5.47397e-216	2.46994e-215	yes	up	24.56	77.27	24.56	77.27
ENSG00000246985	SOCS2-AS1	SOCS2 antisense RNA 1 [Source:HGNC Symbol;Acc:HGNC:27054]	2.886	1.52932	1.9658e-16	1.41297e-16	yes	up	2.97	8.94	2.97	8.94
ENSG00000162814	SPATA17	spermatogenesis associated 17 [Source:HGNC Symbol;Acc:HGNC:25184]	2.887	1.52964	4.70062e-08	2.35666e-08	yes	up	1.35	2.44	1.35	2.44
ENSG00000275720	AC243830.2		2.887	1.52964	0.000822984	0.000291382	yes	up	1.62	4.2	1.62	4.2
ENSG00000183336	BOLA2	bolA family member 2 [Source:HGNC Symbol;Acc:HGNC:29488]	2.89	1.5309	9.75458e-79	1.93045e-78	yes	up	22.96	62.42	22.96	62.42
ENSG00000143153	ATP1B1	ATPase Na+/K+ transporting subunit beta 1 [Source:HGNC Symbol;Acc:HGNC:804]	2.892	1.53195	0	0	yes	up	72.52	186.6	72.52	186.6
ENSG00000246763	RGMB-AS1	RGMB antisense RNA 1 [Source:HGNC Symbol;Acc:HGNC:48666]	2.897	1.53445	0.00078441	0.000278174	yes	up	1.27	2.23	1.27	2.23
ENSG00000231064	AC234582.1		2.898	1.53501	4.33855e-06	1.89492e-06	yes	up	2.29	7.82	2.29	7.82
ENSG00000277999	AC009093.6		2.9	1.53588	8.6763e-06	3.70813e-06	yes	up	2.68	8.24	2.68	8.24
ENSG00000125845	BMP2	bone morphogenetic protein 2 [Source:HGNC Symbol;Acc:HGNC:1069]	2.901	1.53653	2.14645e-09	1.15733e-09	yes	up	0.54	1.41	0.54	1.41
ENSG00000273419	AC004877.1		2.901	1.53678	1.54587e-05	6.47378e-06	yes	up	0.25	0.64	0.25	0.64
ENSG00000143178	TBX19	T-box 19 [Source:HGNC Symbol;Acc:HGNC:11596]	2.905	1.5384	2.70867e-13	1.73279e-13	yes	up	1.4	2.89	1.4	2.89
ENSG00000149150	SLC43A1	solute carrier family 43 member 1 [Source:HGNC Symbol;Acc:HGNC:9225]	2.907	1.5397	3.10461e-23	2.7015e-23	yes	up	2.74	7.52	2.74	7.52
ENSG00000177426	TGIF1	TGFB induced factor homeobox 1 [Source:HGNC Symbol;Acc:HGNC:11776]	2.909	1.54061	3.05568e-265	1.70028e-264	yes	up	65.23	143.58	65.23	143.58
ENSG00000160972	PPP1R16A	protein phosphatase 1 regulatory subunit 16A [Source:HGNC Symbol;Acc:HGNC:14941]	2.913	1.54265	0	0	yes	up	44.73	120.63	44.73	120.63
ENSG00000175556	LONRF3	LON peptidase N-terminal domain and ring finger 3 [Source:HGNC Symbol;Acc:HGNC:21152]	2.913	1.54263	4.47773e-20	3.56165e-20	yes	up	1.67	43.59	1.67	43.59
ENSG00000102554	KLF5	Kruppel like factor 5 [Source:HGNC Symbol;Acc:HGNC:6349]	2.916	1.54414	3.79918e-56	5.90751e-56	yes	up	4.02	10.41	4.02	10.41
ENSG00000241749	RPSAP52	ribosomal protein SA pseudogene 52 [Source:HGNC Symbol;Acc:HGNC:35752]	2.916	1.54414	3.38417e-05	1.37936e-05	yes	up	1.03	36.54	1.03	36.54
ENSG00000211584	SLC48A1	solute carrier family 48 member 1 [Source:HGNC Symbol;Acc:HGNC:26035]	2.918	1.54488	5.62287e-132	1.65727e-131	yes	up	12.13	31.8	12.13	31.8
ENSG00000257354	AC048341.2		2.918	1.54485	9.41702e-70	1.70917e-69	yes	up	2.71	6.13	2.71	6.13
ENSG00000177675	CD163L1	CD163 molecule like 1 [Source:HGNC Symbol;Acc:HGNC:30375]	2.92	1.54579	1.21261e-45	1.63907e-45	yes	up	6.71	18.88	6.71	18.88
ENSG00000164744	SUN3	Sad1 and UNC84 domain containing 3 [Source:HGNC Symbol;Acc:HGNC:22429]	2.92	1.54595	3.09266e-08	1.56484e-08	yes	up	2.77	8.37	2.77	8.37
ENSG00000168994	PXDC1	PX domain containing 1 [Source:HGNC Symbol;Acc:HGNC:21361]	2.921	1.54659	3.7343e-82	7.60451e-82	yes	up	9.62	26.73	9.62	26.73
ENSG00000182873	PRKCZ-AS1	PRKCZ antisense RNA 1 [Source:HGNC Symbol;Acc:HGNC:40477]	2.921	1.54665	2.65078e-06	1.17822e-06	yes	up	1.57	5.47	1.57	5.47
ENSG00000182901	RGS7	regulator of G protein signaling 7 [Source:HGNC Symbol;Acc:HGNC:10003]	2.925	1.54826	2.09172e-10	1.18444e-10	yes	up	0.93	2.55	0.93	2.55
ENSG00000041353	RAB27B	RAB27B, member RAS oncogene family [Source:HGNC Symbol;Acc:HGNC:9767]	2.929	1.55021	1.11359e-17	8.32068e-18	yes	up	0.52	1.35	0.52	1.35
ENSG00000275993	CU639417.2		2.929	1.55047	2.21663e-13	1.42242e-13	yes	up	0.6	1.57	0.6	1.57
ENSG00000227449	FGF7P6	fibroblast growth factor 7 pseudogene 6 [Source:HGNC Symbol;Acc:HGNC:27852]	2.934	1.55292	2.56626e-19	2.00315e-19	yes	up	2.46	13.19	2.46	13.19
ENSG00000130783	CCDC62	coiled-coil domain containing 62 [Source:HGNC Symbol;Acc:HGNC:30723]	2.94	1.55564	0.00181209	0.000614688	yes	up	0.17	0.59	0.17	0.59
ENSG00000263280	AC003965.1		2.94	1.55564	0.00181209	0.000614688	yes	up	1.15	3.1	1.15	3.1
ENSG00000174938	SEZ6L2	seizure related 6 homolog like 2 [Source:HGNC Symbol;Acc:HGNC:30844]	2.944	1.55783	0	0	yes	up	36.42	94.35	36.42	94.35
ENSG00000272414	FAM47E-STBD1	FAM47E-STBD1 readthrough [Source:HGNC Symbol;Acc:HGNC:44667]	2.945	1.55845	2.15754e-15	1.49618e-15	yes	up	5.1	6.61	5.1	6.61
ENSG00000139832	RAB20	RAB20, member RAS oncogene family [Source:HGNC Symbol;Acc:HGNC:18260]	2.946	1.55896	3.64598e-08	1.83956e-08	yes	up	1.19	3.14	1.19	3.14
ENSG00000198342	ZNF442	zinc finger protein 442 [Source:HGNC Symbol;Acc:HGNC:20877]	2.948	1.5596	4.50758e-07	2.12212e-07	yes	up	0.21	1.12	0.21	1.12
ENSG00000105928	DFNA5	DFNA5, deafness associated tumor suppressor [Source:HGNC Symbol;Acc:HGNC:2810]	2.95	1.56075	5.52632e-148	1.80139e-147	yes	up	20.05	50.09	20.05	50.09
ENSG00000271133	AC004130.1		2.95	1.56054	5.66418e-06	2.45518e-06	yes	up	2.45	6.53	2.45	6.53
ENSG00000154537	FAM27C	family with sequence similarity 27 member C [Source:HGNC Symbol;Acc:HGNC:23668]	2.951	1.5613	1.45664e-07	7.09457e-08	yes	up	3.96	10.49	3.96	10.49
ENSG00000260920	AL031985.3		2.952	1.56169	6.27158e-20	4.97468e-20	yes	up	1.86	4.92	1.86	4.92
ENSG00000071537	SEL1L	SEL1L ERAD E3 ligase adaptor subunit [Source:HGNC Symbol;Acc:HGNC:10717]	2.963	1.56699	0	0	yes	up	19.46	44.7	19.46	44.7
ENSG00000267213	AC007773.1		2.964	1.56771	4.00188e-05	1.61522e-05	yes	up	1.01	2.15	1.01	2.15
ENSG00000268205	AC005261.2		2.965	1.56779	5.16238e-84	1.07059e-83	yes	up	4.54	12.05	4.54	12.05
ENSG00000131459	GFPT2	glutamine-fructose-6-phosphate transaminase 2 [Source:HGNC Symbol;Acc:HGNC:4242]	2.969	1.57016	2.02727e-52	3.00063e-52	yes	up	4.22	11.36	4.22	11.36
ENSG00000108176	DNAJC12	DnaJ heat shock protein family (Hsp40) member C12 [Source:HGNC Symbol;Acc:HGNC:28908]	2.969	1.57006	1.43681e-29	1.4483e-29	yes	up	6.98	19.16	6.98	19.16
ENSG00000186952	TMEM232	transmembrane protein 232 [Source:HGNC Symbol;Acc:HGNC:37270]	2.975	1.57271	0.000530448	0.000191915	yes	up	0.6	2.14	0.6	2.14
ENSG00000134684	YARS	tyrosyl-tRNA synthetase [Source:HGNC Symbol;Acc:HGNC:12840]	2.976	1.57343	0	0	yes	up	73.5	171.6	73.5	171.6
ENSG00000031698	SARS	seryl-tRNA synthetase [Source:HGNC Symbol;Acc:HGNC:10537]	2.976	1.57354	0	0	yes	up	122.31	326.9	122.31	326.9
ENSG00000223396	AC096677.1		2.976	1.57318	1.38004e-49	1.97056e-49	yes	up	6.31	17.06	6.31	17.06
ENSG00000100101	Z83844.1		2.979	1.57469	1.31585e-08	6.81359e-09	yes	up	0.89	2.37	0.89	2.37
ENSG00000125122	LRRC29	leucine rich repeat containing 29 [Source:HGNC Symbol;Acc:HGNC:13605]	2.982	1.5761	3.75362e-18	2.84177e-18	yes	up	7.52	12.53	7.52	12.53
ENSG00000221883	ARIH2OS	ariadne homolog 2 opposite strand [Source:HGNC Symbol;Acc:HGNC:34425]	2.983	1.57683	2.34058e-15	1.6192e-15	yes	up	2.24	6	2.24	6
ENSG00000163874	ZC3H12A	zinc finger CCCH-type containing 12A [Source:HGNC Symbol;Acc:HGNC:26259]	2.987	1.57853	1.47925e-75	2.85166e-75	yes	up	6.87	18.42	6.87	18.42
ENSG00000274270	AL137060.1		2.988	1.57923	0.000288517	0.000107241	yes	up	0.26	0.7	0.26	0.7
ENSG00000173531	MST1	macrophage stimulating 1 [Source:HGNC Symbol;Acc:HGNC:7380]	2.989	1.5795	9.88092e-133	2.92385e-132	yes	up	33.93	60.53	33.93	60.53
ENSG00000185022	MAFF	MAF bZIP transcription factor F [Source:HGNC Symbol;Acc:HGNC:6780]	2.992	1.58128	0	0	yes	up	30.66	83.88	30.66	83.88
ENSG00000064042	LIMCH1	LIM and calponin homology domains 1 [Source:HGNC Symbol;Acc:HGNC:29191]	2.995	1.58266	0	0	yes	up	14.45	38.71	14.45	38.71
ENSG00000232940	HCG25	HLA complex group 25 (non-protein coding) [Source:HGNC Symbol;Acc:HGNC:20196]	3	1.58479	3.3473e-05	1.36493e-05	yes	up	2.96	10.57	2.96	10.57
ENSG00000134326	CMPK2	cytidine/uridine monophosphate kinase 2 [Source:HGNC Symbol;Acc:HGNC:27015]	3.001	1.58557	3.20157e-22	2.71418e-22	yes	up	1.78	5.39	1.78	5.39
ENSG00000077232	DNAJC10	DnaJ heat shock protein family (Hsp40) member C10 [Source:HGNC Symbol;Acc:HGNC:24637]	3.003	1.58639	0	0	yes	up	30.91	87.31	30.91	87.31
ENSG00000282851	BISPR	BST2 interferon stimulated positive regulator (non-protein coding) [Source:HGNC Symbol;Acc:HGNC:51290]	3.003	1.58623	8.66583e-13	5.43994e-13	yes	up	1.87	5.92	1.87	5.92
ENSG00000028277	POU2F2	POU class 2 homeobox 2 [Source:HGNC Symbol;Acc:HGNC:9213]	3.006	1.58806	2.03533e-06	9.1218e-07	yes	up	0.4	0.99	0.4	0.99
ENSG00000182199	SHMT2	serine hydroxymethyltransferase 2 [Source:HGNC Symbol;Acc:HGNC:10852]	3.017	1.59315	0	0	yes	up	195.7	516.9	195.7	516.9
ENSG00000203727	SAMD5	sterile alpha motif domain containing 5 [Source:HGNC Symbol;Acc:HGNC:21180]	3.02	1.59431	1.18381e-54	1.80163e-54	yes	up	1.91	5.18	1.91	5.18
ENSG00000173221	GLRX	glutaredoxin [Source:HGNC Symbol;Acc:HGNC:4330]	3.021	1.59522	2.49397e-70	4.56435e-70	yes	up	25.83	70.44	25.83	70.44
ENSG00000152763	WDR78	WD repeat domain 78 [Source:HGNC Symbol;Acc:HGNC:26252]	3.021	1.59487	1.50107e-14	1.00663e-14	yes	up	58.6	3.45	58.6	3.45
ENSG00000071242	RPS6KA2	ribosomal protein S6 kinase A2 [Source:HGNC Symbol;Acc:HGNC:10431]	3.023	1.59611	2.95542e-105	7.30522e-105	yes	up	6.73	11.97	6.73	11.97
ENSG00000152503	TRIM36	tripartite motif containing 36 [Source:HGNC Symbol;Acc:HGNC:16280]	3.033	1.60073	1.42342e-05	5.98458e-06	yes	up	1.26	1.03	1.26	1.03
ENSG00000214198	TTC41P	tetratricopeptide repeat domain 41, pseudogene [Source:HGNC Symbol;Acc:HGNC:49210]	3.033	1.60073	0.0021478	0.000722135	yes	up	0.23	10.32	0.23	10.32
ENSG00000263620	AC129492.3		3.037	1.6028	2.37741e-09	1.27798e-09	yes	up	8.81	24.04	8.81	24.04
ENSG00000128272	ATF4	activating transcription factor 4 [Source:HGNC Symbol;Acc:HGNC:786]	3.045	1.60626	0	0	yes	up	311.06	876.13	311.06	876.13
ENSG00000269439	AC010618.3		3.047	1.60762	4.72088e-21	3.87854e-21	yes	up	11.69	41.29	11.69	41.29
ENSG00000137821	LRRC49	leucine rich repeat containing 49 [Source:HGNC Symbol;Acc:HGNC:25965]	3.05	1.60891	3.3652e-52	4.96909e-52	yes	up	4.06	17.72	4.06	17.72
ENSG00000115457	IGFBP2	insulin like growth factor binding protein 2 [Source:HGNC Symbol;Acc:HGNC:5471]	3.052	1.60985	0	0	yes	up	128.7	343.51	128.7	343.51
ENSG00000126778	SIX1	SIX homeobox 1 [Source:HGNC Symbol;Acc:HGNC:10887]	3.052	1.60973	1.23487e-31	1.30482e-31	yes	up	1.65	4.51	1.65	4.51
ENSG00000222033	LINC01124	long intergenic non-protein coding RNA 1124 [Source:HGNC Symbol;Acc:HGNC:49270]	3.054	1.61078	3.14386e-09	1.67907e-09	yes	up	0.85	2.33	0.85	2.33
ENSG00000205129	C4orf47	chromosome 4 open reading frame 47 [Source:HGNC Symbol;Acc:HGNC:34346]	3.054	1.61078	0.00062583	0.00022446	yes	up	0.76	2.02	0.76	2.02
ENSG00000277209	RPPH1	ribonuclease P RNA component H1 [Source:HGNC Symbol;Acc:HGNC:19273]	3.054	1.61078	0.00062583	0.00022446	yes	up	7.58	20.68	7.58	20.68
ENSG00000180879	SSR4	signal sequence receptor subunit 4 [Source:HGNC Symbol;Acc:HGNC:11326]	3.055	1.61134	0	0	yes	up	341.59	1002.99	341.59	1002.99
ENSG00000140945	CDH13	cadherin 13 [Source:HGNC Symbol;Acc:HGNC:1753]	3.057	1.61207	0	0	yes	up	93.08	190.78	93.08	190.78
ENSG00000166073	GPR176	G protein-coupled receptor 176 [Source:HGNC Symbol;Acc:HGNC:32370]	3.059	1.61311	1.04178e-231	5.02991e-231	yes	up	13.93	36.75	13.93	36.75
ENSG00000248461	LINC02119	long intergenic non-protein coding RNA 2119 [Source:HGNC Symbol;Acc:HGNC:52975]	3.067	1.61661	2.60926e-34	2.92826e-34	yes	up	2.92	8.02	2.92	8.02
ENSG00000116741	RGS2	regulator of G protein signaling 2 [Source:HGNC Symbol;Acc:HGNC:9998]	3.069	1.6177	4.53935e-23	3.93523e-23	yes	up	4.02	11.05	4.02	11.05
ENSG00000141854	MISP3	MISP family member 3 [Source:HGNC Symbol;Acc:HGNC:26963]	3.069	1.6177	1.2425e-07	6.07736e-08	yes	up	1.09	2.53	1.09	2.53
ENSG00000275185	AC130324.3		3.073	1.61974	8.63659e-05	3.37675e-05	yes	up	2.57	7.1	2.57	7.1
ENSG00000106392	C1GALT1	core 1 synthase, glycoprotein-N-acetylgalactosamine 3-beta-galactosyltransferase 1 [Source:HGNC Symbol;Acc:HGNC:24337]	3.075	1.62067	3.51872e-194	1.46352e-193	yes	up	15.63	43.71	15.63	43.71
ENSG00000172216	CEBPB	CCAAT/enhancer binding protein beta [Source:HGNC Symbol;Acc:HGNC:1834]	3.078	1.6221	0	0	yes	up	82.68	227.92	82.68	227.92
ENSG00000124370	MCEE	methylmalonyl-CoA epimerase [Source:HGNC Symbol;Acc:HGNC:16732]	3.078	1.62201	1.66976e-22	1.42694e-22	yes	up	6.84	18.16	6.84	18.16
ENSG00000105327	BBC3	BCL2 binding component 3 [Source:HGNC Symbol;Acc:HGNC:17868]	3.082	1.62381	7.96071e-46	1.08232e-45	yes	up	7.22	19.46	7.22	19.46
ENSG00000279491	AP003733.4		3.082	1.62363	1.00541e-14	6.7888e-15	yes	up	35.4	122.85	35.4	122.85
ENSG00000160223	ICOSLG	inducible T-cell costimulator ligand [Source:HGNC Symbol;Acc:HGNC:17087]	3.091	1.62785	4.89061e-30	4.9878e-30	yes	up	0.92	2.44	0.92	2.44
ENSG00000187735	TCEA1	transcription elongation factor A1 [Source:HGNC Symbol;Acc:HGNC:11612]	3.093	1.62917	0	0	yes	up	68.75	181.89	68.75	181.89
ENSG00000171084	FAM86JP	family with sequence similarity 86 member J, pseudogene [Source:HGNC Symbol;Acc:HGNC:44097]	3.093	1.62895	1.17445e-16	8.4908e-17	yes	up	1.82	5.23	1.82	5.23
ENSG00000042286	AIFM2	apoptosis inducing factor, mitochondria associated 2 [Source:HGNC Symbol;Acc:HGNC:21411]	3.095	1.62987	4.74534e-216	2.14377e-215	yes	up	19.28	53.98	19.28	53.98
ENSG00000176678	FOXL1	forkhead box L1 [Source:HGNC Symbol;Acc:HGNC:3817]	3.097	1.63093	2.7892e-06	1.23753e-06	yes	up	0.28	0.78	0.28	0.78
ENSG00000234719	NPIPB2	nuclear pore complex interacting protein family, member B2 [Source:HGNC Symbol;Acc:HGNC:37451]	3.099	1.63197	3.44811e-09	1.83708e-09	yes	up	10.28	15.26	10.28	15.26
ENSG00000267390	AC036176.1		3.1	1.63209	1.54077e-06	6.97674e-07	yes	up	1.97	5.47	1.97	5.47
ENSG00000248167	TRIM39-RPP21	TRIM39-RPP21 readthrough [Source:HGNC Symbol;Acc:HGNC:38845]	3.101	1.63289	1.82516e-20	1.46871e-20	yes	up	1.86	5.17	1.86	5.17
ENSG00000172893	DHCR7	7-dehydrocholesterol reductase [Source:HGNC Symbol;Acc:HGNC:2860]	3.103	1.63376	0	0	yes	up	98.22	260.29	98.22	260.29
ENSG00000135931	ARMC9	armadillo repeat containing 9 [Source:HGNC Symbol;Acc:HGNC:20730]	3.104	1.63407	0	0	yes	up	43.58	131.39	43.58	131.39
ENSG00000163520	FBLN2	fibulin 2 [Source:HGNC Symbol;Acc:HGNC:3601]	3.104	1.63411	4.71609e-07	2.21804e-07	yes	up	0.27	0.77	0.27	0.77
ENSG00000213626	LBH	limb bud and heart development [Source:HGNC Symbol;Acc:HGNC:29532]	3.115	1.63906	4.74277e-89	1.03793e-88	yes	up	11.65	20.28	11.65	20.28
ENSG00000272379	AL008729.2		3.116	1.63972	1.20451e-05	5.09641e-06	yes	up	4.18	11.7	4.18	11.7
ENSG00000128228	SDF2L1	stromal cell derived factor 2 like 1 [Source:HGNC Symbol;Acc:HGNC:10676]	3.119	1.64115	0	0	yes	up	199.91	548.11	199.91	548.11
ENSG00000196843	ARID5A	AT-rich interaction domain 5A [Source:HGNC Symbol;Acc:HGNC:17361]	3.123	1.64297	4.942e-156	1.68933e-155	yes	up	19.18	50.23	19.18	50.23
ENSG00000145107	TM4SF19	transmembrane 4 L six family member 19 [Source:HGNC Symbol;Acc:HGNC:25167]	3.124	1.64327	0.000223598	8.40503e-05	yes	up	8.9	2.07	8.9	2.07
ENSG00000197249	SERPINA1	serpin family A member 1 [Source:HGNC Symbol;Acc:HGNC:8941]	3.125	1.64395	3.8885e-12	2.37725e-12	yes	up	1.45	4.64	1.45	4.64
ENSG00000229619	MBNL1-AS1	MBNL1 antisense RNA 1 [Source:HGNC Symbol;Acc:HGNC:44584]	3.126	1.64433	2.65676e-08	1.35015e-08	yes	up	0.28	0.77	0.28	0.77
ENSG00000184205	TSPYL2	TSPY like 2 [Source:HGNC Symbol;Acc:HGNC:24358]	3.128	1.64504	0	0	yes	up	24.59	71.47	24.59	71.47
ENSG00000138061	CYP1B1	cytochrome P450 family 1 subfamily B member 1 [Source:HGNC Symbol;Acc:HGNC:2597]	3.137	1.64951	1.10911e-22	9.51536e-23	yes	up	0.81	2.28	0.81	2.28
ENSG00000150527	CTAGE5	CTAGE family member 5, ER export factor [Source:HGNC Symbol;Acc:HGNC:7057]	3.139	1.65051	4.74867e-129	1.37351e-128	yes	up	8.86	30.41	8.86	30.41
ENSG00000185803	SLC52A2	solute carrier family 52 member 2 [Source:HGNC Symbol;Acc:HGNC:30224]	3.146	1.65369	0	0	yes	up	46.79	128.29	46.79	128.29
ENSG00000231160	KLF3-AS1	KLF3 antisense RNA 1 [Source:HGNC Symbol;Acc:HGNC:25796]	3.146	1.65351	5.2687e-08	2.63296e-08	yes	up	0.79	2.72	0.79	2.72
ENSG00000008226	DLEC1	deleted in lung and esophageal cancer 1 [Source:HGNC Symbol;Acc:HGNC:2899]	3.146	1.65358	0.00133489	0.000459172	yes	up	0.16	0.42	0.16	0.42
ENSG00000203896	LIME1	Lck interacting transmembrane adaptor 1 [Source:HGNC Symbol;Acc:HGNC:26016]	3.149	1.65482	9.70236e-52	1.41915e-51	yes	up	12.83	36.79	12.83	36.79
ENSG00000184545	DUSP8	dual specificity phosphatase 8 [Source:HGNC Symbol;Acc:HGNC:3074]	3.15	1.65518	1.3026e-18	9.98965e-19	yes	up	0.77	2.18	0.77	2.18
ENSG00000160999	SH2B2	SH2B adaptor protein 2 [Source:HGNC Symbol;Acc:HGNC:17381]	3.15	1.65518	1.40921e-12	8.77964e-13	yes	up	1.15	3.26	1.15	3.26
ENSG00000204682	CASC10	cancer susceptibility 10 [Source:HGNC Symbol;Acc:HGNC:31448]	3.15	1.65518	8.55997e-10	4.70607e-10	yes	up	0.45	1.26	0.45	1.26
ENSG00000103742	IGDCC4	immunoglobulin superfamily DCC subclass member 4 [Source:HGNC Symbol;Acc:HGNC:13770]	3.15	1.65518	2.8801e-08	1.46066e-08	yes	up	0.36	0.83	0.36	0.83
ENSG00000277027	RMRP	RNA component of mitochondrial RNA processing endoribonuclease [Source:HGNC Symbol;Acc:HGNC:10031]	3.15	1.65518	3.03757e-07	1.44652e-07	yes	up	43.33	120	43.33	120
ENSG00000236397	DDX11L2	DEAD/H-box helicase 11 like 2 [Source:HGNC Symbol;Acc:HGNC:37103]	3.15	1.65518	9.91184e-07	4.56083e-07	yes	up	0.89	2.52	0.89	2.52
ENSG00000236432	AC097662.1		3.15	1.65518	1.06889e-05	4.53805e-06	yes	up	1.48	3	1.48	3
ENSG00000124116	WFDC3	WAP four-disulfide core domain 3 [Source:HGNC Symbol;Acc:HGNC:15957]	3.15	1.65518	0.000397756	0.00014562	yes	up	1.89	4.96	1.89	4.96
ENSG00000188001	TPRG1	tumor protein p63 regulated 1 [Source:HGNC Symbol;Acc:HGNC:24759]	3.15	1.65518	0.00073347	0.000261079	yes	up	0.47	1.61	0.47	1.61
ENSG00000149043	SYT8	synaptotagmin 8 [Source:HGNC Symbol;Acc:HGNC:19264]	3.15	1.65518	0.00135783	0.00046646	yes	up	0.2	0.84	0.2	0.84
ENSG00000157653	C9orf43	chromosome 9 open reading frame 43 [Source:HGNC Symbol;Acc:HGNC:23570]	3.15	1.65518	0.00135783	0.00046646	yes	up	0.24	1.12	0.24	1.12
ENSG00000185267	CDNF	cerebral dopamine neurotrophic factor [Source:HGNC Symbol;Acc:HGNC:24913]	3.15	1.65518	0.00135783	0.00046646	yes	up	1.08	1.58	1.08	1.58
ENSG00000185482	STAC3	SH3 and cysteine rich domain 3 [Source:HGNC Symbol;Acc:HGNC:28423]	3.15	1.65518	0.00135783	0.00046646	yes	up	0.33	1.47	0.33	1.47
ENSG00000196365	LONP1	lon peptidase 1, mitochondrial [Source:HGNC Symbol;Acc:HGNC:9479]	3.156	1.65809	0	0	yes	up	62.23	178.62	62.23	178.62
ENSG00000074935	TUBE1	tubulin epsilon 1 [Source:HGNC Symbol;Acc:HGNC:20775]	3.163	1.6612	8.85128e-62	1.46636e-61	yes	up	7.64	20.95	7.64	20.95
ENSG00000281383	FP671120.4		3.172	1.66544	0	0	yes	up	226.75	644.03	226.75	644.03
ENSG00000187621	TCL6	T-cell leukemia/lymphoma 6 (non-protein coding) [Source:HGNC Symbol;Acc:HGNC:13463]	3.172	1.66536	0.00233294	0.000781468	yes	up	0.6	1.56	0.6	1.56
ENSG00000258830	AC137834.1		3.181	1.66967	0.000131261	5.03994e-05	yes	up	0.4	3.71	0.4	3.71
ENSG00000188599	NPIPP1	nuclear pore complex interacting protein pseudogene 1 [Source:HGNC Symbol;Acc:HGNC:35407]	3.184	1.67083	2.70549e-28	2.64895e-28	yes	up	5.29	17.62	5.29	17.62
ENSG00000265972	TXNIP	thioredoxin interacting protein [Source:HGNC Symbol;Acc:HGNC:16952]	3.185	1.67118	0	0	yes	up	32.61	94.64	32.61	94.64
ENSG00000204387	C6orf48	chromosome 6 open reading frame 48 [Source:HGNC Symbol;Acc:HGNC:19078]	3.19	1.67341	1.06159e-302	6.75523e-302	yes	up	88.03	249.81	88.03	249.81
ENSG00000188760	TMEM198	transmembrane protein 198 [Source:HGNC Symbol;Acc:HGNC:33704]	3.19	1.67375	3.33906e-74	6.35144e-74	yes	up	7	22.63	7	22.63
ENSG00000176222	ZNF404	zinc finger protein 404 [Source:HGNC Symbol;Acc:HGNC:19417]	3.195	1.67593	1.9503e-07	9.4164e-08	yes	up	0.7	2	0.7	2
ENSG00000157064	NMNAT2	nicotinamide nucleotide adenylyltransferase 2 [Source:HGNC Symbol;Acc:HGNC:16789]	3.196	1.67616	4.05004e-25	3.68977e-25	yes	up	4.16	3.78	4.16	3.78
ENSG00000154065	ANKRD29	ankyrin repeat domain 29 [Source:HGNC Symbol;Acc:HGNC:27110]	3.2	1.67826	1.13367e-17	8.46562e-18	yes	up	2.1	5.85	2.1	5.85
ENSG00000271780	AL118558.3		3.2	1.6779	6.35451e-07	2.96538e-07	yes	up	1.25	3.57	1.25	3.57
ENSG00000159200	RCAN1	regulator of calcineurin 1 [Source:HGNC Symbol;Acc:HGNC:3040]	3.204	1.68003	0	0	yes	up	255.83	686.41	255.83	686.41
ENSG00000115641	FHL2	four and a half LIM domains 2 [Source:HGNC Symbol;Acc:HGNC:3703]	3.208	1.68185	0	0	yes	up	94.23	270.72	94.23	270.72
ENSG00000171450	CDK5R2	cyclin dependent kinase 5 regulatory subunit 2 [Source:HGNC Symbol;Acc:HGNC:1776]	3.208	1.68165	3.76391e-06	1.65208e-06	yes	up	0.38	1.1	0.38	1.1
ENSG00000124145	SDC4	syndecan 4 [Source:HGNC Symbol;Acc:HGNC:10661]	3.211	1.68288	0	0	yes	up	46.92	134.87	46.92	134.87
ENSG00000152977	ZIC1	Zic family member 1 [Source:HGNC Symbol;Acc:HGNC:12872]	3.211	1.68319	6.82568e-06	2.93948e-06	yes	up	0.65	2.76	0.65	2.76
ENSG00000262136	AC092115.3		3.215	1.68469	0.00102789	0.000358609	yes	up	1.35	3.91	1.35	3.91
ENSG00000108639	SYNGR2	synaptogyrin 2 [Source:HGNC Symbol;Acc:HGNC:11499]	3.217	1.68554	0	0	yes	up	41.92	139.62	41.92	139.62
ENSG00000090861	AARS	alanyl-tRNA synthetase [Source:HGNC Symbol;Acc:HGNC:20]	3.22	1.68692	0	0	yes	up	119.61	350.81	119.61	350.81
ENSG00000178531	CTXN1	cortexin 1 [Source:HGNC Symbol;Acc:HGNC:31108]	3.221	1.68771	1.79592e-51	2.61762e-51	yes	up	9.07	26.18	9.07	26.18
ENSG00000144468	RHBDD1	rhomboid domain containing 1 [Source:HGNC Symbol;Acc:HGNC:23081]	3.233	1.69279	1.3056e-71	2.43128e-71	yes	up	3.69	8.29	3.69	8.29
ENSG00000164647	STEAP1	STEAP family member 1 [Source:HGNC Symbol;Acc:HGNC:11378]	3.235	1.6938	1.94797e-24	1.7448e-24	yes	up	4.08	11.45	4.08	11.45
ENSG00000104856	RELB	RELB proto-oncogene, NF-kB subunit [Source:HGNC Symbol;Acc:HGNC:9956]	3.238	1.69498	4.00017e-115	1.05758e-114	yes	up	10.38	32.15	10.38	32.15
ENSG00000133639	BTG1	BTG anti-proliferation factor 1 [Source:HGNC Symbol;Acc:HGNC:1130]	3.239	1.69569	7.16905e-05	2.82164e-05	yes	up	0.14	0.41	0.14	0.41
ENSG00000182109	AL365277.1		3.245	1.69824	0.000251289	9.39661e-05	yes	up	0.77	1.74	0.77	1.74
ENSG00000239523	MYLK-AS1	MYLK antisense RNA 1 [Source:HGNC Symbol;Acc:HGNC:42440]	3.25	1.70026	4.06033e-07	1.91836e-07	yes	up	2.63	8.34	2.63	8.34
ENSG00000140044	JDP2	Jun dimerization protein 2 [Source:HGNC Symbol;Acc:HGNC:17546]	3.252	1.70147	2.57929e-26	2.41729e-26	yes	up	3.49	10.2	3.49	10.2
ENSG00000126709	IFI6	interferon alpha inducible protein 6 [Source:HGNC Symbol;Acc:HGNC:4054]	3.253	1.70161	0	0	yes	up	117.56	342.84	117.56	342.84
ENSG00000002746	HECW1	HECT, C2 and WW domain containing E3 ubiquitin protein ligase 1 [Source:HGNC Symbol;Acc:HGNC:22195]	3.253	1.70172	5.43133e-18	4.09692e-18	yes	up	2.55	6.62	2.55	6.62
ENSG00000203650	LINC01285	long intergenic non-protein coding RNA 1285 [Source:HGNC Symbol;Acc:HGNC:50344]	3.258	1.70417	0.000235533	8.83226e-05	yes	up	0.26	0.76	0.26	0.76
ENSG00000198182	ZNF607	zinc finger protein 607 [Source:HGNC Symbol;Acc:HGNC:28192]	3.259	1.70445	5.55612e-09	2.92917e-09	yes	up	0.47	1.15	0.47	1.15
ENSG00000254109	RBPMS-AS1	RBPMS antisense RNA 1 [Source:HGNC Symbol;Acc:HGNC:48721]	3.26	1.70493	1.32506e-06	6.03815e-07	yes	up	1.32	4.44	1.32	4.44
ENSG00000260792	LINC02280	long intergenic non-protein coding RNA 2280 [Source:HGNC Symbol;Acc:HGNC:53196]	3.266	1.70764	0.000852377	0.000301015	yes	up	0.12	0.35	0.12	0.35
ENSG00000228775	WEE2-AS1	WEE2 antisense RNA 1 [Source:HGNC Symbol;Acc:HGNC:48669]	3.266	1.70764	0.000852377	0.000301015	yes	up	0.75	2.07	0.75	2.07
ENSG00000140465	CYP1A1	cytochrome P450 family 1 subfamily A member 1 [Source:HGNC Symbol;Acc:HGNC:2595]	3.268	1.70833	3.00079e-83	6.17498e-83	yes	up	6.75	18.79	6.75	18.79
ENSG00000105499	PLA2G4C	phospholipase A2 group IVC [Source:HGNC Symbol;Acc:HGNC:9037]	3.273	1.71067	3.97682e-20	3.17134e-20	yes	up	3.29	95.87	3.29	95.87
ENSG00000129646	QRICH2	glutamine rich 2 [Source:HGNC Symbol;Acc:HGNC:25326]	3.276	1.71198	2.93686e-24	2.61858e-24	yes	up	1.59	5.8	1.59	5.8
ENSG00000061656	SPAG4	sperm associated antigen 4 [Source:HGNC Symbol;Acc:HGNC:11214]	3.276	1.71176	2.46047e-08	1.25314e-08	yes	up	1.47	3.91	1.47	3.91
ENSG00000099251	HSD17B7P2	hydroxysteroid 17-beta dehydrogenase 7 pseudogene 2 [Source:HGNC Symbol;Acc:HGNC:28120]	3.285	1.71579	2.64782e-11	1.56355e-11	yes	up	1.5	4.42	1.5	4.42
ENSG00000240891	PLCXD2	phosphatidylinositol specific phospholipase C X domain containing 2 [Source:HGNC Symbol;Acc:HGNC:26462]	3.285	1.71593	4.69868e-10	2.62077e-10	yes	up	0.28	0.76	0.28	0.76
ENSG00000257086	AP001453.3		3.292	1.71916	0.000161169	6.13769e-05	yes	up	0.94	2.76	0.94	2.76
ENSG00000139514	SLC7A1	solute carrier family 7 member 1 [Source:HGNC Symbol;Acc:HGNC:11057]	3.297	1.72125	0	0	yes	up	11.85	35.02	11.85	35.02
ENSG00000171747	LGALS4	galectin 4 [Source:HGNC Symbol;Acc:HGNC:6565]	3.3	1.72229	2.59852e-05	1.06944e-05	yes	up	0.61	1.74	0.61	1.74
ENSG00000213085	CFAP45	cilia and flagella associated protein 45 [Source:HGNC Symbol;Acc:HGNC:17229]	3.3	1.72229	0.00293812	0.00096996	yes	up	0.52	0.63	0.52	0.63
ENSG00000263818	AC091178.1		3.3	1.72229	0.00293812	0.00096996	yes	up	0.2	0.49	0.2	0.49
ENSG00000272551	AC017048.3		3.3	1.72229	0.00293812	0.00096996	yes	up	0.62	1.84	0.62	1.84
ENSG00000119514	GALNT12	polypeptide N-acetylgalactosaminyltransferase 12 [Source:HGNC Symbol;Acc:HGNC:19877]	3.305	1.72444	1.44471e-18	1.10726e-18	yes	up	1.79	9.31	1.79	9.31
ENSG00000169627	BOLA2B	bolA family member 2B [Source:HGNC Symbol;Acc:HGNC:32479]	3.308	1.72607	7.90571e-100	1.88408e-99	yes	up	37.89	98.99	37.89	98.99
ENSG00000169241	SLC50A1	solute carrier family 50 member 1 [Source:HGNC Symbol;Acc:HGNC:30657]	3.309	1.72655	0	0	yes	up	79.12	222.53	79.12	222.53
ENSG00000189410	SH2D5	SH2 domain containing 5 [Source:HGNC Symbol;Acc:HGNC:28819]	3.309	1.72626	9.36201e-11	5.39647e-11	yes	up	0.5	1.7	0.5	1.7
ENSG00000183153	GJD3	gap junction protein delta 3 [Source:HGNC Symbol;Acc:HGNC:19147]	3.315	1.72902	1.22621e-05	5.18293e-06	yes	up	1.17	3.49	1.17	3.49
ENSG00000101849	TBL1X	transducin beta like 1X-linked [Source:HGNC Symbol;Acc:HGNC:11585]	3.32	1.73112	1.85988e-53	2.78948e-53	yes	up	1.68	4.99	1.68	4.99
ENSG00000136048	DRAM1	DNA damage regulated autophagy modulator 1 [Source:HGNC Symbol;Acc:HGNC:25645]	3.321	1.73145	1.56111e-87	3.36107e-87	yes	up	5.27	16.28	5.27	16.28
ENSG00000268713	AC005261.4		3.325	1.73318	5.37715e-10	2.98711e-10	yes	up	1.29	3.84	1.29	3.84
ENSG00000261587	TMEM249	transmembrane protein 249 [Source:HGNC Symbol;Acc:HGNC:44155]	3.33	1.73555	2.06221e-12	1.27816e-12	yes	up	1.73	4.71	1.73	4.71
ENSG00000023909	GCLM	glutamate-cysteine ligase modifier subunit [Source:HGNC Symbol;Acc:HGNC:4312]	3.331	1.73578	4.44902e-198	1.89276e-197	yes	up	8.46	34.3	8.46	34.3
ENSG00000165949	IFI27	interferon alpha inducible protein 27 [Source:HGNC Symbol;Acc:HGNC:5397]	3.332	1.73648	5.0691e-08	2.5373e-08	yes	up	1.87	10.54	1.87	10.54
ENSG00000106803	SEC61B	Sec61 translocon beta subunit [Source:HGNC Symbol;Acc:HGNC:16993]	3.334	1.73739	1.89638e-270	1.07612e-269	yes	up	169.81	508.13	169.81	508.13
ENSG00000072682	P4HA2	prolyl 4-hydroxylase subunit alpha 2 [Source:HGNC Symbol;Acc:HGNC:8547]	3.339	1.73957	0	0	yes	up	81.03	233.41	81.03	233.41
ENSG00000088836	SLC4A11	solute carrier family 4 member 11 [Source:HGNC Symbol;Acc:HGNC:16438]	3.341	1.74006	2.9451e-17	2.16708e-17	yes	up	0.97	2.8	0.97	2.8
ENSG00000073150	PANX2	pannexin 2 [Source:HGNC Symbol;Acc:HGNC:8600]	3.345	1.74183	4.69588e-101	1.12997e-100	yes	up	5.98	17.93	5.98	17.93
ENSG00000176920	FUT2	fucosyltransferase 2 [Source:HGNC Symbol;Acc:HGNC:4013]	3.349	1.74394	5.8572e-07	2.73949e-07	yes	up	0.36	2.36	0.36	2.36
ENSG00000165702	GFI1B	growth factor independent 1B transcriptional repressor [Source:HGNC Symbol;Acc:HGNC:4238]	3.354	1.74593	8.53291e-19	6.57233e-19	yes	up	6.84	20.59	6.84	20.59
ENSG00000231711	LINC00899	long intergenic non-protein coding RNA 899 [Source:HGNC Symbol;Acc:HGNC:48583]	3.36	1.74828	1.48055e-14	9.93043e-15	yes	up	0.69	3.93	0.69	3.93
ENSG00000184575	XPOT	exportin for tRNA [Source:HGNC Symbol;Acc:HGNC:12826]	3.369	1.75219	0	0	yes	up	36.95	108.55	36.95	108.55
ENSG00000274585	RNU2-1	RNA, U2 small nuclear 1 [Source:HGNC Symbol;Acc:HGNC:10142]	3.37	1.75278	9.6593e-11	5.56266e-11	yes	up	7.84	20.96	7.84	20.96
ENSG00000074527	NTN4	netrin 4 [Source:HGNC Symbol;Acc:HGNC:13658]	3.374	1.75457	4.06748e-134	1.21131e-133	yes	up	7.44	21.56	7.44	21.56
ENSG00000144821	MYH15	myosin heavy chain 15 [Source:HGNC Symbol;Acc:HGNC:31073]	3.383	1.75827	0.000531538	0.00019229	yes	up	0.1	0.19	0.1	0.19
ENSG00000114784	EIF1B	eukaryotic translation initiation factor 1B [Source:HGNC Symbol;Acc:HGNC:30792]	3.395	1.76359	4.42293e-163	1.5621e-162	yes	up	35.1	107.63	35.1	107.63
ENSG00000134070	IRAK2	interleukin 1 receptor associated kinase 2 [Source:HGNC Symbol;Acc:HGNC:6113]	3.396	1.76381	5.2373e-78	1.02773e-77	yes	up	3.86	11.93	3.86	11.93
ENSG00000260083	MIR762HG	MIR762 host gene [Source:HGNC Symbol;Acc:HGNC:51386]	3.402	1.76659	6.85431e-09	3.59524e-09	yes	up	2.19	6.4	2.19	6.4
ENSG00000110446	SLC15A3	solute carrier family 15 member 3 [Source:HGNC Symbol;Acc:HGNC:18068]	3.406	1.76794	9.52241e-14	6.20797e-14	yes	up	1.73	6.11	1.73	6.11
ENSG00000226174	TEX22	testis expressed 22 [Source:HGNC Symbol;Acc:HGNC:40026]	3.412	1.77065	5.41155e-05	2.15636e-05	yes	up	1	1.46	1	1.46
ENSG00000259349	AC011921.1		3.416	1.77231	9.30901e-17	6.74316e-17	yes	up	2.1	5.83	2.1	5.83
ENSG00000150630	VEGFC	vascular endothelial growth factor C [Source:HGNC Symbol;Acc:HGNC:12682]	3.425	1.77619	1.23216e-25	1.13929e-25	yes	up	2.29	6.53	2.29	6.53
ENSG00000070540	WIPI1	WD repeat domain, phosphoinositide interacting 1 [Source:HGNC Symbol;Acc:HGNC:25471]	3.426	1.77639	0	0	yes	up	59.94	160.49	59.94	160.49
ENSG00000273117	AC144652.1		3.426	1.77648	3.81554e-30	3.89991e-30	yes	up	3.36	10.3	3.36	10.3
ENSG00000261360	AC010491.1		3.426	1.77648	3.36467e-07	1.59677e-07	yes	up	0.47	2.53	0.47	2.53
ENSG00000173868	PHOSPHO1	phosphoethanolamine/phosphocholine phosphatase [Source:HGNC Symbol;Acc:HGNC:16815]	3.436	1.78071	9.86227e-05	3.83262e-05	yes	up	0.4	0.92	0.4	0.92
ENSG00000166986	MARS	methionyl-tRNA synthetase [Source:HGNC Symbol;Acc:HGNC:6898]	3.448	1.78558	0	0	yes	up	213.47	373.27	213.47	373.27
ENSG00000233532	LINC00460	long intergenic non-protein coding RNA 460 [Source:HGNC Symbol;Acc:HGNC:42809]	3.448	1.7858	1.15488e-32	1.25301e-32	yes	up	16.53	48.4	16.53	48.4
ENSG00000128271	ADORA2A	adenosine A2a receptor [Source:HGNC Symbol;Acc:HGNC:263]	3.461	1.79106	3.28701e-07	1.56151e-07	yes	up	0.48	1.29	0.48	1.29
ENSG00000171067	C11orf24	chromosome 11 open reading frame 24 [Source:HGNC Symbol;Acc:HGNC:1174]	3.472	1.79581	0	0	yes	up	225.73	701.95	225.73	701.95
ENSG00000283312	AC017104.4		3.473	1.79604	1.86071e-05	7.74002e-06	yes	up	0.47	1.46	0.47	1.46
ENSG00000156510	HKDC1	hexokinase domain containing 1 [Source:HGNC Symbol;Acc:HGNC:23302]	3.481	1.79957	2.11664e-07	1.01918e-07	yes	up	0.4	0.83	0.4	0.83
ENSG00000131871	SELENOS	selenoprotein S [Source:HGNC Symbol;Acc:HGNC:30396]	3.482	1.79982	0	0	yes	up	59.58	187.73	59.58	187.73
ENSG00000277150	F8A3	coagulation factor VIII-associated 3 [Source:HGNC Symbol;Acc:HGNC:31850]	3.487	1.80214	0.000466126	0.00016955	yes	up	0.28	0.86	0.28	0.86
ENSG00000155304	HSPA13	heat shock protein family A (Hsp70) member 13 [Source:HGNC Symbol;Acc:HGNC:11375]	3.499	1.80685	0	0	yes	up	16.89	52.9	16.89	52.9
ENSG00000274265	AC245297.3		3.506	1.80976	1.16178e-30	1.20099e-30	yes	up	5.11	14.2	5.11	14.2
ENSG00000125726	CD70	CD70 molecule [Source:HGNC Symbol;Acc:HGNC:11937]	3.511	1.81194	4.26889e-113	1.11127e-112	yes	up	23.92	71.88	23.92	71.88
ENSG00000205464	ATP6AP1L	ATPase H+ transporting accessory protein 1 like [Source:HGNC Symbol;Acc:HGNC:28091]	3.513	1.81272	4.4562e-18	3.36683e-18	yes	up	2.2	9.2	2.2	9.2
ENSG00000183010	PYCR1	pyrroline-5-carboxylate reductase 1 [Source:HGNC Symbol;Acc:HGNC:9721]	3.518	1.81456	0	0	yes	up	93.23	388.67	93.23	388.67
ENSG00000275494	AC133552.6		3.525	1.81745	6.41436e-06	2.76746e-06	yes	up	2.6	8.22	2.6	8.22
ENSG00000213699	SLC35F6	solute carrier family 35 member F6 [Source:HGNC Symbol;Acc:HGNC:26055]	3.527	1.81827	0	0	yes	up	21.37	68.74	21.37	68.74
ENSG00000276007	AC079414.3		3.529	1.81925	0.00125271	0.000433027	yes	up	0.42	1.32	0.42	1.32
ENSG00000234807	LINC01135	long intergenic non-protein coding RNA 1135 [Source:HGNC Symbol;Acc:HGNC:49450]	3.531	1.82023	6.12993e-05	2.42909e-05	yes	up	0.82	2.67	0.82	2.67
ENSG00000243224	AC006252.1		3.538	1.82312	3.13315e-10	1.76155e-10	yes	up	1.56	4.95	1.56	4.95
ENSG00000273071	AC242426.4		3.542	1.82447	4.40001e-06	1.92131e-06	yes	up	2.31	7.35	2.31	7.35
ENSG00000274104	AC020910.4		3.543	1.8251	0.000603916	0.00021704	yes	up	1.45	4.62	1.45	4.62
ENSG00000232124	AP001057.1		3.543	1.8251	0.000603916	0.00021704	yes	up	0.73	2.32	0.73	2.32
ENSG00000179111	HES7	hes family bHLH transcription factor 7 [Source:HGNC Symbol;Acc:HGNC:15977]	3.543	1.8251	0.000603916	0.00021704	yes	up	0.58	2.01	0.58	2.01
ENSG00000196358	NTNG2	netrin G2 [Source:HGNC Symbol;Acc:HGNC:14288]	3.543	1.8251	0.000603916	0.00021704	yes	up	0.1	0.27	0.1	0.27
ENSG00000197860	SGTB	small glutamine rich tetratricopeptide repeat containing beta [Source:HGNC Symbol;Acc:HGNC:23567]	3.545	1.82561	2.62651e-114	6.91462e-114	yes	up	3.52	10.44	3.52	10.44
ENSG00000149428	HYOU1	hypoxia up-regulated 1 [Source:HGNC Symbol;Acc:HGNC:16931]	3.548	1.82702	0	0	yes	up	133.74	422.21	133.74	422.21
ENSG00000273058	AL359921.2		3.548	1.82685	6.27642e-18	4.72577e-18	yes	up	3.4	9.28	3.4	9.28
ENSG00000261342	AC006538.1		3.55	1.82764	2.58886e-08	1.31673e-08	yes	up	0.76	2.43	0.76	2.43
ENSG00000224790	AP000704.1		3.553	1.8292	2.12269e-05	8.79149e-06	yes	up	1.39	0.97	1.39	0.97
ENSG00000280614	FP236383.2		3.554	1.82938	1.00679e-79	2.00631e-79	yes	up	35.24	75.92	35.24	75.92
ENSG00000281181	FP236383.3		3.556	1.83006	0	0	yes	up	96.55	342.52	96.55	342.52
ENSG00000164761	TNFRSF11B	TNF receptor superfamily member 11b [Source:HGNC Symbol;Acc:HGNC:11909]	3.566	1.83415	6.3464e-19	4.90342e-19	yes	up	1.71	4.7	1.71	4.7
ENSG00000267257	AC105105.1		3.566	1.83438	4.43371e-05	1.78352e-05	yes	up	0.23	0.75	0.23	0.75
ENSG00000226445	BX322234.1		3.57	1.83575	2.18694e-11	1.29592e-11	yes	up	2.03	6.5	2.03	6.5
ENSG00000163121	NEURL3	neuralized E3 ubiquitin protein ligase 3 [Source:HGNC Symbol;Acc:HGNC:25162]	3.57	1.83575	2.2162e-06	9.90621e-07	yes	up	0.53	1.74	0.53	1.74
ENSG00000243708	PLA2G4B	phospholipase A2 group IVB [Source:HGNC Symbol;Acc:HGNC:9036]	3.576	1.83822	3.96085e-28	3.86384e-28	yes	up	1.45	4.61	1.45	4.61
ENSG00000095752	IL11	interleukin 11 [Source:HGNC Symbol;Acc:HGNC:5966]	3.587	1.8428	2.62366e-37	3.10053e-37	yes	up	5.8	15.16	5.8	15.16
ENSG00000125657	TNFSF9	TNF superfamily member 9 [Source:HGNC Symbol;Acc:HGNC:11939]	3.588	1.84298	2.91198e-67	5.14717e-67	yes	up	6.9	20.45	6.9	20.45
ENSG00000137877	SPTBN5	spectrin beta, non-erythrocytic 5 [Source:HGNC Symbol;Acc:HGNC:15680]	3.598	1.84729	6.10817e-170	2.24905e-169	yes	up	2.7	9.79	2.7	9.79
ENSG00000115604	IL18R1	interleukin 18 receptor 1 [Source:HGNC Symbol;Acc:HGNC:5988]	3.6	1.84782	3.99063e-06	1.74932e-06	yes	up	0.46	1.04	0.46	1.04
ENSG00000118407	FILIP1	filamin A interacting protein 1 [Source:HGNC Symbol;Acc:HGNC:21015]	3.6	1.84782	0.00110987	0.000385693	yes	up	0.04	0.26	0.04	0.26
ENSG00000115008	IL1A	interleukin 1 alpha [Source:HGNC Symbol;Acc:HGNC:5991]	3.607	1.8509	1.21579e-14	8.18118e-15	yes	up	1	3.24	1	3.24
ENSG00000143819	EPHX1	epoxide hydrolase 1 [Source:HGNC Symbol;Acc:HGNC:3401]	3.609	1.85163	0	0	yes	up	125.47	405.32	125.47	405.32
ENSG00000162298	SYVN1	synoviolin 1 [Source:HGNC Symbol;Acc:HGNC:20738]	3.621	1.85636	0	0	yes	up	45.6	150.54	45.6	150.54
ENSG00000172602	RND1	Rho family GTPase 1 [Source:HGNC Symbol;Acc:HGNC:18314]	3.622	1.85681	2.8947e-08	1.46767e-08	yes	up	0.65	2.2	0.65	2.2
ENSG00000165899	OTOGL	otogelin like [Source:HGNC Symbol;Acc:HGNC:26901]	3.627	1.85871	3.79136e-05	1.53658e-05	yes	up	0.38	0.74	0.38	0.74
ENSG00000006652	IFRD1	interferon related developmental regulator 1 [Source:HGNC Symbol;Acc:HGNC:5456]	3.633	1.86125	0	0	yes	up	26.52	87.09	26.52	87.09
ENSG00000187840	EIF4EBP1	eukaryotic translation initiation factor 4E binding protein 1 [Source:HGNC Symbol;Acc:HGNC:3288]	3.634	1.86159	0	0	yes	up	106.39	346.44	106.39	346.44
ENSG00000186583	SPATC1	spermatogenesis and centriole associated 1 [Source:HGNC Symbol;Acc:HGNC:30510]	3.634	1.86163	7.18825e-06	3.09097e-06	yes	up	0.43	1.36	0.43	1.36
ENSG00000125347	IRF1	interferon regulatory factor 1 [Source:HGNC Symbol;Acc:HGNC:6116]	3.637	1.86276	0	0	yes	up	38.18	103.65	38.18	103.65
ENSG00000129910	CDH15	cadherin 15 [Source:HGNC Symbol;Acc:HGNC:1754]	3.637	1.86277	4.33948e-11	2.54032e-11	yes	up	0.55	1.89	0.55	1.89
ENSG00000102981	PARD6A	par-6 family cell polarity regulator alpha [Source:HGNC Symbol;Acc:HGNC:15943]	3.642	1.86463	1.70819e-12	1.06139e-12	yes	up	1.55	5.07	1.55	5.07
ENSG00000052802	MSMO1	methylsterol monooxygenase 1 [Source:HGNC Symbol;Acc:HGNC:10545]	3.643	1.86499	0	0	yes	up	41.27	136.74	41.27	136.74
ENSG00000249641	HOXC13-AS	HOXC13 antisense RNA [Source:HGNC Symbol;Acc:HGNC:43753]	3.646	1.86629	8.05772e-23	6.94814e-23	yes	up	2.42	7.95	2.42	7.95
ENSG00000170214	ADRA1B	adrenoceptor alpha 1B [Source:HGNC Symbol;Acc:HGNC:278]	3.656	1.87044	2.52451e-61	4.14904e-61	yes	up	4.96	16.74	4.96	16.74
ENSG00000258790	AL121594.3		3.66	1.87168	6.98159e-15	4.74516e-15	yes	up	0.51	2.15	0.51	2.15
ENSG00000198959	TGM2	transglutaminase 2 [Source:HGNC Symbol;Acc:HGNC:11778]	3.667	1.8746	0	0	yes	up	44.83	164.16	44.83	164.16
ENSG00000232973	CYP1B1-AS1	CYP1B1 antisense RNA 1 [Source:HGNC Symbol;Acc:HGNC:28543]	3.67	1.87568	1.08936e-35	1.25393e-35	yes	up	3.61	10.66	3.61	10.66
ENSG00000140961	OSGIN1	oxidative stress induced growth inhibitor 1 [Source:HGNC Symbol;Acc:HGNC:30093]	3.675	1.8778	9.14439e-308	5.94072e-307	yes	up	27.04	87.14	27.04	87.14
ENSG00000261542	AC011978.2		3.675	1.87757	6.86382e-05	2.70608e-05	yes	up	0.27	0.88	0.27	0.88
ENSG00000198520	C1orf228	chromosome 1 open reading frame 228 [Source:HGNC Symbol;Acc:HGNC:34345]	3.675	1.87757	0.000369901	0.000136024	yes	up	0.34	2.11	0.34	2.11
ENSG00000256576	LINC02361	long intergenic non-protein coding RNA 2361 [Source:HGNC Symbol;Acc:HGNC:53283]	3.675	1.87757	0.000369901	0.000136024	yes	up	0.32	1.04	0.32	1.04
ENSG00000099937	SERPIND1	serpin family D member 1 [Source:HGNC Symbol;Acc:HGNC:4838]	3.675	1.87757	0.00204488	0.000689005	yes	up	0.13	0.44	0.13	0.44
ENSG00000255046	AC069185.1		3.675	1.87757	0.00204488	0.000689005	yes	up	0.69	3.38	0.69	3.38
ENSG00000185215	TNFAIP2	TNF alpha induced protein 2 [Source:HGNC Symbol;Acc:HGNC:11895]	3.677	1.87846	1.05213e-81	2.13438e-81	yes	up	6.04	19.98	6.04	19.98
ENSG00000159556	ISL2	ISL LIM homeobox 2 [Source:HGNC Symbol;Acc:HGNC:18524]	3.68	1.87986	3.36261e-64	5.73668e-64	yes	up	8.15	22.62	8.15	22.62
ENSG00000172432	GTPBP2	GTP binding protein 2 [Source:HGNC Symbol;Acc:HGNC:4670]	3.695	1.8855	0	0	yes	up	40.43	135.22	40.43	135.22
ENSG00000214145	LINC00887	long intergenic non-protein coding RNA 887 [Source:HGNC Symbol;Acc:HGNC:48574]	3.701	1.888	1.8225e-05	7.58616e-06	yes	up	0.38	1.25	0.38	1.25
ENSG00000137809	ITGA11	integrin subunit alpha 11 [Source:HGNC Symbol;Acc:HGNC:6136]	3.715	1.89334	1.87534e-139	5.75992e-139	yes	up	4.2	11.25	4.2	11.25
ENSG00000255198	SNHG9	small nucleolar RNA host gene 9 [Source:HGNC Symbol;Acc:HGNC:33102]	3.715	1.89334	8.54268e-11	4.92953e-11	yes	up	38.86	123.23	38.86	123.23
ENSG00000232803	SLCO4A1-AS1	SLCO4A1 antisense RNA 1 [Source:HGNC Symbol;Acc:HGNC:40537]	3.72	1.89522	1.71648e-116	4.59358e-116	yes	up	14.71	38.49	14.71	38.49
ENSG00000233058	LINC00884	long intergenic non-protein coding RNA 884 [Source:HGNC Symbol;Acc:HGNC:48570]	3.722	1.89618	2.33396e-05	9.6354e-06	yes	up	0.36	4.73	0.36	4.73
ENSG00000168003	SLC3A2	solute carrier family 3 member 2 [Source:HGNC Symbol;Acc:HGNC:11026]	3.725	1.89723	0	0	yes	up	426.88	1352.77	426.88	1352.77
ENSG00000141526	SLC16A3	solute carrier family 16 member 3 [Source:HGNC Symbol;Acc:HGNC:10924]	3.728	1.89835	0	0	yes	up	49.2	155.68	49.2	155.68
ENSG00000182584	ACTL10	actin like 10 [Source:HGNC Symbol;Acc:HGNC:16127]	3.733	1.90029	5.4666e-21	4.47933e-21	yes	up	1.47	4.9	1.47	4.9
ENSG00000249971	AC104116.1		3.733	1.9005	8.48857e-10	4.66888e-10	yes	up	8.02	26.9	8.02	26.9
ENSG00000188522	FAM83G	family with sequence similarity 83 member G [Source:HGNC Symbol;Acc:HGNC:32554]	3.739	1.90266	1.33174e-42	1.72433e-42	yes	up	1.09	3.65	1.09	3.65
ENSG00000284194	SCO2	SCO2, cytochrome c oxidase assembly protein [Source:NCBI gene;Acc:9997]	3.742	1.90392	0.000271843	0.000101266	yes	up	0.52	3.8	0.52	3.8
ENSG00000099284	H2AFY2	H2A histone family member Y2 [Source:HGNC Symbol;Acc:HGNC:14453]	3.75	1.90671	0.000674997	0.000241119	yes	up	0.49	3.97	0.49	3.97
ENSG00000100439	ABHD4	abhydrolase domain containing 4 [Source:HGNC Symbol;Acc:HGNC:20154]	3.756	1.90905	6.68887e-233	3.24213e-232	yes	up	10.46	35.49	10.46	35.49
ENSG00000135824	RGS8	regulator of G protein signaling 8 [Source:HGNC Symbol;Acc:HGNC:16810]	3.757	1.90975	1.99269e-08	1.01992e-08	yes	up	0.26	0.57	0.26	0.57
ENSG00000101210	EEF1A2	eukaryotic translation elongation factor 1 alpha 2 [Source:HGNC Symbol;Acc:HGNC:3192]	3.763	1.91181	9.16887e-43	1.19132e-42	yes	up	3.11	11.07	3.11	11.07
ENSG00000144591	GMPPA	GDP-mannose pyrophosphorylase A [Source:HGNC Symbol;Acc:HGNC:22923]	3.775	1.91661	0	0	yes	up	50.67	165.75	50.67	165.75
ENSG00000111186	WNT5B	Wnt family member 5B [Source:HGNC Symbol;Acc:HGNC:16265]	3.775	1.9163	2.02095e-32	2.17933e-32	yes	up	9.38	12.04	9.38	12.04
ENSG00000267120	AD000671.2		3.778	1.91745	1.58861e-08	8.1861e-09	yes	up	1.56	3.4	1.56	3.4
ENSG00000214900	LINC01588	long intergenic non-protein coding RNA 1588 [Source:HGNC Symbol;Acc:HGNC:27503]	3.779	1.91799	3.32812e-12	2.04136e-12	yes	up	4.76	8.3	4.76	8.3
ENSG00000244239	AC007009.1		3.78	1.91821	4.20578e-05	1.69384e-05	yes	up	3.1	10.53	3.1	10.53
ENSG00000277399	GPR179	G protein-coupled receptor 179 [Source:HGNC Symbol;Acc:HGNC:31371]	3.78	1.91821	4.20578e-05	1.69384e-05	yes	up	0.06	0.21	0.06	0.21
ENSG00000221926	TRIM16	tripartite motif containing 16 [Source:HGNC Symbol;Acc:HGNC:17241]	3.781	1.91874	0	0	yes	up	22.84	69.14	22.84	69.14
ENSG00000228463	AP006222.1		3.796	1.9246	2.67437e-06	1.18814e-06	yes	up	0.45	1.28	0.45	1.28
ENSG00000185760	KCNQ5	potassium voltage-gated channel subfamily Q member 5 [Source:HGNC Symbol;Acc:HGNC:6299]	3.803	1.92709	2.2836e-18	1.73947e-18	yes	up	0.36	1.18	0.36	1.18
ENSG00000092850	TEKT2	tektin 2 [Source:HGNC Symbol;Acc:HGNC:11725]	3.806	1.92819	0.000225221	8.46347e-05	yes	up	0.31	0.97	0.31	0.97
ENSG00000282021	AC100810.3		3.807	1.92863	4.30876e-06	1.88257e-06	yes	up	0.3	1.03	0.3	1.03
ENSG00000277449	CEBPB-AS1	CEBPB antisense RNA 1 [Source:HGNC Symbol;Acc:HGNC:51226]	3.813	1.93111	2.79579e-08	1.41868e-08	yes	up	0.36	5.77	0.36	5.77
ENSG00000159239	C2orf81	chromosome 2 open reading frame 81 [Source:HGNC Symbol;Acc:HGNC:34350]	3.821	1.93386	1.24374e-40	1.55887e-40	yes	up	2.19	7.94	2.19	7.94
ENSG00000090013	BLVRB	biliverdin reductase B [Source:HGNC Symbol;Acc:HGNC:1063]	3.826	1.93576	0	0	yes	up	86.4	295.79	86.4	295.79
ENSG00000166123	GPT2	glutamic--pyruvic transaminase 2 [Source:HGNC Symbol;Acc:HGNC:18062]	3.839	1.94087	9.76468e-224	4.5665e-223	yes	up	7.85	28.06	7.85	28.06
ENSG00000283293	RN7SK	RNA, 7SK small nuclear [Source:HGNC Symbol;Acc:HGNC:10037]	3.845	1.94291	8.07279e-58	1.28424e-57	yes	up	107.98	370.39	107.98	370.39
ENSG00000166592	RRAD	RRAD, Ras related glycolysis inhibitor and calcium channel regulator [Source:HGNC Symbol;Acc:HGNC:10446]	3.85	1.94468	7.57624e-05	2.97592e-05	yes	up	0.36	1.14	0.36	1.14
ENSG00000107485	GATA3	GATA binding protein 3 [Source:HGNC Symbol;Acc:HGNC:4172]	3.859	1.94822	8.72565e-16	6.12974e-16	yes	up	0.65	2.45	0.65	2.45
ENSG00000280152	AC009078.3		3.876	1.95474	1.67483e-06	7.55985e-07	yes	up	0.16	0.56	0.16	0.56
ENSG00000186026	ZNF284	zinc finger protein 284 [Source:HGNC Symbol;Acc:HGNC:13078]	3.878	1.95546	7.53861e-26	7.00517e-26	yes	up	0.73	2.54	0.73	2.54
ENSG00000215097	DUSP8P3	dual specificity phosphatase 8 pseudogene 3 [Source:HGNC Symbol;Acc:HGNC:3077]	3.894	1.96124	0.000411703	0.000150489	yes	up	0.22	0.78	0.22	0.78
ENSG00000184574	LPAR5	lysophosphatidic acid receptor 5 [Source:HGNC Symbol;Acc:HGNC:13307]	3.9	1.9633	0.000407908	0.00014919	yes	up	0.12	0.48	0.12	0.48
ENSG00000139410	SDSL	serine dehydratase like [Source:HGNC Symbol;Acc:HGNC:30404]	3.904	1.96489	1.14613e-69	2.07717e-69	yes	up	7.9	27.9	7.9	27.9
ENSG00000277639	AC007906.2		3.921	1.97108	6.22615e-27	5.90799e-27	yes	up	2.02	8.39	2.02	8.39
ENSG00000108509	CAMTA2	calmodulin binding transcription activator 2 [Source:HGNC Symbol;Acc:HGNC:18807]	3.933	1.97576	0	0	yes	up	42.04	301.86	42.04	301.86
ENSG00000151790	TDO2	tryptophan 2,3-dioxygenase [Source:HGNC Symbol;Acc:HGNC:11708]	3.937	1.9771	2.98282e-06	1.32045e-06	yes	up	0.59	3.48	0.59	3.48
ENSG00000133794	ARNTL	aryl hydrocarbon receptor nuclear translocator like [Source:HGNC Symbol;Acc:HGNC:701]	3.944	1.97957	7.05477e-95	1.62913e-94	yes	up	6.53	17.82	6.53	17.82
ENSG00000215861	AC245297.1		3.946	1.98051	7.43401e-123	2.08227e-122	yes	up	14.75	51.48	14.75	51.48
ENSG00000142765	SYTL1	synaptotagmin like 1 [Source:HGNC Symbol;Acc:HGNC:15584]	3.961	1.98572	9.91523e-46	1.34364e-45	yes	up	2.71	11.28	2.71	11.28
ENSG00000196352	CD55	CD55 molecule (Cromer blood group) [Source:HGNC Symbol;Acc:HGNC:2665]	3.963	1.98674	0	0	yes	up	66.97	206.04	66.97	206.04
ENSG00000099958	DERL3	derlin 3 [Source:HGNC Symbol;Acc:HGNC:14236]	3.966	1.98775	8.02691e-20	6.34809e-20	yes	up	1.97	6.67	1.97	6.67
ENSG00000115844	DLX2	distal-less homeobox 2 [Source:HGNC Symbol;Acc:HGNC:2915]	3.982	1.9934	1.54054e-56	2.41158e-56	yes	up	3.01	10.64	3.01	10.64
ENSG00000059915	PSD	pleckstrin and Sec7 domain containing [Source:HGNC Symbol;Acc:HGNC:9507]	3.982	1.99336	4.91191e-08	2.45961e-08	yes	up	0.53	2.34	0.53	2.34
ENSG00000180481	GLIPR1L2	GLI pathogenesis related 1 like 2 [Source:HGNC Symbol;Acc:HGNC:28592]	3.988	1.99555	1.46245e-07	7.11916e-08	yes	up	0.48	1.45	0.48	1.45
ENSG00000198496	NBR2	neighbor of BRCA1 gene 2 (non-protein coding) [Source:HGNC Symbol;Acc:HGNC:20691]	3.989	1.99597	3.49148e-124	9.86875e-124	yes	up	4.19	16.99	4.19	16.99
ENSG00000245522	AC026250.1		3.99	1.99621	1.55722e-05	6.51691e-06	yes	up	0.23	0.84	0.23	0.84
ENSG00000111886	GABRR2	gamma-aminobutyric acid type A receptor rho2 subunit [Source:HGNC Symbol;Acc:HGNC:4091]	3.99	1.99621	0.00225054	0.000754817	yes	up	0.17	0.6	0.17	0.6
ENSG00000267387	AC020931.1		4.001	2.00021	4.28654e-05	1.72618e-05	yes	up	0.4	1.42	0.4	1.42
ENSG00000147174	GCNA	germ cell nuclear acidic peptidase [Source:HGNC Symbol;Acc:HGNC:15805]	4.004	2.00127	1.64733e-32	1.77901e-32	yes	up	1.4	5.91	1.4	5.91
ENSG00000261553	AL137782.1		4.004	2.00127	5.8345e-06	2.52607e-06	yes	up	0.13	0.7	0.13	0.7
ENSG00000272068	AL365181.2		4.007	2.0024	7.71808e-22	6.47674e-22	yes	up	0.79	2.84	0.79	2.84
ENSG00000124249	KCNK15	potassium two pore domain channel subfamily K member 15 [Source:HGNC Symbol;Acc:HGNC:13814]	4.012	2.00445	1.47459e-08	7.61124e-09	yes	up	0.57	2.34	0.57	2.34
ENSG00000225265	TAF1A-AS1	TAF1A antisense RNA 1 [Source:HGNC Symbol;Acc:HGNC:40573]	4.014	2.00512	1.45294e-08	7.50365e-09	yes	up	0.78	3.55	0.78	3.55
ENSG00000162892	IL24	interleukin 24 [Source:HGNC Symbol;Acc:HGNC:11346]	4.025	2.00881	0.000737944	0.000262546	yes	up	0.21	0.73	0.21	0.73
ENSG00000270816	LINC00221	long intergenic non-protein coding RNA 221 [Source:HGNC Symbol;Acc:HGNC:20169]	4.025	2.00881	0.000737944	0.000262546	yes	up	0.21	0.75	0.21	0.75
ENSG00000140450	ARRDC4	arrestin domain containing 4 [Source:HGNC Symbol;Acc:HGNC:28087]	4.028	2.01018	6.0315e-40	7.4742e-40	yes	up	1.15	4.16	1.15	4.16
ENSG00000214401	KANSL1-AS1	KANSL1 antisense RNA 1 [Source:HGNC Symbol;Acc:HGNC:43740]	4.05	2.01775	2.14319e-07	1.03169e-07	yes	up	2.78	10.06	2.78	10.06
ENSG00000226471	Z93930.2		4.05	2.01775	0.000245042	9.17039e-05	yes	up	1.43	29.21	1.43	29.21
ENSG00000007350	TKTL1	transketolase like 1 [Source:HGNC Symbol;Acc:HGNC:11835]	4.05	2.01775	0.000245042	9.17039e-05	yes	up	0.15	0.79	0.15	0.79
ENSG00000267598	AC011446.2		4.051	2.0183	0.00235656	0.000789026	yes	up	1.22	4.43	1.22	4.43
ENSG00000279504	AD001527.2		4.053	2.01896	0.000369082	0.000135763	yes	up	0.62	2.25	0.62	2.25
ENSG00000178381	ZFAND2A	zinc finger AN1-type containing 2A [Source:HGNC Symbol;Acc:HGNC:28073]	4.066	2.02356	8.00964e-118	2.16059e-117	yes	up	22.63	81.28	22.63	81.28
ENSG00000240204	SMKR1	small lysine rich protein 1 [Source:HGNC Symbol;Acc:HGNC:43561]	4.068	2.02441	8.21314e-05	3.21693e-05	yes	up	1.59	3.49	1.59	3.49
ENSG00000256940	AP001453.2		4.069	2.02464	2.05599e-40	2.56227e-40	yes	up	23.77	71.4	23.77	71.4
ENSG00000274917	RNA5-8S5	RNA, 5.8S ribosomal 5 [Source:HGNC Symbol;Acc:HGNC:37660]	4.072	2.02566	0	0	yes	up	28.88	96.59	28.88	96.59
ENSG00000198517	MAFK	MAF bZIP transcription factor K [Source:HGNC Symbol;Acc:HGNC:6782]	4.074	2.02645	0	0	yes	up	11.97	43.59	11.97	43.59
ENSG00000167996	FTH1	ferritin heavy chain 1 [Source:HGNC Symbol;Acc:HGNC:3976]	4.08	2.02867	0	0	yes	up	4339.37	17532.4	4339.37	17532.4
ENSG00000281883	AL512506.3		4.085	2.03026	1.64526e-18	1.25941e-18	yes	up	39.59	1.73	39.59	1.73
ENSG00000280099	AL603750.1		4.094	2.03369	9.41376e-06	4.01134e-06	yes	up	0.33	1.21	0.33	1.21
ENSG00000141682	PMAIP1	phorbol-12-myristate-13-acetate-induced protein 1 [Source:HGNC Symbol;Acc:HGNC:9108]	4.097	2.03446	6.03064e-290	3.71677e-289	yes	up	17.96	68.06	17.96	68.06
ENSG00000223804	AC244669.1		4.098	2.03496	2.07296e-17	1.53352e-17	yes	up	4.62	24.5	4.62	24.5
ENSG00000127831	VIL1	villin 1 [Source:HGNC Symbol;Acc:HGNC:12690]	4.108	2.03828	1.66222e-20	1.34019e-20	yes	up	0.33	1.22	0.33	1.22
ENSG00000026559	KCNG1	potassium voltage-gated channel modifier subfamily G member 1 [Source:HGNC Symbol;Acc:HGNC:6248]	4.119	2.04219	0	0	yes	up	30.03	114.72	30.03	114.72
ENSG00000270175	AC023509.4		4.129	2.04597	4.49341e-08	2.2549e-08	yes	up	1.44	5.31	1.44	5.31
ENSG00000089127	OAS1	2'-5'-oligoadenylate synthetase 1 [Source:HGNC Symbol;Acc:HGNC:8086]	4.132	2.04668	1.13796e-149	3.75873e-149	yes	up	12.97	45.71	12.97	45.71
ENSG00000149798	CDC42EP2	CDC42 effector protein 2 [Source:HGNC Symbol;Acc:HGNC:16263]	4.134	2.04749	1.55493e-08	8.01481e-09	yes	up	0.48	1.61	0.48	1.61
ENSG00000227398	KIF9-AS1	KIF9 antisense RNA 1 [Source:HGNC Symbol;Acc:HGNC:26822]	4.147	2.05207	2.26708e-10	1.28198e-10	yes	up	0.21	0.76	0.21	0.76
ENSG00000197191	CYSRT1	cysteine rich tail 1 [Source:HGNC Symbol;Acc:HGNC:30529]	4.152	2.05397	3.16633e-31	3.30903e-31	yes	up	3.13	11.63	3.13	11.63
ENSG00000237669	AL671277.2		4.181	2.06371	3.11769e-08	1.57701e-08	yes	up	0.99	3.72	0.99	3.72
ENSG00000136840	ST6GALNAC4	ST6 N-acetylgalactosaminide alpha-2,6-sialyltransferase 4 [Source:HGNC Symbol;Acc:HGNC:17846]	4.187	2.06577	2.506e-219	1.14744e-218	yes	up	17.49	68.58	17.49	68.58
ENSG00000138835	RGS3	regulator of G protein signaling 3 [Source:HGNC Symbol;Acc:HGNC:9999]	4.189	2.06659	0	0	yes	up	85.34	92.2	85.34	92.2
ENSG00000280327	Z97633.1		4.194	2.06841	4.97026e-05	1.98668e-05	yes	up	0.28	1.04	0.28	1.04
ENSG00000168243	GNG4	G protein subunit gamma 4 [Source:HGNC Symbol;Acc:HGNC:4407]	4.199	2.07021	9.14627e-33	9.96701e-33	yes	up	1.27	7.43	1.27	7.43
ENSG00000254473	AL354920.1		4.199	2.07021	1.67841e-11	9.9855e-12	yes	up	1.69	6.3	1.69	6.3
ENSG00000153404	PLEKHG4B	pleckstrin homology and RhoGEF domain containing G4B [Source:HGNC Symbol;Acc:HGNC:29399]	4.199	2.07021	7.87652e-08	3.89643e-08	yes	up	0.06	0.65	0.06	0.65
ENSG00000245281	AC124242.1		4.199	2.07021	0.000439015	0.000160095	yes	up	0.97	3.6	0.97	3.6
ENSG00000230366	DSCR9	Down syndrome critical region 9 (non-protein coding) [Source:HGNC Symbol;Acc:HGNC:16301]	4.199	2.07021	0.00133129	0.000458061	yes	up	0.17	33.74	0.17	33.74
ENSG00000161011	SQSTM1	sequestosome 1 [Source:HGNC Symbol;Acc:HGNC:11280]	4.202	2.07107	0	0	yes	up	426.58	1640.39	426.58	1640.39
ENSG00000109501	WFS1	wolframin ER transmembrane glycoprotein [Source:HGNC Symbol;Acc:HGNC:12762]	4.224	2.07876	8.18288e-307	5.27921e-306	yes	up	9.75	37.44	9.75	37.44
ENSG00000273047	AL121845.2		4.235	2.08231	1.2401e-07	6.06691e-08	yes	up	3.75	14.25	3.75	14.25
ENSG00000264187	AC055811.2		4.25	2.08743	1.46172e-07	7.11656e-08	yes	up	0.44	1.68	0.44	1.68
ENSG00000163794	UCN	urocortin [Source:HGNC Symbol;Acc:HGNC:12516]	4.256	2.08946	9.71431e-12	5.84104e-12	yes	up	2.02	7.71	2.02	7.71
ENSG00000157368	IL34	interleukin 34 [Source:HGNC Symbol;Acc:HGNC:28529]	4.265	2.09258	6.13795e-24	5.43629e-24	yes	up	2.55	7.1	2.55	7.1
ENSG00000157168	NRG1	neuregulin 1 [Source:HGNC Symbol;Acc:HGNC:7997]	4.266	2.09298	1.07123e-52	1.59125e-52	yes	up	2.6	5.48	2.6	5.48
ENSG00000134955	SLC37A2	solute carrier family 37 member 2 [Source:HGNC Symbol;Acc:HGNC:20644]	4.267	2.09325	7.84791e-127	2.24724e-126	yes	up	4.76	18.78	4.76	18.78
ENSG00000172780	RAB43	RAB43, member RAS oncogene family [Source:HGNC Symbol;Acc:HGNC:19983]	4.27	2.09435	2.79326e-144	8.86445e-144	yes	up	9.67	14.42	9.67	14.42
ENSG00000120742	SERP1	stress associated endoplasmic reticulum protein 1 [Source:HGNC Symbol;Acc:HGNC:10759]	4.274	2.09568	0	0	yes	up	109.05	449.28	109.05	449.28
ENSG00000254539	AC239804.1		4.276	2.09634	1.72917e-08	8.89072e-09	yes	up	1.2	4.6	1.2	4.6
ENSG00000198431	TXNRD1	thioredoxin reductase 1 [Source:HGNC Symbol;Acc:HGNC:12437]	4.281	2.09794	0	0	yes	up	97.24	368.27	97.24	368.27
ENSG00000173227	SYT12	synaptotagmin 12 [Source:HGNC Symbol;Acc:HGNC:18381]	4.296	2.10313	3.00525e-32	3.22675e-32	yes	up	0.72	3.23	0.72	3.23
ENSG00000147509	RGS20	regulator of G protein signaling 20 [Source:HGNC Symbol;Acc:HGNC:14600]	4.314	2.10889	1.82008e-23	1.59307e-23	yes	up	2.43	12.43	2.43	12.43
ENSG00000184497	TMEM255B	transmembrane protein 255B [Source:HGNC Symbol;Acc:HGNC:28297]	4.331	2.11461	4.79756e-36	5.55838e-36	yes	up	2.7	17.11	2.7	17.11
ENSG00000166819	PLIN1	perilipin 1 [Source:HGNC Symbol;Acc:HGNC:9076]	4.331	2.11461	2.93623e-05	1.20205e-05	yes	up	0.15	0.56	0.15	0.56
ENSG00000225564	LINC01492	long intergenic non-protein coding RNA 1492 [Source:HGNC Symbol;Acc:HGNC:51149]	4.334	2.11562	3.91233e-05	1.58233e-05	yes	up	0.98	3.82	0.98	3.82
ENSG00000268947	AC002128.1		4.348	2.12027	0.00189272	0.000639996	yes	up	0.28	1.1	0.28	1.1
ENSG00000174482	LINGO2	leucine rich repeat and Ig domain containing 2 [Source:HGNC Symbol;Acc:HGNC:21207]	4.355	2.12268	1.1982e-14	8.06427e-15	yes	up	0.46	1.81	0.46	1.81
ENSG00000188199	NUTM2B	NUT family member 2B [Source:HGNC Symbol;Acc:HGNC:23445]	4.367	2.12669	0.000860889	0.000303589	yes	up	0.06	0.28	0.06	0.28
ENSG00000226864	ATE1-AS1	ATE1 antisense RNA 1 [Source:HGNC Symbol;Acc:HGNC:49496]	4.368	2.12704	7.79718e-10	4.29976e-10	yes	up	1.21	4.72	1.21	4.72
ENSG00000263235	AC006111.2		4.371	2.12792	1.96897e-07	9.50162e-08	yes	up	0.73	2.87	0.73	2.87
ENSG00000255872	AL138752.2		4.375	2.1294	2.97716e-15	2.05157e-15	yes	up	16.04	5.09	16.04	5.09
ENSG00000281453	TGFB2-OT1	TGFB2 overlapping transcript 1 [Source:HGNC Symbol;Acc:HGNC:50629]	4.377	2.1298	2.90795e-14	1.92924e-14	yes	up	1.13	4.43	1.13	4.43
ENSG00000173846	PLK3	polo like kinase 3 [Source:HGNC Symbol;Acc:HGNC:2154]	4.382	2.13173	5.21058e-66	9.08504e-66	yes	up	3.95	16.07	3.95	16.07
ENSG00000160401	CFAP157	cilia and flagella associated protein 157 [Source:HGNC Symbol;Acc:HGNC:27843]	4.394	2.13551	5.84674e-08	2.91518e-08	yes	up	0.43	1.49	0.43	1.49
ENSG00000229644	NAMPTP1	nicotinamide phosphoribosyltransferase pseudogene 1 [Source:HGNC Symbol;Acc:HGNC:17633]	4.396	2.13607	5.08101e-52	7.48189e-52	yes	up	2.18	8.59	2.18	8.59
ENSG00000227908	FLJ31104	uncharacterized LOC441072 [Source:NCBI gene;Acc:441072]	4.405	2.13913	7.16746e-05	2.82131e-05	yes	up	0.17	0.65	0.17	0.65
ENSG00000278611	AC008567.3		4.409	2.1406	5.95788e-09	3.13476e-09	yes	up	1.23	4.85	1.23	4.85
ENSG00000232160	RAP2C-AS1	RAP2C antisense RNA 1 [Source:HGNC Symbol;Acc:HGNC:40957]	4.409	2.1406	0.000782292	0.000277476	yes	up	0.07	0.45	0.07	0.45
ENSG00000272644	AC097468.3		4.409	2.1406	0.000782292	0.000277476	yes	up	1.33	5.25	1.33	5.25
ENSG00000225492	GBP1P1	guanylate binding protein 1 pseudogene 1 [Source:HGNC Symbol;Acc:HGNC:39561]	4.409	2.1406	0.000782292	0.000277476	yes	up	0.25	0.98	0.25	0.98
ENSG00000027075	PRKCH	protein kinase C eta [Source:HGNC Symbol;Acc:HGNC:9403]	4.415	2.14236	5.90241e-21	4.829e-21	yes	up	1.02	56.44	1.02	56.44
ENSG00000116717	GADD45A	growth arrest and DNA damage inducible alpha [Source:HGNC Symbol;Acc:HGNC:4095]	4.42	2.14415	0	0	yes	up	39.1	148.44	39.1	148.44
ENSG00000006534	ALDH3B1	aldehyde dehydrogenase 3 family member B1 [Source:HGNC Symbol;Acc:HGNC:410]	4.426	2.14604	0	0	yes	up	17.67	72.08	17.67	72.08
ENSG00000082641	NFE2L1	nuclear factor, erythroid 2 like 1 [Source:HGNC Symbol;Acc:HGNC:7781]	4.428	2.14678	0	0	yes	up	123.23	497.89	123.23	497.89
ENSG00000106105	GARS	glycyl-tRNA synthetase [Source:HGNC Symbol;Acc:HGNC:4162]	4.442	2.15105	0	0	yes	up	122.89	581.02	122.89	581.02
ENSG00000183444	OR7E38P	olfactory receptor family 7 subfamily E member 38 pseudogene [Source:HGNC Symbol;Acc:HGNC:8411]	4.445	2.15232	8.03632e-07	3.72639e-07	yes	up	0.71	2.85	0.71	2.85
ENSG00000153993	SEMA3D	semaphorin 3D [Source:HGNC Symbol;Acc:HGNC:10726]	4.454	2.15499	2.06865e-49	2.94704e-49	yes	up	0.88	3.08	0.88	3.08
ENSG00000164078	MST1R	macrophage stimulating 1 receptor [Source:HGNC Symbol;Acc:HGNC:7381]	4.462	2.15768	0.00238705	0.000798156	yes	up	0.15	0.8	0.15	0.8
ENSG00000258512	LINC00239	long intergenic non-protein coding RNA 239 [Source:HGNC Symbol;Acc:HGNC:20119]	4.462	2.15768	0.00238705	0.000798156	yes	up	0.53	2.11	0.53	2.11
ENSG00000267659	LINC01482	long intergenic non-protein coding RNA 1482 [Source:HGNC Symbol;Acc:HGNC:51128]	4.462	2.15768	0.00238705	0.000798156	yes	up	0.08	0.32	0.08	0.32
ENSG00000280384	FP325332.1		4.462	2.15768	0.00238705	0.000798156	yes	up	0.98	7.4	0.98	7.4
ENSG00000282870	FRG1DP	FSHD region gene 1 family member D, pseudogene [Source:HGNC Symbol;Acc:HGNC:51763]	4.462	2.15768	0.00238705	0.000798156	yes	up	2.82	11.23	2.82	11.23
ENSG00000112379	ARFGEF3	ARFGEF family member 3 [Source:HGNC Symbol;Acc:HGNC:21213]	4.47	2.16034	5.2222e-82	1.06171e-81	yes	up	0.52	2.07	0.52	2.07
ENSG00000101680	LAMA1	laminin subunit alpha 1 [Source:HGNC Symbol;Acc:HGNC:6481]	4.47	2.16022	1.1689e-09	6.37922e-10	yes	up	0.1	0.78	0.1	0.78
ENSG00000221955	SLC12A8	solute carrier family 12 member 8 [Source:HGNC Symbol;Acc:HGNC:15595]	4.495	2.16824	5.20856e-18	3.93127e-18	yes	up	0.85	3.14	0.85	3.14
ENSG00000274248	AJ011932.1		4.497	2.16884	8.50254e-29	8.41111e-29	yes	up	4.22	12.38	4.22	12.38
ENSG00000135114	OASL	2'-5'-oligoadenylate synthetase like [Source:HGNC Symbol;Acc:HGNC:8090]	4.506	2.17197	4.55245e-35	5.18247e-35	yes	up	1.52	5.15	1.52	5.15
ENSG00000213903	LTB4R	leukotriene B4 receptor [Source:HGNC Symbol;Acc:HGNC:6713]	4.523	2.1774	1.31693e-219	6.03733e-219	yes	up	12.54	47.27	12.54	47.27
ENSG00000268533	AC003002.3		4.523	2.17713	2.96317e-08	1.50136e-08	yes	up	0.41	1.64	0.41	1.64
ENSG00000270757	HSPE1-MOB4	HSPE1-MOB4 readthrough [Source:HGNC Symbol;Acc:HGNC:49184]	4.527	2.17858	7.55418e-08	3.74344e-08	yes	up	0.95	3.85	0.95	3.85
ENSG00000133106	EPSTI1	epithelial stromal interaction 1 [Source:HGNC Symbol;Acc:HGNC:16465]	4.529	2.17933	8.33092e-20	6.58292e-20	yes	up	0.59	4.1	0.59	4.1
ENSG00000284540	AC066615.1		4.543	2.18365	0.000640171	0.000229251	yes	up	2.25	2.71	2.25	2.71
ENSG00000274414	AL121772.1		4.545	2.18423	6.12581e-278	3.61388e-277	yes	up	8.34	39.52	8.34	39.52
ENSG00000105835	NAMPT	nicotinamide phosphoribosyltransferase [Source:HGNC Symbol;Acc:HGNC:30092]	4.553	2.18668	0	0	yes	up	30.62	139.96	30.62	139.96
ENSG00000254682	AP002387.1		4.574	2.1936	1.25323e-38	1.51221e-38	yes	up	8.28	33.98	8.28	33.98
ENSG00000279803	AC009090.5		4.574	2.1933	0.000216747	8.16235e-05	yes	up	0.13	0.55	0.13	0.55
ENSG00000105281	SLC1A5	solute carrier family 1 member 5 [Source:HGNC Symbol;Acc:HGNC:10943]	4.58	2.19548	0	0	yes	up	97.41	399.82	97.41	399.82
ENSG00000277511	AC116407.2		4.581	2.19574	2.47493e-07	1.18633e-07	yes	up	0.9	3.69	0.9	3.69
ENSG00000272968	RBAK-RBAKDN	RBAK-RBAKDN readthrough [Source:HGNC Symbol;Acc:HGNC:42971]	4.596	2.20029	1.05987e-92	2.4028e-92	yes	up	9.21	15.94	9.21	15.94
ENSG00000006327	TNFRSF12A	TNF receptor superfamily member 12A [Source:HGNC Symbol;Acc:HGNC:18152]	4.597	2.20079	0	0	yes	up	109.21	445.73	109.21	445.73
ENSG00000152049	KCNE4	potassium voltage-gated channel subfamily E regulatory subunit 4 [Source:HGNC Symbol;Acc:HGNC:6244]	4.6	2.20165	9.26163e-124	2.60595e-123	yes	up	4.2	17.77	4.2	17.77
ENSG00000204052	LRRC73	leucine rich repeat containing 73 [Source:HGNC Symbol;Acc:HGNC:21375]	4.606	2.20348	3.20924e-18	2.43508e-18	yes	up	0.8	3.3	0.8	3.3
ENSG00000121552	CSTA	cystatin A [Source:HGNC Symbol;Acc:HGNC:2481]	4.619	2.20772	0.000456908	0.000166294	yes	up	0.5	2.08	0.5	2.08
ENSG00000176845	METRNL	meteorin like, glial cell differentiation regulator [Source:HGNC Symbol;Acc:HGNC:27584]	4.627	2.21004	1.18867e-258	6.39432e-258	yes	up	27.87	113.05	27.87	113.05
ENSG00000262728	AC123768.3		4.63	2.2109	0.00109739	0.000381532	yes	up	0.3	14.13	0.3	14.13
ENSG00000234741	GAS5	growth arrest specific 5 (non-protein coding) [Source:HGNC Symbol;Acc:HGNC:16355]	4.636	2.21285	0	0	yes	up	224.56	1160.12	224.56	1160.12
ENSG00000185507	IRF7	interferon regulatory factor 7 [Source:HGNC Symbol;Acc:HGNC:6122]	4.637	2.21311	5.81826e-250	3.01233e-249	yes	up	15.72	64.77	15.72	64.77
ENSG00000160200	CBS	cystathionine-beta-synthase [Source:HGNC Symbol;Acc:HGNC:1550]	4.644	2.21531	0	0	yes	up	27.3	113.75	27.3	113.75
ENSG00000233912	AC026202.2		4.649	2.21705	3.65626e-09	1.94548e-09	yes	up	1.69	7.05	1.69	7.05
ENSG00000165197	VEGFD	vascular endothelial growth factor D [Source:HGNC Symbol;Acc:HGNC:3708]	4.649	2.21705	3.02935e-05	1.23881e-05	yes	up	0.19	1.41	0.19	1.41
ENSG00000116584	ARHGEF2	Rho/Rac guanine nucleotide exchange factor 2 [Source:HGNC Symbol;Acc:HGNC:682]	4.664	2.22141	0	0	yes	up	39.21	226.17	39.21	226.17
ENSG00000239467	AC007405.3		4.671	2.22366	7.89407e-32	8.39119e-32	yes	up	6.85	29.13	6.85	29.13
ENSG00000198380	GFPT1	glutamine--fructose-6-phosphate transaminase 1 [Source:HGNC Symbol;Acc:HGNC:4241]	4.675	2.22484	0	0	yes	up	8.07	34.27	8.07	34.27
ENSG00000076356	PLXNA2	plexin A2 [Source:HGNC Symbol;Acc:HGNC:9100]	4.683	2.22747	1.14587e-50	1.65716e-50	yes	up	0.38	2.2	0.38	2.2
ENSG00000258920	FOXN3-AS1	FOXN3 antisense RNA 1 [Source:HGNC Symbol;Acc:HGNC:44290]	4.684	2.22775	1.04974e-08	5.46148e-09	yes	up	0.77	3.25	0.77	3.25
ENSG00000226121	AC009487.2		4.704	2.23383	2.75526e-06	1.22291e-06	yes	up	0.06	0.26	0.06	0.26
ENSG00000234840	LINC01239	long intergenic non-protein coding RNA 1239 [Source:HGNC Symbol;Acc:HGNC:49796]	4.71	2.23578	3.77461e-194	1.56821e-193	yes	up	3.96	19.12	3.96	19.12
ENSG00000269473	AC012313.9		4.716	2.23746	9.18444e-05	3.57854e-05	yes	up	0.06	0.23	0.06	0.23
ENSG00000002745	WNT16	Wnt family member 16 [Source:HGNC Symbol;Acc:HGNC:16267]	4.724	2.24014	6.0756e-06	2.62801e-06	yes	up	0.13	0.59	0.13	0.59
ENSG00000241081	AF111169.1		4.724	2.24014	8.94073e-05	3.48578e-05	yes	up	2.78	11.75	2.78	11.75
ENSG00000260422	Z97205.2		4.724	2.24014	8.94073e-05	3.48578e-05	yes	up	0.21	0.89	0.21	0.89
ENSG00000140488	CELF6	CUGBP Elav-like family member 6 [Source:HGNC Symbol;Acc:HGNC:14059]	4.724	2.24014	0.00138016	0.000473652	yes	up	0.12	0.32	0.12	0.32
ENSG00000235100	AL157400.3		4.724	2.24014	0.00138016	0.000473652	yes	up	0.48	5.21	0.48	5.21
ENSG00000238005	AL391832.2		4.724	2.24014	0.00138016	0.000473652	yes	up	0.59	1.5	0.59	1.5
ENSG00000279633	AL137918.1		4.724	2.24014	0.00138016	0.000473652	yes	up	0.12	0.49	0.12	0.49
ENSG00000196754	S100A2	S100 calcium binding protein A2 [Source:HGNC Symbol;Acc:HGNC:10492]	4.739	2.24446	1.7598e-22	1.50285e-22	yes	up	4.05	14.06	4.05	14.06
ENSG00000112096	SOD2	superoxide dismutase 2 [Source:HGNC Symbol;Acc:HGNC:11180]	4.742	2.24558	0	0	yes	up	36.16	209.2	36.16	209.2
ENSG00000260196	AC124798.1		4.755	2.24954	3.65438e-40	4.54513e-40	yes	up	1.24	5.28	1.24	5.28
ENSG00000246090	AP002026.1		4.759	2.25079	4.50842e-10	2.51729e-10	yes	up	1.04	16.86	1.04	16.86
ENSG00000100219	XBP1	X-box binding protein 1 [Source:HGNC Symbol;Acc:HGNC:12801]	4.762	2.25167	0	0	yes	up	86.53	328.3	86.53	328.3
ENSG00000203780	FANK1	fibronectin type III and ankyrin repeat domains 1 [Source:HGNC Symbol;Acc:HGNC:23527]	4.765	2.25242	6.2242e-09	3.27119e-09	yes	up	0.8	31.9	0.8	31.9
ENSG00000181798	LINC00471	long intergenic non-protein coding RNA 471 [Source:HGNC Symbol;Acc:HGNC:28668]	4.778	2.25648	0.00071154	0.000253662	yes	up	0.21	0.99	0.21	0.99
ENSG00000253616	AC107959.3		4.793	2.2608	9.61299e-20	7.5831e-20	yes	up	0.87	4.12	0.87	4.12
ENSG00000229081	LINC01165	long intergenic non-protein coding RNA 1165 [Source:HGNC Symbol;Acc:HGNC:49534]	4.799	2.26286	1.77588e-05	7.39876e-06	yes	up	0.25	1.06	0.25	1.06
ENSG00000153879	CEBPG	CCAAT/enhancer binding protein gamma [Source:HGNC Symbol;Acc:HGNC:1837]	4.828	2.27128	0	0	yes	up	6.83	29.77	6.83	29.77
ENSG00000238273	AC108058.1		4.829	2.27185	0.000265384	9.89486e-05	yes	up	0.13	0.65	0.13	0.65
ENSG00000138356	AOX1	aldehyde oxidase 1 [Source:HGNC Symbol;Acc:HGNC:553]	4.829	2.27185	0.000265384	9.89486e-05	yes	up	0.14	0.35	0.14	0.35
ENSG00000085662	AKR1B1	aldo-keto reductase family 1 member B [Source:HGNC Symbol;Acc:HGNC:381]	4.834	2.27309	0	0	yes	up	156.46	659.34	156.46	659.34
ENSG00000255292	SDHD	succinate dehydrogenase complex subunit D [Source:HGNC Symbol;Acc:HGNC:10683]	4.842	2.27558	0.000807755	0.000286126	yes	up	0.84	3.65	0.84	3.65
ENSG00000198796	ALPK2	alpha kinase 2 [Source:HGNC Symbol;Acc:HGNC:20565]	4.844	2.27613	3.62607e-47	5.031e-47	yes	up	1.76	4.87	1.76	4.87
ENSG00000138413	IDH1	isocitrate dehydrogenase (NADP(+)) 1, cytosolic [Source:HGNC Symbol;Acc:HGNC:5382]	4.867	2.28312	0	0	yes	up	65.81	303.42	65.81	303.42
ENSG00000173080	RXFP4	relaxin/insulin like family peptide receptor 4 [Source:HGNC Symbol;Acc:HGNC:14666]	4.899	2.29261	5.20887e-05	2.07915e-05	yes	up	0.3	1.3	0.3	1.3
ENSG00000188316	ENO4	enolase family member 4 [Source:HGNC Symbol;Acc:HGNC:31670]	4.912	2.29617	0.000876966	0.000308762	yes	up	0.1	0.54	0.1	0.54
ENSG00000229638	RPL4P4	ribosomal protein L4 pseudogene 4 [Source:HGNC Symbol;Acc:HGNC:36179]	4.917	2.29772	0.00294637	0.00097251	yes	up	0.15	0.67	0.15	0.67
ENSG00000221949	LINC01465	long intergenic non-protein coding RNA 1465 [Source:HGNC Symbol;Acc:HGNC:26364]	4.918	2.29802	5.05618e-13	3.20208e-13	yes	up	0.96	3.95	0.96	3.95
ENSG00000162458	FBLIM1	filamin binding LIM protein 1 [Source:HGNC Symbol;Acc:HGNC:24686]	4.921	2.29902	2.26638e-13	1.4536e-13	yes	up	0.82	3.45	0.82	3.45
ENSG00000102409	BEX4	brain expressed X-linked 4 [Source:HGNC Symbol;Acc:HGNC:25475]	4.924	2.29995	5.74793e-27	5.46815e-27	yes	up	1.9	8.39	1.9	8.39
ENSG00000267439	AD000671.3		4.946	2.30613	0.000174236	6.61702e-05	yes	up	0.26	1.24	0.26	1.24
ENSG00000250424	AC004691.2		4.948	2.30683	6.68629e-44	8.83876e-44	yes	up	1.35	6.05	1.35	6.05
ENSG00000196890	HIST3H2BB	histone cluster 3 H2B family member b [Source:HGNC Symbol;Acc:HGNC:20514]	4.949	2.30725	1.03689e-05	4.40625e-06	yes	up	0.16	0.71	0.16	0.71
ENSG00000272168	CASC15	cancer susceptibility 15 (non-protein coding) [Source:HGNC Symbol;Acc:HGNC:28245]	4.949	2.30725	1.03689e-05	4.40625e-06	yes	up	0.08	0.66	0.08	0.66
ENSG00000267645	POLR2J2	RNA polymerase II subunit J2 [Source:NCBI gene;Acc:246721]	4.951	2.30776	1.53025e-11	9.1245e-12	yes	up	0.59	2.61	0.59	2.61
ENSG00000137819	PAQR5	progestin and adipoQ receptor family member 5 [Source:HGNC Symbol;Acc:HGNC:29645]	4.953	2.3082	6.07101e-06	2.62633e-06	yes	up	0.07	0.43	0.07	0.43
ENSG00000112782	CLIC5	chloride intracellular channel 5 [Source:HGNC Symbol;Acc:HGNC:13517]	4.955	2.30876	0.000776276	0.0002755	yes	up	6.76	38.84	6.76	38.84
ENSG00000172985	SH3RF3	SH3 domain containing ring finger 3 [Source:HGNC Symbol;Acc:HGNC:24699]	4.987	2.31814	2.0602e-16	1.47911e-16	yes	up	0.21	0.92	0.21	0.92
ENSG00000265511	AC020558.2		4.987	2.31814	0.000793087	0.000281037	yes	up	0.37	1.65	0.37	1.65
ENSG00000272010	AC100814.1		4.987	2.31814	0.000793087	0.000281037	yes	up	0.55	2.47	0.55	2.47
ENSG00000235027	AC068580.3		4.998	2.32149	7.90418e-21	6.44406e-21	yes	up	0.85	3.8	0.85	3.8
ENSG00000261824	LINC00662	long intergenic non-protein coding RNA 662 [Source:HGNC Symbol;Acc:HGNC:27122]	5.01	2.32477	1.12725e-134	3.36506e-134	yes	up	10.37	64.52	10.37	64.52
ENSG00000143603	KCNN3	potassium calcium-activated channel subfamily N member 3 [Source:HGNC Symbol;Acc:HGNC:6292]	5.014	2.32601	0	0	yes	up	4.53	19.12	4.53	19.12
ENSG00000111335	OAS2	2'-5'-oligoadenylate synthetase 2 [Source:HGNC Symbol;Acc:HGNC:8087]	5.02	2.3276	1.6134e-41	2.05824e-41	yes	up	0.86	4.41	0.86	4.41
ENSG00000255306	AC004923.4		5.028	2.33008	1.76654e-13	1.13949e-13	yes	up	1.56	7.08	1.56	7.08
ENSG00000255200	PGAM1P8	phosphoglycerate mutase 1 pseudogene 8 [Source:HGNC Symbol;Acc:HGNC:42455]	5.039	2.33325	0.000153359	5.85521e-05	yes	up	0.23	0.84	0.23	0.84
ENSG00000066248	NGEF	neuronal guanine nucleotide exchange factor [Source:HGNC Symbol;Acc:HGNC:7807]	5.066	2.34074	5.72494e-153	1.9234e-152	yes	up	5.1	20.46	5.1	20.46
ENSG00000224165	DNAJC27-AS1	DNAJC27 antisense RNA 1 [Source:HGNC Symbol;Acc:HGNC:42943]	5.086	2.34663	1.28473e-06	5.86371e-07	yes	up	0.69	28.97	0.69	28.97
ENSG00000268400	AC008763.2		5.101	2.35067	3.97466e-06	1.74253e-06	yes	up	1.33	6.11	1.33	6.11
ENSG00000186642	PDE2A	phosphodiesterase 2A [Source:HGNC Symbol;Acc:HGNC:8777]	5.114	2.35442	1.34153e-21	1.11896e-21	yes	up	1.27	3.42	1.27	3.42
ENSG00000283515	AC020915.6		5.125	2.35768	2.37904e-16	1.70375e-16	yes	up	0.39	4.81	0.39	4.81
ENSG00000261604	AC114947.2		5.13	2.35889	4.55873e-06	1.98899e-06	yes	up	0.18	0.84	0.18	0.84
ENSG00000250303	AP002884.3		5.133	2.35972	2.93159e-13	1.87186e-13	yes	up	0.78	3.36	0.78	3.36
ENSG00000279758	AC105339.4		5.164	2.36858	0.00106905	0.000372097	yes	up	0.37	1.72	0.37	1.72
ENSG00000155428	TRIM74	tripartite motif containing 74 [Source:HGNC Symbol;Acc:HGNC:17453]	5.183	2.37378	4.74056e-06	2.06517e-06	yes	up	0.31	1.48	0.31	1.48
ENSG00000131979	GCH1	GTP cyclohydrolase 1 [Source:HGNC Symbol;Acc:HGNC:4193]	5.197	2.37764	7.55825e-15	5.12773e-15	yes	up	0.48	2.01	0.48	2.01
ENSG00000181016	LSMEM1	leucine rich single-pass membrane protein 1 [Source:HGNC Symbol;Acc:HGNC:22036]	5.197	2.37764	7.55825e-15	5.12773e-15	yes	up	1.37	3.81	1.37	3.81
ENSG00000091490	SEL1L3	SEL1L family member 3 [Source:HGNC Symbol;Acc:HGNC:29108]	5.249	2.39214	9.64286e-51	1.39618e-50	yes	up	0.98	4.42	0.98	4.42
ENSG00000130768	SMPDL3B	sphingomyelin phosphodiesterase acid like 3B [Source:HGNC Symbol;Acc:HGNC:21416]	5.249	2.39214	3.49579e-06	1.5382e-06	yes	up	0.26	1.14	0.26	1.14
ENSG00000231563	AL670729.1		5.249	2.39214	8.82078e-05	3.44225e-05	yes	up	1.59	7.5	1.59	7.5
ENSG00000105246	EBI3	Epstein-Barr virus induced 3 [Source:HGNC Symbol;Acc:HGNC:3129]	5.249	2.39214	0.000453212	0.000165014	yes	up	0.21	0.99	0.21	0.99
ENSG00000275401	AL391095.3		5.249	2.39214	0.000453212	0.000165014	yes	up	0.43	2.03	0.43	2.03
ENSG00000242759	LINC00882	long intergenic non-protein coding RNA 882 [Source:HGNC Symbol;Acc:HGNC:48568]	5.249	2.39214	0.00238835	0.000798305	yes	up	0.21	0.68	0.21	0.68
ENSG00000233871	DLG5-AS1	DLG5 antisense RNA 1 [Source:HGNC Symbol;Acc:HGNC:45109]	5.249	2.39214	0.00238835	0.000798305	yes	up	0.07	1	0.07	1
ENSG00000121101	TEX14	testis expressed 14, intercellular bridge forming factor [Source:HGNC Symbol;Acc:HGNC:11737]	5.249	2.39214	0.00238835	0.000798305	yes	up	0.03	0.38	0.03	0.38
ENSG00000241489	AC244197.3		5.267	2.39694	1.6521e-05	6.90158e-06	yes	up	0.45	2.2	0.45	2.2
ENSG00000272150	NBPF25P	NBPF member 25, pseudogene [Source:HGNC Symbol;Acc:HGNC:45046]	5.308	2.40823	5.27433e-08	2.63542e-08	yes	up	0.13	0.6	0.13	0.6
ENSG00000262001	DLGAP1-AS2	DLGAP1 antisense RNA 2 [Source:HGNC Symbol;Acc:HGNC:28146]	5.328	2.41356	1.81332e-118	4.90563e-118	yes	up	5.5	22.33	5.5	22.33
ENSG00000229160	AC009229.2		5.34	2.41685	0.000506231	0.000183564	yes	up	0.14	0.65	0.14	0.65
ENSG00000275202	AL161421.1		5.345	2.41814	6.73841e-17	4.90592e-17	yes	up	1.27	6.09	1.27	6.09
ENSG00000114473	IQCG	IQ motif containing G [Source:HGNC Symbol;Acc:HGNC:25251]	5.346	2.41853	2.39047e-150	7.90986e-150	yes	up	8.83	38.14	8.83	38.14
ENSG00000169896	ITGAM	integrin subunit alpha M [Source:HGNC Symbol;Acc:HGNC:6149]	5.366	2.42385	8.3416e-08	4.12047e-08	yes	up	0.47	0.52	0.47	0.52
ENSG00000196668	LINC00173	long intergenic non-protein coding RNA 173 [Source:HGNC Symbol;Acc:HGNC:33791]	5.381	2.42776	4.09138e-07	1.93278e-07	yes	up	0.66	6.51	0.66	6.51
ENSG00000279432	AC015799.1		5.388	2.42987	0.000336208	0.000124247	yes	up	0.07	0.32	0.07	0.32
ENSG00000154277	UCHL1	ubiquitin C-terminal hydrolase L1 [Source:HGNC Symbol;Acc:HGNC:12513]	5.389	2.43003	0	0	yes	up	146.09	698.6	146.09	698.6
ENSG00000261643	AL590235.1		5.399	2.43278	2.01939e-06	9.05583e-07	yes	up	0.57	2.76	0.57	2.76
ENSG00000204173	LRRC37A5P	leucine rich repeat containing 37 member A5, pseudogene [Source:HGNC Symbol;Acc:HGNC:23369]	5.424	2.43945	1.00472e-05	4.27229e-06	yes	up	0.7	3.39	0.7	3.39
ENSG00000044574	HSPA5	heat shock protein family A (Hsp70) member 5 [Source:HGNC Symbol;Acc:HGNC:5238]	5.447	2.44545	0	0	yes	up	526.62	2568	526.62	2568
ENSG00000166173	LARP6	La ribonucleoprotein domain family member 6 [Source:HGNC Symbol;Acc:HGNC:24012]	5.457	2.44818	0	0	yes	up	31.39	140.15	31.39	140.15
ENSG00000185250	PPIL6	peptidylprolyl isomerase like 6 [Source:HGNC Symbol;Acc:HGNC:21557]	5.471	2.45185	3.12325e-25	2.85802e-25	yes	up	0.8	3.76	0.8	3.76
ENSG00000138347	MYPN	myopalladin [Source:HGNC Symbol;Acc:HGNC:23246]	5.494	2.45794	1.83392e-23	1.60442e-23	yes	up	0.25	1.48	0.25	1.48
ENSG00000278383	AL031673.1		5.512	2.46253	0.000257698	9.62564e-05	yes	up	1.01	4.98	1.01	4.98
ENSG00000165548	TMEM63C	transmembrane protein 63C [Source:HGNC Symbol;Acc:HGNC:23787]	5.512	2.46253	0.000257698	9.62564e-05	yes	up	0.04	0.19	0.04	0.19
ENSG00000070081	NUCB2	nucleobindin 2 [Source:HGNC Symbol;Acc:HGNC:8044]	5.524	2.46565	0	0	yes	up	75.99	427.36	75.99	427.36
ENSG00000137825	ITPKA	inositol-trisphosphate 3-kinase A [Source:HGNC Symbol;Acc:HGNC:6178]	5.563	2.47585	9.96922e-59	1.59822e-58	yes	up	2.52	13.56	2.52	13.56
ENSG00000134285	FKBP11	FK506 binding protein 11 [Source:HGNC Symbol;Acc:HGNC:18624]	5.583	2.48098	0	0	yes	up	67.19	412.1	67.19	412.1
ENSG00000241020	AP000873.1		5.583	2.48115	0.000106928	4.14023e-05	yes	up	1.66	8.31	1.66	8.31
ENSG00000039139	DNAH5	dynein axonemal heavy chain 5 [Source:HGNC Symbol;Acc:HGNC:2950]	5.599	2.48525	5.76234e-06	2.49566e-06	yes	up	0.07	0.35	0.07	0.35
ENSG00000100889	PCK2	phosphoenolpyruvate carboxykinase 2, mitochondrial [Source:HGNC Symbol;Acc:HGNC:8725]	5.604	2.48635	0	0	yes	up	16.83	100.9	16.83	100.9
ENSG00000280276	AC009229.4		5.622	2.49119	0.000923737	0.000324461	yes	up	0.09	0.46	0.09	0.46
ENSG00000277991	FP236241.1		5.627	2.49241	5.36281e-20	4.25928e-20	yes	up	1.74	3.43	1.74	3.43
ENSG00000135069	PSAT1	phosphoserine aminotransferase 1 [Source:HGNC Symbol;Acc:HGNC:19129]	5.632	2.49356	0	0	yes	up	26.94	136.26	26.94	136.26
ENSG00000111863	ADTRP	androgen dependent TFPI regulating protein [Source:HGNC Symbol;Acc:HGNC:21214]	5.643	2.49648	1.36139e-07	6.64111e-08	yes	up	0.62	4.8	0.62	4.8
ENSG00000278341	AC138028.6		5.671	2.50355	7.42013e-07	3.44883e-07	yes	up	0.28	1.4	0.28	1.4
ENSG00000272780	AC233702.10		5.675	2.50472	0.000139341	5.33754e-05	yes	up	0.08	0.4	0.08	0.4
ENSG00000060982	BCAT1	branched chain amino acid transaminase 1 [Source:HGNC Symbol;Acc:HGNC:976]	5.708	2.51302	5.3259e-289	3.27159e-288	yes	up	3.4	12.41	3.4	12.41
ENSG00000169116	PARM1	prostate androgen-regulated mucin-like protein 1 [Source:HGNC Symbol;Acc:HGNC:24536]	5.725	2.51738	0	0	yes	up	4.25	21.73	4.25	21.73
ENSG00000178607	ERN1	endoplasmic reticulum to nucleus signaling 1 [Source:HGNC Symbol;Acc:HGNC:3449]	5.729	2.51839	2.76872e-210	1.22845e-209	yes	up	2.55	12.07	2.55	12.07
ENSG00000259343	TMC3-AS1	TMC3 antisense RNA 1 [Source:HGNC Symbol;Acc:HGNC:51424]	5.734	2.51952	9.92485e-12	5.96667e-12	yes	up	0.98	4.42	0.98	4.42
ENSG00000173557	C2orf70	chromosome 2 open reading frame 70 [Source:HGNC Symbol;Acc:HGNC:27938]	5.774	2.52964	1.91135e-09	1.03357e-09	yes	up	0.39	3.18	0.39	3.18
ENSG00000136367	ZFHX2	zinc finger homeobox 2 [Source:HGNC Symbol;Acc:HGNC:20152]	5.774	2.52964	0.000145868	5.57781e-05	yes	up	0.02	3.64	0.02	3.64
ENSG00000164385	LINC01600	long intergenic non-protein coding RNA 1600 [Source:HGNC Symbol;Acc:HGNC:21600]	5.774	2.52964	0.000145868	5.57781e-05	yes	up	0.09	0.46	0.09	0.46
ENSG00000267365	KCNJ2-AS1	KCNJ2 antisense RNA 1 (head to head) [Source:HGNC Symbol;Acc:HGNC:43720]	5.879	2.55564	1.09939e-09	6.00517e-10	yes	up	0.22	1.16	0.22	1.16
ENSG00000156886	ITGAD	integrin subunit alpha D [Source:HGNC Symbol;Acc:HGNC:6146]	5.879	2.55564	1.63774e-05	6.84313e-06	yes	up	0.33	1.74	0.33	1.74
ENSG00000222017	AC011997.1		5.895	2.5596	3.30575e-12	2.02865e-12	yes	up	0.39	43.19	0.39	43.19
ENSG00000140105	WARS	tryptophanyl-tRNA synthetase [Source:HGNC Symbol;Acc:HGNC:12729]	5.92	2.56564	0	0	yes	up	263.39	1230.95	263.39	1230.95
ENSG00000163806	SPDYA	speedy/RINGO cell cycle regulator family member A [Source:HGNC Symbol;Acc:HGNC:30613]	5.937	2.56976	5.40083e-05	2.15257e-05	yes	up	0.2	1.26	0.2	1.26
ENSG00000250326	AC104596.1		5.949	2.57271	0.000751072	0.000266885	yes	up	0.3	2.77	0.3	2.77
ENSG00000241170	AP001992.1		5.949	2.57271	0.000751072	0.000266885	yes	up	0.74	3	0.74	3
ENSG00000237126	AC073254.1		5.949	2.57271	0.000751072	0.000266885	yes	up	0.39	2.1	0.39	2.1
ENSG00000147003	TMEM27	transmembrane protein 27 [Source:HGNC Symbol;Acc:HGNC:29437]	5.977	2.57949	1.71519e-06	7.73638e-07	yes	up	0.22	20.2	0.22	20.2
ENSG00000100031	GGT1	gamma-glutamyltransferase 1 [Source:HGNC Symbol;Acc:HGNC:4250]	5.984	2.58117	4.72714e-20	3.75602e-20	yes	up	0.59	5.77	0.59	5.77
ENSG00000172927	MYEOV	myeloma overexpressed [Source:HGNC Symbol;Acc:HGNC:7563]	6.003	2.58566	0	0	yes	up	29.02	147.45	29.02	147.45
ENSG00000235989	MORC2-AS1	MORC2 antisense RNA 1 [Source:HGNC Symbol;Acc:HGNC:26662]	6.007	2.58668	8.74318e-06	3.73629e-06	yes	up	0.63	0.75	0.63	0.75
ENSG00000141337	ARSG	arylsulfatase G [Source:HGNC Symbol;Acc:HGNC:24102]	6.009	2.58709	6.84564e-159	2.37716e-158	yes	up	3.19	21.07	3.19	21.07
ENSG00000271519	AL590065.1		6.031	2.59245	1.61697e-07	7.84876e-08	yes	up	0.08	0.4	0.08	0.4
ENSG00000115828	QPCT	glutaminyl-peptide cyclotransferase [Source:HGNC Symbol;Acc:HGNC:9753]	6.037	2.59377	8.22309e-05	3.21981e-05	yes	up	0.13	0.7	0.13	0.7
ENSG00000143850	PLEKHA6	pleckstrin homology domain containing A6 [Source:HGNC Symbol;Acc:HGNC:17053]	6.037	2.59377	8.22309e-05	3.21981e-05	yes	up	0.04	0.19	0.04	0.19
ENSG00000162772	ATF3	activating transcription factor 3 [Source:HGNC Symbol;Acc:HGNC:785]	6.041	2.5949	0	0	yes	up	10.81	101.03	10.81	101.03
ENSG00000204622	HLA-J	major histocompatibility complex, class I, J (pseudogene) [Source:HGNC Symbol;Acc:HGNC:4967]	6.044	2.59545	0.000641519	0.000229711	yes	up	0.11	0.57	0.11	0.57
ENSG00000008394	MGST1	microsomal glutathione S-transferase 1 [Source:HGNC Symbol;Acc:HGNC:7061]	6.052	2.59746	4.12888e-16	2.93431e-16	yes	up	1.27	7.19	1.27	7.19
ENSG00000275216	AL161431.1		6.056	2.59836	5.15865e-34	5.76328e-34	yes	up	0.46	12.61	0.46	12.61
ENSG00000087074	PPP1R15A	protein phosphatase 1 regulatory subunit 15A [Source:HGNC Symbol;Acc:HGNC:14375]	6.071	2.60184	0	0	yes	up	48.02	250.74	48.02	250.74
ENSG00000151012	SLC7A11	solute carrier family 7 member 11 [Source:HGNC Symbol;Acc:HGNC:11059]	6.076	2.60309	0	0	yes	up	5.52	28.81	5.52	28.81
ENSG00000166289	PLEKHF1	pleckstrin homology and FYVE domain containing 1 [Source:HGNC Symbol;Acc:HGNC:20764]	6.085	2.60527	2.61211e-257	1.39108e-256	yes	up	8.45	54.9	8.45	54.9
ENSG00000017483	SLC38A5	solute carrier family 38 member 5 [Source:HGNC Symbol;Acc:HGNC:18070]	6.089	2.60627	9.27646e-06	3.95509e-06	yes	up	0.69	1.31	0.69	1.31
ENSG00000271303	SRXN1	sulfiredoxin 1 [Source:HGNC Symbol;Acc:HGNC:16132]	6.101	2.60908	0	0	yes	up	37.64	205.64	37.64	205.64
ENSG00000133805	AMPD3	adenosine monophosphate deaminase 3 [Source:HGNC Symbol;Acc:HGNC:470]	6.124	2.61453	1.06667e-06	4.89427e-07	yes	up	0.08	0.93	0.08	0.93
ENSG00000279148	AC126474.1		6.124	2.61453	1.06667e-06	4.89427e-07	yes	up	0.28	1.54	0.28	1.54
ENSG00000153930	ANKFN1	ankyrin repeat and fibronectin type III domain containing 1 [Source:HGNC Symbol;Acc:HGNC:26766]	6.136	2.61728	7.71537e-41	9.72595e-41	yes	up	0.84	5.77	0.84	5.77
ENSG00000187134	AKR1C1	aldo-keto reductase family 1 member C1 [Source:HGNC Symbol;Acc:HGNC:384]	6.168	2.62488	0	0	yes	up	59.3	294.92	59.3	294.92
ENSG00000075643	MOCOS	molybdenum cofactor sulfurase [Source:HGNC Symbol;Acc:HGNC:18234]	6.177	2.62694	1.66968e-39	2.04792e-39	yes	up	0.35	1.92	0.35	1.92
ENSG00000166750	SLFN5	schlafen family member 5 [Source:HGNC Symbol;Acc:HGNC:28286]	6.209	2.63426	0	0	yes	up	9.47	45.63	9.47	45.63
ENSG00000128342	LIF	LIF, interleukin 6 family cytokine [Source:HGNC Symbol;Acc:HGNC:6596]	6.252	2.64431	0	0	yes	up	49.49	211.15	49.49	211.15
ENSG00000065911	MTHFD2	methylenetetrahydrofolate dehydrogenase (NADP+ dependent) 2, methenyltetrahydrofolate cyclohydrolase [Source:HGNC Symbol;Acc:HGNC:7434]	6.265	2.64724	0	0	yes	up	30.01	182.34	30.01	182.34
ENSG00000179044	EXOC3L1	exocyst complex component 3 like 1 [Source:HGNC Symbol;Acc:HGNC:27540]	6.299	2.65518	4.61849e-05	1.85444e-05	yes	up	0.16	0.78	0.16	0.78
ENSG00000163995	ABLIM2	actin binding LIM protein family member 2 [Source:HGNC Symbol;Acc:HGNC:19195]	6.299	2.65518	0.000418226	0.000152723	yes	up	0.09	1.85	0.09	1.85
ENSG00000232186	AL137013.1		6.299	2.65518	0.000418226	0.000152723	yes	up	0.15	0.85	0.15	0.85
ENSG00000279086	AC073130.3		6.299	2.65518	0.000418226	0.000152723	yes	up	0.07	0.4	0.07	0.4
ENSG00000023572	GLRX2	glutaredoxin 2 [Source:HGNC Symbol;Acc:HGNC:16065]	6.321	2.6602	2.4374e-175	9.22083e-175	yes	up	21.34	121.74	21.34	121.74
ENSG00000102854	MSLN	mesothelin [Source:HGNC Symbol;Acc:HGNC:7371]	6.328	2.66166	1.68209e-35	1.93023e-35	yes	up	1.39	5.16	1.39	5.16
ENSG00000138135	CH25H	cholesterol 25-hydroxylase [Source:HGNC Symbol;Acc:HGNC:1907]	6.331	2.66244	7.15369e-32	7.61288e-32	yes	up	1.11	6.32	1.11	6.32
ENSG00000253837	AC090197.1		6.332	2.66265	6.60841e-32	7.03461e-32	yes	up	1	5.73	1	5.73
ENSG00000272405	AL365181.3		6.393	2.67657	5.55447e-136	1.67559e-135	yes	up	2.34	13.4	2.34	13.4
ENSG00000162641	AKNAD1	AKNA domain containing 1 [Source:HGNC Symbol;Acc:HGNC:28398]	6.395	2.67687	2.3634e-32	2.5442e-32	yes	up	3	15.55	3	15.55
ENSG00000166562	SEC11C	SEC11 homolog C, signal peptidase complex subunit [Source:HGNC Symbol;Acc:HGNC:23400]	6.414	2.68124	0	0	yes	up	63.45	374.83	63.45	374.83
ENSG00000198855	FICD	FIC domain containing [Source:HGNC Symbol;Acc:HGNC:18416]	6.439	2.68677	1.29422e-135	3.88844e-135	yes	up	2.4	13.58	2.4	13.58
ENSG00000170689	HOXB9	homeobox B9 [Source:HGNC Symbol;Acc:HGNC:5120]	6.504	2.70135	1.10242e-157	3.7998e-157	yes	up	3.39	19.72	3.39	19.72
ENSG00000187608	ISG15	ISG15 ubiquitin-like modifier [Source:HGNC Symbol;Acc:HGNC:4053]	6.532	2.70754	1.43052e-247	7.33493e-247	yes	up	28.23	165.46	28.23	165.46
ENSG00000100060	MFNG	MFNG O-fucosylpeptide 3-beta-N-acetylglucosaminyltransferase [Source:HGNC Symbol;Acc:HGNC:7038]	6.538	2.70881	7.66548e-23	6.61145e-23	yes	up	0.86	7.27	0.86	7.27
ENSG00000259607	AC108449.3		6.551	2.71174	9.14292e-07	4.2201e-07	yes	up	0.85	4.97	0.85	4.97
ENSG00000068985	PAGE1	PAGE family member 1 [Source:HGNC Symbol;Acc:HGNC:4107]	6.562	2.71407	2.58526e-05	1.0641e-05	yes	up	0.49	2.89	0.49	2.89
ENSG00000108448	TRIM16L	tripartite motif containing 16 like [Source:HGNC Symbol;Acc:HGNC:32670]	6.583	2.71878	0	0	yes	up	11.54	62.33	11.54	62.33
ENSG00000223361	FTH1P10	ferritin heavy chain 1 pseudogene 10 [Source:HGNC Symbol;Acc:HGNC:3980]	6.592	2.72065	2.33036e-08	1.18898e-08	yes	up	0.51	3.02	0.51	3.02
ENSG00000261504	LINC01686	long intergenic non-protein coding RNA 1686 [Source:HGNC Symbol;Acc:HGNC:27643]	6.599	2.72229	2.65589e-15	1.83357e-15	yes	up	0.61	3.58	0.61	3.58
ENSG00000223343	AC137630.1		6.608	2.72428	0.00130482	0.000449744	yes	up	0.22	1.29	0.22	1.29
ENSG00000242349	NPPA-AS1	NPPA antisense RNA 1 [Source:HGNC Symbol;Acc:HGNC:37635]	6.613	2.72526	1.3664e-27	1.31808e-27	yes	up	1.82	10.65	1.82	10.65
ENSG00000176692	FOXC2	forkhead box C2 [Source:HGNC Symbol;Acc:HGNC:3801]	6.622	2.72733	5.76469e-40	7.14832e-40	yes	up	0.84	5	0.84	5
ENSG00000111319	SCNN1A	sodium channel epithelial 1 alpha subunit [Source:HGNC Symbol;Acc:HGNC:10599]	6.631	2.72918	2.36017e-20	1.89472e-20	yes	up	0.32	5.2	0.32	5.2
ENSG00000262712	AC012676.1		6.634	2.72978	8.01724e-17	5.81876e-17	yes	up	0.44	2.61	0.44	2.61
ENSG00000177410	ZFAS1	ZNFX1 antisense RNA 1 [Source:HGNC Symbol;Acc:HGNC:33101]	6.637	2.73057	0	0	yes	up	90.8	530.42	90.8	530.42
ENSG00000164591	MYOZ3	myozenin 3 [Source:HGNC Symbol;Acc:HGNC:18565]	6.649	2.73318	0.000231969	8.70652e-05	yes	up	0.29	10.26	0.29	10.26
ENSG00000272681	FAM223B	family with sequence similarity 223 member B (non-protein coding) [Source:HGNC Symbol;Acc:HGNC:34048]	6.649	2.73318	0.000231969	8.70652e-05	yes	up	0.33	1.98	0.33	1.98
ENSG00000279245	FAM223A	family with sequence similarity 223 member A (non-protein coding) [Source:HGNC Symbol;Acc:HGNC:30612]	6.649	2.73318	0.000231969	8.70652e-05	yes	up	0.33	1.98	0.33	1.98
ENSG00000261114	AC012181.2		6.667	2.73697	1.81926e-07	8.79973e-08	yes	up	0.68	4.05	0.68	4.05
ENSG00000244055	AC007566.1		6.69	2.742	0.000174043	6.61037e-05	yes	up	1.21	9.63	1.21	9.63
ENSG00000147535	PLPP5	phospholipid phosphatase 5 [Source:HGNC Symbol;Acc:HGNC:25026]	6.716	2.74755	1.95179e-248	1.00493e-247	yes	up	11.42	65.23	11.42	65.23
ENSG00000103154	NECAB2	N-terminal EF-hand calcium binding protein 2 [Source:HGNC Symbol;Acc:HGNC:23746]	6.749	2.75471	1.27858e-08	6.62704e-09	yes	up	0.91	3.85	0.91	3.85
ENSG00000196517	SLC6A9	solute carrier family 6 member 9 [Source:HGNC Symbol;Acc:HGNC:11056]	6.792	2.76391	0	0	yes	up	14.75	75.72	14.75	75.72
ENSG00000256258	AC117500.4		6.821	2.76998	2.38251e-203	1.03008e-202	yes	up	1.81	10.98	1.81	10.98
ENSG00000137869	CYP19A1	cytochrome P450 family 19 subfamily A member 1 [Source:HGNC Symbol;Acc:HGNC:2594]	6.824	2.77065	1.44271e-05	6.05952e-06	yes	up	0.32	3.36	0.32	3.36
ENSG00000170178	HOXD12	homeobox D12 [Source:HGNC Symbol;Acc:HGNC:5135]	6.824	2.77065	0.00216288	0.000726727	yes	up	0.17	0.56	0.17	0.56
ENSG00000279727	LINC02033	long intergenic non-protein coding RNA 2033 [Source:HGNC Symbol;Acc:HGNC:52867]	6.824	2.77065	0.00216288	0.000726727	yes	up	0.14	0.84	0.14	0.84
ENSG00000092929	UNC13D	unc-13 homolog D [Source:HGNC Symbol;Acc:HGNC:23147]	6.895	2.78556	2.6041e-64	4.44672e-64	yes	up	0.88	6.13	0.88	6.13
ENSG00000142530	FAM71E1	family with sequence similarity 71 member E1 [Source:HGNC Symbol;Acc:HGNC:25107]	6.903	2.7872	0.0019742	0.000666812	yes	up	0.17	0.84	0.17	0.84
ENSG00000080031	PTPRH	protein tyrosine phosphatase, receptor type H [Source:HGNC Symbol;Acc:HGNC:9672]	6.917	2.79017	0	0	yes	up	6.59	42.4	6.59	42.4
ENSG00000226913	BSN-AS2	BSN antisense RNA 2 (head to head) [Source:HGNC Symbol;Acc:HGNC:42445]	6.929	2.79268	3.95553e-12	2.41744e-12	yes	up	0.2	1.27	0.2	1.27
ENSG00000131730	CKMT2	creatine kinase, mitochondrial 2 [Source:HGNC Symbol;Acc:HGNC:1996]	6.929	2.79268	9.27425e-07	4.27803e-07	yes	up	0.61	3.63	0.61	3.63
ENSG00000260190	AL807752.5		6.929	2.79268	9.27425e-07	4.27803e-07	yes	up	0.44	2.73	0.44	2.73
ENSG00000141469	SLC14A1	solute carrier family 14 member 1 (Kidd blood group) [Source:HGNC Symbol;Acc:HGNC:10918]	6.936	2.79411	7.47291e-258	3.99113e-257	yes	up	8.63	65.93	8.63	65.93
ENSG00000204334	ERICH2	glutamate rich 2 [Source:HGNC Symbol;Acc:HGNC:44395]	6.946	2.79622	8.42374e-204	3.65049e-203	yes	up	8.85	55.03	8.85	55.03
ENSG00000269930	AC091057.2		6.96	2.79906	1.72481e-06	7.77822e-07	yes	up	0.44	2.73	0.44	2.73
ENSG00000145777	TSLP	thymic stromal lymphopoietin [Source:HGNC Symbol;Acc:HGNC:30743]	6.962	2.79957	8.03649e-22	6.74242e-22	yes	up	0.42	2.64	0.42	2.64
ENSG00000185070	FLRT2	fibronectin leucine rich transmembrane protein 2 [Source:HGNC Symbol;Acc:HGNC:3761]	6.994	2.80622	1.10618e-17	8.27034e-18	yes	up	0.32	0.75	0.32	0.75
ENSG00000245534	RORA-AS1	RORA antisense RNA 1 [Source:HGNC Symbol;Acc:HGNC:51410]	6.999	2.80718	2.72392e-05	1.11894e-05	yes	up	0.29	2.03	0.29	2.03
ENSG00000244491	AL021707.5		7.078	2.82342	1.55945e-16	1.12459e-16	yes	up	3.54	22.48	3.54	22.48
ENSG00000106541	AGR2	anterior gradient 2, protein disulphide isomerase family member [Source:HGNC Symbol;Acc:HGNC:328]	7.087	2.8251	8.02875e-06	3.44125e-06	yes	up	0.13	1.16	0.13	1.16
ENSG00000239332	LINC01119	long intergenic non-protein coding RNA 1119 [Source:HGNC Symbol;Acc:HGNC:49262]	7.109	2.82955	3.38895e-54	5.11991e-54	yes	up	2.61	17.09	2.61	17.09
ENSG00000164185	ZNF474	zinc finger protein 474 [Source:HGNC Symbol;Acc:HGNC:23245]	7.139	2.83575	5.18242e-07	2.43337e-07	yes	up	0.29	0.9	0.29	0.9
ENSG00000103241	FOXF1	forkhead box F1 [Source:HGNC Symbol;Acc:HGNC:3809]	7.139	2.83575	5.18242e-07	2.43337e-07	yes	up	0.07	0.47	0.07	0.47
ENSG00000155961	RAB39B	RAB39B, member RAS oncogene family [Source:HGNC Symbol;Acc:HGNC:16499]	7.199	2.84782	2.51963e-56	3.93102e-56	yes	up	0.72	4.65	0.72	4.65
ENSG00000186594	MIR22HG	MIR22 host gene [Source:HGNC Symbol;Acc:HGNC:28219]	7.213	2.85069	1.1995e-234	5.87522e-234	yes	up	5.84	40.06	5.84	40.06
ENSG00000166035	LIPC	lipase C, hepatic type [Source:HGNC Symbol;Acc:HGNC:6619]	7.218	2.85157	1.53253e-10	8.74281e-11	yes	up	0.19	47.33	0.19	47.33
ENSG00000170442	KRT86	keratin 86 [Source:HGNC Symbol;Acc:HGNC:6463]	7.219	2.85178	4.15184e-07	1.96059e-07	yes	up	0.49	1.67	0.49	1.67
ENSG00000270276	HIST2H4B	histone cluster 2 H4 family member b [Source:HGNC Symbol;Acc:HGNC:29607]	7.231	2.85413	5.56233e-27	5.29293e-27	yes	up	1.6	5.7	1.6	5.7
ENSG00000167995	BEST1	bestrophin 1 [Source:HGNC Symbol;Acc:HGNC:12703]	7.255	2.85898	8.53435e-199	3.63911e-198	yes	up	3.44	19.28	3.44	19.28
ENSG00000259867	AC105411.1		7.318	2.8714	2.83882e-05	1.16409e-05	yes	up	0.96	6.95	0.96	6.95
ENSG00000215187	FAM166B	family with sequence similarity 166 member B [Source:HGNC Symbol;Acc:HGNC:34242]	7.349	2.87757	4.45671e-06	1.94516e-06	yes	up	0.52	2.55	0.52	2.55
ENSG00000144214	LYG1	lysozyme g1 [Source:HGNC Symbol;Acc:HGNC:27014]	7.349	2.87757	7.06548e-05	2.78323e-05	yes	up	0.2	1.25	0.2	1.25
ENSG00000162078	ZG16B	zymogen granule protein 16B [Source:HGNC Symbol;Acc:HGNC:30456]	7.349	2.87757	7.06548e-05	2.78323e-05	yes	up	0.26	1.59	0.26	1.59
ENSG00000273391	AC083880.1		7.349	2.87757	0.00117527	0.000407582	yes	up	0.37	2.44	0.37	2.44
ENSG00000128590	DNAJB9	DnaJ heat shock protein family (Hsp40) member B9 [Source:HGNC Symbol;Acc:HGNC:6968]	7.403	2.88814	0	0	yes	up	16.04	78.42	16.04	78.42
ENSG00000137691	C11orf70	chromosome 11 open reading frame 70 [Source:HGNC Symbol;Acc:HGNC:28188]	7.48	2.9031	4.82449e-11	2.81627e-11	yes	up	0.5	21.89	0.5	21.89
ENSG00000175197	DDIT3	DNA damage inducible transcript 3 [Source:HGNC Symbol;Acc:HGNC:2726]	7.492	2.90535	0	0	yes	up	46.47	405.56	46.47	405.56
ENSG00000236924	AL162411.1		7.528	2.91219	2.98267e-06	1.32045e-06	yes	up	0.77	5.18	0.77	5.18
ENSG00000249319	AC068533.4		7.531	2.91293	4.01993e-25	3.66323e-25	yes	up	2.11	3.67	2.11	3.67
ENSG00000140481	CCDC33	coiled-coil domain containing 33 [Source:HGNC Symbol;Acc:HGNC:26552]	7.58	2.92216	8.70906e-248	4.47169e-247	yes	up	16.32	99.75	16.32	99.75
ENSG00000257303	AC073896.2		7.599	2.92586	5.59577e-08	2.79378e-08	yes	up	2.03	13.42	2.03	13.42
ENSG00000221968	FADS3	fatty acid desaturase 3 [Source:HGNC Symbol;Acc:HGNC:3576]	7.646	2.9347	0	0	yes	up	19.72	128.88	19.72	128.88
ENSG00000124159	MATN4	matrilin 4 [Source:HGNC Symbol;Acc:HGNC:6910]	7.699	2.94468	3.88304e-05	1.571e-05	yes	up	0.08	0.57	0.08	0.57
ENSG00000231728	AC234782.2		7.699	2.94468	3.88304e-05	1.571e-05	yes	up	0.15	1.02	0.15	1.02
ENSG00000272732	AC004982.1		7.699	2.94468	3.88304e-05	1.571e-05	yes	up	0.1	0.71	0.1	0.71
ENSG00000023445	BIRC3	baculoviral IAP repeat containing 3 [Source:HGNC Symbol;Acc:HGNC:591]	7.706	2.94595	1.41238e-128	4.07253e-128	yes	up	1.08	7.88	1.08	7.88
ENSG00000136826	KLF4	Kruppel like factor 4 [Source:HGNC Symbol;Acc:HGNC:6348]	7.757	2.95557	0	0	yes	up	7.22	48.73	7.22	48.73
ENSG00000137393	RNF144B	ring finger protein 144B [Source:HGNC Symbol;Acc:HGNC:21578]	7.769	2.95774	3.96603e-14	2.62139e-14	yes	up	0.1	0.69	0.1	0.69
ENSG00000179046	TRIML2	tripartite motif family like 2 [Source:HGNC Symbol;Acc:HGNC:26378]	7.799	2.9633	2.22554e-10	1.25888e-10	yes	up	0.33	1.85	0.33	1.85
ENSG00000257527	AC126755.3		7.806	2.96459	4.85849e-08	2.43384e-08	yes	up	0.93	6.5	0.93	6.5
ENSG00000265399	AP005329.2		7.835	2.96998	0.000114481	4.41892e-05	yes	up	0.08	0.57	0.08	0.57
ENSG00000235078	AC231981.1		7.848	2.97233	0.000616695	0.00022144	yes	up	0.14	0.97	0.14	0.97
ENSG00000149488	TMC2	transmembrane channel like 2 [Source:HGNC Symbol;Acc:HGNC:16527]	7.874	2.9771	0.000636747	0.00022817	yes	up	0.03	0.23	0.03	0.23
ENSG00000213830	CFL1P5	cofilin 1 pseudogene 5 [Source:HGNC Symbol;Acc:HGNC:1877]	7.874	2.9771	0.000636747	0.00022817	yes	up	0.42	3	0.42	3
ENSG00000245248	USP2-AS1	USP2 antisense RNA 1 (head to head) [Source:HGNC Symbol;Acc:HGNC:48673]	7.874	2.9771	0.000636747	0.00022817	yes	up	0.09	0.53	0.09	0.53
ENSG00000279332	AC090772.4		7.874	2.9771	0.000636747	0.00022817	yes	up	1.03	7.25	1.03	7.25
ENSG00000274528	AC090970.3		7.881	2.97839	3.22704e-09	1.72251e-09	yes	up	0.49	3.43	0.49	3.43
ENSG00000117122	MFAP2	microfibrillar associated protein 2 [Source:HGNC Symbol;Acc:HGNC:7033]	7.949	2.99078	1.24028e-10	7.10086e-11	yes	up	0.44	2.33	0.44	2.33
ENSG00000255108	AP006621.1		7.966	2.99381	0.000472505	0.000171803	yes	up	0.38	2.71	0.38	2.71
ENSG00000087494	PTHLH	parathyroid hormone like hormone [Source:HGNC Symbol;Acc:HGNC:9607]	7.979	2.99621	1.07686e-40	1.35016e-40	yes	up	1.34	10.71	1.34	10.71
ENSG00000283782	AC116366.3		8.025	3.00445	3.15505e-126	9.00674e-126	yes	up	4.66	45.04	4.66	45.04
ENSG00000051108	HERPUD1	homocysteine inducible ER protein with ubiquitin like domain 1 [Source:HGNC Symbol;Acc:HGNC:13744]	8.049	3.00875	0	0	yes	up	51.14	312.23	51.14	312.23
ENSG00000259438	AC090970.2		8.049	3.00881	2.12901e-05	8.81669e-06	yes	up	0.24	1.75	0.24	1.75
ENSG00000283491	AC017104.5		8.05	3.00903	5.9205e-13	3.73737e-13	yes	up	0.33	2.36	0.33	2.36
ENSG00000178038	ALS2CL	ALS2 C-terminal like [Source:HGNC Symbol;Acc:HGNC:20605]	8.099	3.01775	6.90318e-11	4.00145e-11	yes	up	0.08	1.13	0.08	1.13
ENSG00000265778	AC018413.1		8.099	3.01775	6.90318e-11	4.00145e-11	yes	up	0.36	2.62	0.36	2.62
ENSG00000267530	LINC01836	long intergenic non-protein coding RNA 1836 [Source:HGNC Symbol;Acc:HGNC:52652]	8.137	3.02441	7.52387e-07	3.49574e-07	yes	up	0.35	2.73	0.35	2.73
ENSG00000134321	RSAD2	radical S-adenosyl methionine domain containing 2 [Source:HGNC Symbol;Acc:HGNC:30908]	8.2	3.03569	9.90502e-52	1.44822e-51	yes	up	0.62	7.65	0.62	7.65
ENSG00000263345	AC006435.2		8.222	3.03947	0.0013212	0.000454928	yes	up	0.27	1.02	0.27	1.02
ENSG00000277758	FO681492.1		8.244	3.04328	1.83313e-06	8.2474e-07	yes	up	0.03	0.25	0.03	0.25
ENSG00000185186	LINC00313	long intergenic non-protein coding RNA 313 [Source:HGNC Symbol;Acc:HGNC:16416]	8.28	3.04971	6.20726e-12	3.76086e-12	yes	up	0.82	4.25	0.82	4.25
ENSG00000280191	LINC01669	long intergenic non-protein coding RNA 1669 [Source:HGNC Symbol;Acc:HGNC:52457]	8.292	3.05169	0.00236142	0.000790509	yes	up	0.31	1.19	0.31	1.19
ENSG00000213344	PCNPP3	PEST containing nuclear protein pseudogene 3 [Source:HGNC Symbol;Acc:HGNC:41975]	8.399	3.07021	1.51552e-08	7.81816e-09	yes	up	1.23	9.25	1.23	9.25
ENSG00000260578	AC110597.1		8.399	3.07021	0.000344161	0.000127061	yes	up	0.03	0.25	0.03	0.25
ENSG00000236921	AL157937.1		8.548	3.09557	1.9066e-90	4.22714e-90	yes	up	0.41	3.1	0.41	3.1
ENSG00000137960	GIPC2	GIPC PDZ domain containing family member 2 [Source:HGNC Symbol;Acc:HGNC:18177]	8.555	3.09669	2.45163e-07	1.17576e-07	yes	up	0.26	1.88	0.26	1.88
ENSG00000260916	CCPG1	cell cycle progression 1 [Source:HGNC Symbol;Acc:HGNC:24227]	8.686	3.11873	0	0	yes	up	35.31	311.77	35.31	311.77
ENSG00000272195	AL356512.1		8.755	3.1301	6.88975e-05	2.71544e-05	yes	up	0.08	0.59	0.08	0.59
ENSG00000229953	AL590666.2		8.762	3.13121	1.8755e-31	1.975e-31	yes	up	1.98	15.57	1.98	15.57
ENSG00000130766	SESN2	sestrin 2 [Source:HGNC Symbol;Acc:HGNC:20746]	8.813	3.13961	0	0	yes	up	8.28	65.34	8.28	65.34
ENSG00000258545	RHOXF1-AS1	RHOXF1 antisense RNA 1 [Source:HGNC Symbol;Acc:HGNC:51582]	8.815	3.14003	5.67019e-06	2.4575e-06	yes	up	0.08	0.62	0.08	0.62
ENSG00000054356	PTPRN	protein tyrosine phosphatase, receptor type N [Source:HGNC Symbol;Acc:HGNC:9676]	8.924	3.15768	0.000185663	7.03233e-05	yes	up	0.03	0.42	0.03	0.42
ENSG00000249992	TMEM158	transmembrane protein 158 (gene/pseudogene) [Source:HGNC Symbol;Acc:HGNC:30293]	8.947	3.16138	1.66881e-282	1.00197e-281	yes	up	5.7	45.67	5.7	45.67
ENSG00000189149	CRYM-AS1	CRYM antisense RNA 1 [Source:HGNC Symbol;Acc:HGNC:34405]	9.029	3.17455	2.53931e-09	1.36206e-09	yes	up	0.14	1.27	0.14	1.27
ENSG00000070669	ASNS	asparagine synthetase (glutamine-hydrolyzing) [Source:HGNC Symbol;Acc:HGNC:753]	9.149	3.19354	0	0	yes	up	42.29	375.18	42.29	375.18
ENSG00000280208	GGT4P	gamma-glutamyltransferase 4 pseudogene [Source:HGNC Symbol;Acc:HGNC:33207]	9.196	3.20104	6.1837e-94	1.42005e-93	yes	up	1.18	9.89	1.18	9.89
ENSG00000228589	SPCS2P4	signal peptidase complex subunit 2 homolog (S. cerevisiae) pseudogene 4 [Source:HGNC Symbol;Acc:HGNC:45237]	9.374	3.22872	0.00115911	0.000402129	yes	up	0.08	0.72	0.08	0.72
ENSG00000236404	VLDLR-AS1	VLDLR antisense RNA 1 [Source:HGNC Symbol;Acc:HGNC:49621]	9.449	3.24014	7.67332e-10	4.23236e-10	yes	up	0.32	1.57	0.32	1.57
ENSG00000270038	AL133467.4		9.449	3.24014	7.67332e-10	4.23236e-10	yes	up	0.53	4.51	0.53	4.51
ENSG00000278570	NR2E3	nuclear receptor subfamily 2 group E member 3 [Source:HGNC Symbol;Acc:HGNC:7974]	9.449	3.24014	1.88888e-06	8.49103e-07	yes	up	0.39	0.69	0.39	0.69
ENSG00000189275	LINC01164	long intergenic non-protein coding RNA 1164 [Source:HGNC Symbol;Acc:HGNC:49533]	9.449	3.24014	0.000100007	3.88153e-05	yes	up	0.03	0.26	0.03	0.26
ENSG00000275910	AC138932.5		9.449	3.24014	0.000100007	3.88153e-05	yes	up	0.33	2.83	0.33	2.83
ENSG00000160973	FOXH1	forkhead box H1 [Source:HGNC Symbol;Acc:HGNC:3814]	9.479	3.24478	4.63608e-06	2.02131e-06	yes	up	0.06	0.5	0.06	0.5
ENSG00000108932	SLC16A6	solute carrier family 16 member 6 [Source:HGNC Symbol;Acc:HGNC:10927]	9.521	3.2511	2.43172e-167	8.83138e-167	yes	up	1.57	12.29	1.57	12.29
ENSG00000111371	SLC38A1	solute carrier family 38 member 1 [Source:HGNC Symbol;Acc:HGNC:13447]	9.544	3.25458	0	0	yes	up	3.84	28.9	3.84	28.9
ENSG00000124882	EREG	epiregulin [Source:HGNC Symbol;Acc:HGNC:3443]	9.565	3.25784	8.52266e-17	6.18197e-17	yes	up	0.1	0.88	0.1	0.88
ENSG00000213471	TTLL13P	tubulin tyrosine ligase like 13, pseudogene [Source:HGNC Symbol;Acc:HGNC:32484]	9.605	3.26376	3.44044e-09	1.83352e-09	yes	up	0.07	0.98	0.07	0.98
ENSG00000164509	IL31RA	interleukin 31 receptor A [Source:HGNC Symbol;Acc:HGNC:18969]	9.732	3.28273	3.841e-307	2.48234e-306	yes	up	1.54	14.17	1.54	14.17
ENSG00000126500	FLRT1	fibronectin leucine rich transmembrane protein 1 [Source:HGNC Symbol;Acc:HGNC:3760]	9.753	3.28582	6.49614e-180	2.50592e-179	yes	up	1.12	11.09	1.12	11.09
ENSG00000189375	TBC1D28	TBC1 domain family member 28 [Source:HGNC Symbol;Acc:HGNC:26858]	9.84	3.29863	1.22041e-05	5.16077e-06	yes	up	1.41	12.38	1.41	12.38
ENSG00000153132	CLGN	calmegin [Source:HGNC Symbol;Acc:HGNC:2060]	9.867	3.30264	2.08751e-234	1.02113e-233	yes	up	2.47	20.2	2.47	20.2
ENSG00000122420	PTGFR	prostaglandin F receptor [Source:HGNC Symbol;Acc:HGNC:9600]	9.869	3.30287	3.10361e-19	2.416e-19	yes	up	0.12	1.03	0.12	1.03
ENSG00000259940	AC109449.1		9.871	3.30314	1.443e-05	6.06003e-06	yes	up	0.08	0.7	0.08	0.7
ENSG00000283667	AC009802.1		9.899	3.30725	5.63586e-14	3.70731e-14	yes	up	0.25	2.22	0.25	2.22
ENSG00000166246	C16orf71	chromosome 16 open reading frame 71 [Source:HGNC Symbol;Acc:HGNC:25081]	9.934	3.31231	3.04865e-12	1.87365e-12	yes	up	0.31	1.91	0.31	1.91
ENSG00000127329	PTPRB	protein tyrosine phosphatase, receptor type B [Source:HGNC Symbol;Acc:HGNC:9665]	9.938	3.31297	7.37896e-09	3.86444e-09	yes	up	0.02	0.3	0.02	0.3
ENSG00000175505	CLCF1	cardiotrophin like cytokine factor 1 [Source:HGNC Symbol;Acc:HGNC:17412]	9.948	3.31442	1.10229e-254	5.82031e-254	yes	up	4.25	39.72	4.25	39.72
ENSG00000128918	ALDH1A2	aldehyde dehydrogenase 1 family member A2 [Source:HGNC Symbol;Acc:HGNC:15472]	9.974	3.31814	5.3804e-05	2.14624e-05	yes	up	0.27	12.69	0.27	12.69
ENSG00000237950	AL357079.1		9.974	3.31814	5.3804e-05	2.14624e-05	yes	up	0.46	4.08	0.46	4.08
ENSG00000136404	TM6SF1	transmembrane 6 superfamily member 1 [Source:HGNC Symbol;Acc:HGNC:11860]	10.066	3.33148	0.00171929	0.000584005	yes	up	0.04	0.41	0.04	0.41
ENSG00000165030	NFIL3	nuclear factor, interleukin 3 regulated [Source:HGNC Symbol;Acc:HGNC:7787]	10.126	3.33999	6.42094e-308	4.1787e-307	yes	up	4.45	40.32	4.45	40.32
ENSG00000266010	GATA6-AS1	GATA6 antisense RNA 1 (head to head) [Source:HGNC Symbol;Acc:HGNC:48840]	10.149	3.34323	5.58053e-07	2.6137e-07	yes	up	0.36	2.43	0.36	2.43
ENSG00000198883	PNMA5	paraneoplastic Ma antigen family member 5 [Source:HGNC Symbol;Acc:HGNC:18743]	10.349	3.37138	3.73163e-54	5.63078e-54	yes	up	0.46	4.22	0.46	4.22
ENSG00000230955	AL929472.2		10.435	3.38335	2.10781e-08	1.0781e-08	yes	up	0.85	7.92	0.85	7.92
ENSG00000243742	RPLP0P2	ribosomal protein lateral stalk subunit P0 pseudogene 2 [Source:HGNC Symbol;Acc:HGNC:17960]	10.499	3.39214	4.38547e-13	2.783e-13	yes	up	0.28	1.67	0.28	1.67
ENSG00000128510	CPA4	carboxypeptidase A4 [Source:HGNC Symbol;Acc:HGNC:15740]	10.531	3.39651	5.70608e-65	9.8202e-65	yes	up	1.17	7.37	1.17	7.37
ENSG00000173210	ABLIM3	actin binding LIM protein family member 3 [Source:HGNC Symbol;Acc:HGNC:29132]	10.583	3.40367	0	0	yes	up	4.88	45.34	4.88	45.34
ENSG00000137959	IFI44L	interferon induced protein 44 like [Source:HGNC Symbol;Acc:HGNC:17817]	10.609	3.40718	1.7029e-204	7.39684e-204	yes	up	2.4	13.04	2.4	13.04
ENSG00000100311	PDGFB	platelet derived growth factor subunit B [Source:HGNC Symbol;Acc:HGNC:8800]	10.72	3.4222	4.80292e-39	5.83139e-39	yes	up	0.28	3.86	0.28	3.86
ENSG00000132837	DMGDH	dimethylglycine dehydrogenase [Source:HGNC Symbol;Acc:HGNC:24475]	10.728	3.42336	1.46818e-40	1.83647e-40	yes	up	2.85	22.16	2.85	22.16
ENSG00000136010	ALDH1L2	aldehyde dehydrogenase 1 family member L2 [Source:HGNC Symbol;Acc:HGNC:26777]	10.785	3.43096	0	0	yes	up	2.02	19.66	2.02	19.66
ENSG00000206579	XKR4	XK related 4 [Source:HGNC Symbol;Acc:HGNC:29394]	10.832	3.43727	1.69527e-57	2.67857e-57	yes	up	0.09	1.01	0.09	1.01
ENSG00000249378	LINC01060	long intergenic non-protein coding RNA 1060 [Source:HGNC Symbol;Acc:HGNC:49081]	10.849	3.43945	1.31587e-13	8.52927e-14	yes	up	0.46	13.74	0.46	13.74
ENSG00000224141	MIR548XHG	MIR548X host gene [Source:HGNC Symbol;Acc:HGNC:52006]	10.849	3.43945	1.6426e-07	7.97007e-08	yes	up	0.29	2.61	0.29	2.61
ENSG00000106366	SERPINE1	serpin family E member 1 [Source:HGNC Symbol;Acc:HGNC:8583]	10.909	3.44747	2.97678e-268	1.67389e-267	yes	up	2.17	21.21	2.17	21.21
ENSG00000265100	AC005332.1		10.926	3.44973	6.32175e-06	2.73035e-06	yes	up	0.1	1	0.1	1
ENSG00000169758	TMEM266	transmembrane protein 266 [Source:HGNC Symbol;Acc:HGNC:26763]	10.949	3.45268	5.24465e-30	5.34156e-30	yes	up	2.57	7.98	2.57	7.98
ENSG00000233230	AC079807.2		11.024	3.46253	1.55349e-05	6.50349e-06	yes	up	0.25	3.12	0.25	3.12
ENSG00000235448	LURAP1L-AS1	LURAP1L antisense RNA 1 [Source:HGNC Symbol;Acc:HGNC:49761]	11.024	3.46253	1.55349e-05	6.50349e-06	yes	up	0.23	2.05	0.23	2.05
ENSG00000128422	KRT17	keratin 17 [Source:HGNC Symbol;Acc:HGNC:6427]	11.084	3.47037	1.04133e-22	8.9462e-23	yes	up	0.39	3.88	0.39	3.88
ENSG00000283549	AC007161.3		11.089	3.47109	4.71181e-05	1.88926e-05	yes	up	0.23	2.32	0.23	2.32
ENSG00000131355	ADGRE3	adhesion G protein-coupled receptor E3 [Source:HGNC Symbol;Acc:HGNC:23647]	11.168	3.48135	4.47454e-188	1.79877e-187	yes	up	6.05	60.55	6.05	60.55
ENSG00000258725	PRC1-AS1	PRC1 antisense RNA 1 [Source:HGNC Symbol;Acc:HGNC:48587]	11.522	3.52636	0.000567646	0.000204716	yes	up	0.05	0.47	0.05	0.47
ENSG00000163285	GABRG1	gamma-aminobutyric acid type A receptor gamma1 subunit [Source:HGNC Symbol;Acc:HGNC:4086]	11.549	3.52964	8.34082e-06	3.57049e-06	yes	up	0.01	0.15	0.01	0.15
ENSG00000267264	AC006504.3		11.549	3.52964	0.0016269	0.000554191	yes	up	0.19	2.01	0.19	2.01
ENSG00000276809	AL138955.1		11.549	3.52964	0.0016269	0.000554191	yes	up	0.06	0.65	0.06	0.65
ENSG00000183154	AC138356.1		11.549	3.52964	0.0016269	0.000554191	yes	up	0.03	0.27	0.03	0.27
ENSG00000182218	HHIPL1	HHIP like 1 [Source:HGNC Symbol;Acc:HGNC:19710]	11.549	3.52964	0.0016269	0.000554191	yes	up	0.01	0.12	0.01	0.12
ENSG00000132259	CNGA4	cyclic nucleotide gated channel alpha 4 [Source:HGNC Symbol;Acc:HGNC:2152]	11.549	3.52964	0.0016269	0.000554191	yes	up	0.03	56.22	0.03	56.22
ENSG00000163406	SLC15A2	solute carrier family 15 member 2 [Source:HGNC Symbol;Acc:HGNC:10921]	11.606	3.53684	7.78913e-06	3.34201e-06	yes	up	0.02	0.93	0.02	0.93
ENSG00000279296	PRAL	p53 regulation associated lncRNA [Source:HGNC Symbol;Acc:HGNC:52646]	11.641	3.54111	1.02179e-154	3.46417e-154	yes	up	1.11	11.53	1.11	11.53
ENSG00000215241	LINC02449	long intergenic non-protein coding RNA 2449 [Source:HGNC Symbol;Acc:HGNC:53381]	11.69	3.54724	7.05112e-06	3.03375e-06	yes	up	0.29	2.51	0.29	2.51
ENSG00000258334	AC125611.4		11.737	3.55295	6.33e-06	2.7336e-06	yes	up	0.02	0.26	0.02	0.26
ENSG00000115009	CCL20	C-C motif chemokine ligand 20 [Source:HGNC Symbol;Acc:HGNC:10619]	11.899	3.57271	4.41638e-49	6.27726e-49	yes	up	2.48	22.18	2.48	22.18
ENSG00000117472	TSPAN1	tetraspanin 1 [Source:HGNC Symbol;Acc:HGNC:20657]	11.924	3.57574	2.19253e-33	2.41472e-33	yes	up	1.3	7.79	1.3	7.79
ENSG00000008517	IL32	interleukin 32 [Source:HGNC Symbol;Acc:HGNC:16830]	12.116	3.59879	2.44851e-134	7.29757e-134	yes	up	4.85	55.79	4.85	55.79
ENSG00000130477	UNC13A	unc-13 homolog A [Source:HGNC Symbol;Acc:HGNC:23150]	12.336	3.6248	1.34065e-20	1.0828e-20	yes	up	0.08	0.44	0.08	0.44
ENSG00000133816	MICAL2	microtubule associated monooxygenase, calponin and LIM domain containing 2 [Source:HGNC Symbol;Acc:HGNC:24693]	12.433	3.63614	9.63896e-171	3.57741e-170	yes	up	1.84	10.5	1.84	10.5
ENSG00000108846	ABCC3	ATP binding cassette subfamily C member 3 [Source:HGNC Symbol;Acc:HGNC:54]	12.484	3.64197	0	0	yes	up	8.99	115.48	8.99	115.48
ENSG00000174564	IL20RB	interleukin 20 receptor subunit beta [Source:HGNC Symbol;Acc:HGNC:6004]	12.526	3.64686	1.35704e-71	2.52454e-71	yes	up	0.89	9.38	0.89	9.38
ENSG00000154319	FAM167A	family with sequence similarity 167 member A [Source:HGNC Symbol;Acc:HGNC:15549]	12.596	3.6549	3.88632e-55	5.95593e-55	yes	up	0.27	3.09	0.27	3.09
ENSG00000197415	VEPH1	ventricular zone expressed PH domain containing 1 [Source:HGNC Symbol;Acc:HGNC:25735]	12.598	3.65518	2.56271e-11	1.51361e-11	yes	up	0.29	2.36	0.29	2.36
ENSG00000224892	RPS4XP16	ribosomal protein S4X pseudogene 16 [Source:HGNC Symbol;Acc:HGNC:36365]	12.598	3.65518	0.000853407	0.000301208	yes	up	0.09	1.22	0.09	1.22
ENSG00000227959	AL451042.2		12.598	3.65518	0.000853407	0.000301208	yes	up	0.08	0.86	0.08	0.86
ENSG00000251127	AC091173.1		12.598	3.65518	0.000853407	0.000301208	yes	up	0.02	0.22	0.02	0.22
ENSG00000270659	AC079610.2		12.598	3.65518	0.000853407	0.000301208	yes	up	0.12	1.3	0.12	1.3
ENSG00000135127	BICDL1	BICD family like cargo adaptor 1 [Source:HGNC Symbol;Acc:HGNC:28095]	13.123	3.71407	1.28954e-06	5.88352e-07	yes	up	0.03	0.59	0.03	0.59
ENSG00000272755	AC245297.2		13.123	3.71407	1.28954e-06	5.88352e-07	yes	up	0.33	3.9	0.33	3.9
ENSG00000169302	STK32A	serine/threonine kinase 32A [Source:HGNC Symbol;Acc:HGNC:28317]	13.146	3.71658	5.46576e-237	2.69847e-236	yes	up	1.89	15.68	1.89	15.68
ENSG00000271503	CCL5	C-C motif chemokine ligand 5 [Source:HGNC Symbol;Acc:HGNC:10632]	13.201	3.72263	7.55687e-23	6.51929e-23	yes	up	0.39	4.24	0.39	4.24
ENSG00000234380	LINC01426	long intergenic non-protein coding RNA 1426 [Source:HGNC Symbol;Acc:HGNC:50734]	13.438	3.74828	7.76705e-15	5.26747e-15	yes	up	0.1	1.43	0.1	1.43
ENSG00000255150	EID3	EP300 interacting inhibitor of differentiation 3 [Source:HGNC Symbol;Acc:HGNC:32961]	13.487	3.75348	3.52356e-36	4.09637e-36	yes	up	0.52	6.28	0.52	6.28
ENSG00000236782	AL391650.1		13.536	3.75875	0.000394917	0.000144737	yes	up	0.12	1.16	0.12	1.16
ENSG00000261641	AL031600.3		13.592	3.76468	1.31447e-29	1.3257e-29	yes	up	0.59	7.13	0.59	7.13
ENSG00000261273	AC138512.1		13.64	3.76979	9.7264e-112	2.5022e-111	yes	up	1.19	8.83	1.19	8.83
ENSG00000280202	AC005831.1		13.648	3.77065	0.000448515	0.000163367	yes	up	0.03	0.41	0.03	0.41
ENSG00000259775	AL138976.2		13.648	3.77065	0.000448515	0.000163367	yes	up	0.11	1.4	0.11	1.4
ENSG00000167011	NAT16	N-acetyltransferase 16 (putative) [Source:HGNC Symbol;Acc:HGNC:22030]	13.648	3.77065	0.000448515	0.000163367	yes	up	0.02	0.22	0.02	0.22
ENSG00000233705	SLC26A4-AS1	SLC26A4 antisense RNA 1 [Source:HGNC Symbol;Acc:HGNC:22385]	13.648	3.77065	0.000448515	0.000163367	yes	up	0.01	0.16	0.01	0.16
ENSG00000246792	AC106038.1		13.648	3.77065	0.000448515	0.000163367	yes	up	0.12	0.18	0.12	0.18
ENSG00000267649	AC010327.4		13.858	3.79268	2.29821e-15	1.59107e-15	yes	up	0.33	6.85	0.33	6.85
ENSG00000154133	ROBO4	roundabout guidance receptor 4 [Source:HGNC Symbol;Acc:HGNC:17985]	13.998	3.80718	6.53559e-10	3.61661e-10	yes	up	0.18	0.84	0.18	0.84
ENSG00000281404	LINC01176	long intergenic non-protein coding RNA 1176 [Source:NCBI gene;Acc:100506516]	14.173	3.8251	6.55637e-13	4.13106e-13	yes	up	0.43	5.52	0.43	5.52
ENSG00000137843	PAK6	p21 (RAC1) activated kinase 6 [Source:HGNC Symbol;Acc:HGNC:16061]	14.173	3.8251	3.71612e-07	1.76087e-07	yes	up	0.04	0.32	0.04	0.32
ENSG00000135406	PRPH	peripherin [Source:HGNC Symbol;Acc:HGNC:9461]	14.18	3.82574	9.05039e-16	6.35548e-16	yes	up	0.5	3.98	0.5	3.98
ENSG00000259405	AC020661.2		14.278	3.83575	6.79707e-16	4.7912e-16	yes	up	0.27	3.43	0.27	3.43
ENSG00000135604	STX11	syntaxin 11 [Source:HGNC Symbol;Acc:HGNC:11429]	14.523	3.86029	3.91741e-19	3.03996e-19	yes	up	0.17	2.25	0.17	2.25
ENSG00000224903	AC005534.1		14.698	3.87757	1.99573e-07	9.62826e-08	yes	up	0.22	2.92	0.22	2.92
ENSG00000234902	AC007879.3		14.698	3.87757	0.000236208	8.85402e-05	yes	up	0.09	2.26	0.09	2.26
ENSG00000168427	KLHL30	kelch like family member 30 [Source:HGNC Symbol;Acc:HGNC:24770]	14.698	3.87757	0.000236208	8.85402e-05	yes	up	0.01	0.18	0.01	0.18
ENSG00000178803	ADORA2A-AS1	ADORA2A antisense RNA 1 [Source:HGNC Symbol;Acc:HGNC:37122]	14.698	3.87757	0.000236208	8.85402e-05	yes	up	0.02	0.27	0.02	0.27
ENSG00000135480	KRT7	keratin 7 [Source:HGNC Symbol;Acc:HGNC:6445]	14.804	3.88796	4.20865e-171	1.56356e-170	yes	up	3.75	56.58	3.75	56.58
ENSG00000249328	AC036214.1		14.826	3.89007	4.26952e-17	3.12801e-17	yes	up	0.08	1.09	0.08	1.09
ENSG00000163739	CXCL1	C-X-C motif chemokine ligand 1 [Source:HGNC Symbol;Acc:HGNC:4602]	14.897	3.89694	0	0	yes	up	21.19	263.28	21.19	263.28
ENSG00000101115	SALL4	spalt like transcription factor 4 [Source:HGNC Symbol;Acc:HGNC:15924]	15.118	3.91821	5.94093e-17	4.33549e-17	yes	up	0.23	0.65	0.23	0.65
ENSG00000224431	AC063976.2		15.223	3.92819	1.07222e-07	5.26357e-08	yes	up	0.03	0.4	0.03	0.4
ENSG00000260537	AC012184.2		15.655	3.96857	4.82885e-05	1.93265e-05	yes	up	0.19	1.28	0.19	1.28
ENSG00000088726	TMEM40	transmembrane protein 40 [Source:HGNC Symbol;Acc:HGNC:25620]	15.748	3.9771	5.55549e-21	4.54917e-21	yes	up	0.14	6.86	0.14	6.86
ENSG00000158865	SLC5A11	solute carrier family 5 member 11 [Source:HGNC Symbol;Acc:HGNC:23091]	15.748	3.9771	5.76321e-08	2.87507e-08	yes	up	0.18	0.74	0.18	0.74
ENSG00000131400	NAPSA	napsin A aspartic peptidase [Source:HGNC Symbol;Acc:HGNC:13395]	15.748	3.9771	0.000124669	4.79327e-05	yes	up	0.06	0.41	0.06	0.41
ENSG00000153233	PTPRR	protein tyrosine phosphatase, receptor type R [Source:HGNC Symbol;Acc:HGNC:9680]	15.748	3.9771	0.000124669	4.79327e-05	yes	up	0.02	0.59	0.02	0.59
ENSG00000236449	AC010894.3		15.748	3.9771	0.000124669	4.79327e-05	yes	up	0.04	26.13	0.04	26.13
ENSG00000167972	ABCA3	ATP binding cassette subfamily A member 3 [Source:HGNC Symbol;Acc:HGNC:33]	15.853	3.98669	3.85913e-34	4.31663e-34	yes	up	0.19	3.9	0.19	3.9
ENSG00000142959	BEST4	bestrophin 4 [Source:HGNC Symbol;Acc:HGNC:17106]	16.273	4.02441	3.09936e-08	1.56802e-08	yes	up	0.05	0.78	0.05	0.78
ENSG00000196979	AL360004.1		16.798	4.07021	1.66774e-08	8.58079e-09	yes	up	0.03	0.48	0.03	0.48
ENSG00000136286	MYO1G	myosin IG [Source:HGNC Symbol;Acc:HGNC:13880]	16.798	4.07021	6.5948e-05	2.60526e-05	yes	up	0.02	0.23	0.02	0.23
ENSG00000262228	AC087392.3		16.808	4.07111	6.55301e-05	2.59013e-05	yes	up	0.03	0.48	0.03	0.48
ENSG00000260953	AC009093.4		16.917	4.08043	0	0	yes	up	2.49	27.67	2.49	27.67
ENSG00000130707	ASS1	argininosuccinate synthase 1 [Source:HGNC Symbol;Acc:HGNC:758]	17.008	4.08813	2.47036e-19	1.92991e-19	yes	up	0.25	2.83	0.25	2.83
ENSG00000249628	LINC00942	long intergenic non-protein coding RNA 942 [Source:HGNC Symbol;Acc:HGNC:48636]	17.084	4.0946	8.99325e-41	1.13177e-40	yes	up	0.24	3.74	0.24	3.74
ENSG00000127507	ADGRE2	adhesion G protein-coupled receptor E2 [Source:HGNC Symbol;Acc:HGNC:3337]	17.122	4.09778	0.000280102	0.000104238	yes	up	0.01	0.68	0.01	0.68
ENSG00000131480	AOC2	amine oxidase, copper containing 2 [Source:HGNC Symbol;Acc:HGNC:549]	17.19	4.10351	8.57792e-14	5.60302e-14	yes	up	0.07	1.05	0.07	1.05
ENSG00000185437	SH3BGR	SH3 domain binding glutamate rich protein [Source:HGNC Symbol;Acc:HGNC:10822]	17.378	4.11917	1.0918e-243	5.52961e-243	yes	up	4.95	59.61	4.95	59.61
ENSG00000204291	COL15A1	collagen type XV alpha 1 chain [Source:HGNC Symbol;Acc:HGNC:2192]	17.537	4.13234	0	0	yes	up	7.58	102.97	7.58	102.97
ENSG00000171303	KCNK3	potassium two pore domain channel subfamily K member 3 [Source:HGNC Symbol;Acc:HGNC:6278]	17.638	4.1406	3.97878e-20	3.17223e-20	yes	up	0.14	0.89	0.14	0.89
ENSG00000229692	SOS1-IT1	SOS1 intronic transcript 1 [Source:HGNC Symbol;Acc:HGNC:41385]	17.848	4.15768	3.49661e-05	1.42223e-05	yes	up	0.05	0.83	0.05	0.83
ENSG00000278959	AC006378.2		17.848	4.15768	3.49661e-05	1.42223e-05	yes	up	0.02	0.35	0.02	0.35
ENSG00000279320	AC069528.2		17.848	4.15768	3.49661e-05	1.42223e-05	yes	up	0.03	0.44	0.03	0.44
ENSG00000180535	BHLHA15	basic helix-loop-helix family member a15 [Source:HGNC Symbol;Acc:HGNC:22265]	17.979	4.16824	6.53298e-32	6.96028e-32	yes	up	0.89	11.84	0.89	11.84
ENSG00000248323	LUCAT1	lung cancer associated transcript 1 (non-protein coding) [Source:HGNC Symbol;Acc:HGNC:48498]	18.029	4.17222	0	0	yes	up	1.54	13.72	1.54	13.72
ENSG00000143816	WNT9A	Wnt family member 9A [Source:HGNC Symbol;Acc:HGNC:12778]	18.373	4.1995	2.60842e-09	1.39772e-09	yes	up	0.03	0.42	0.03	0.42
ENSG00000187010	RHD	Rh blood group D antigen [Source:HGNC Symbol;Acc:HGNC:10009]	18.373	4.1995	2.60842e-09	1.39772e-09	yes	up	0.04	20.38	0.04	20.38
ENSG00000232415	AC005056.1		18.898	4.24014	1.85828e-05	7.73077e-06	yes	up	0.19	3.17	0.19	3.17
ENSG00000260633	AC010207.1		18.898	4.24014	1.85828e-05	7.73077e-06	yes	up	0.03	0.48	0.03	0.48
ENSG00000274317	LINC02334	long intergenic non-protein coding RNA 2334 [Source:HGNC Symbol;Acc:HGNC:53254]	18.898	4.24014	0.00246735	0.000822422	yes	up	0	0.09	0	0.09
ENSG00000255790	AC078950.1		18.898	4.24014	0.00246735	0.000822422	yes	up	0	25.57	0	25.57
ENSG00000227885	AL590652.1		18.898	4.24014	0.00246735	0.000822422	yes	up	0	0.7	0	0.7
ENSG00000206192	ANKRD20A9P	ankyrin repeat domain 20 family member A9, pseudogene [Source:HGNC Symbol;Acc:HGNC:42023]	18.898	4.24014	0.00246735	0.000822422	yes	up	0	0.15	0	0.15
ENSG00000232530	AC004264.1		18.898	4.24014	0.00246735	0.000822422	yes	up	0	0.76	0	0.76
ENSG00000196611	MMP1	matrix metallopeptidase 1 [Source:HGNC Symbol;Acc:HGNC:7155]	18.898	4.24014	0.00246735	0.000822422	yes	up	0	0.24	0	0.24
ENSG00000198535	C2CD4A	C2 calcium dependent domain containing 4A [Source:HGNC Symbol;Acc:HGNC:33627]	18.898	4.24014	0.00246735	0.000822422	yes	up	0	0.13	0	0.13
ENSG00000196557	CACNA1H	calcium voltage-gated channel subunit alpha1 H [Source:HGNC Symbol;Acc:HGNC:1395]	18.898	4.24014	0.00246735	0.000822422	yes	up	0	0.05	0	0.05
ENSG00000142494	SLC47A1	solute carrier family 47 member 1 [Source:HGNC Symbol;Acc:HGNC:25588]	18.898	4.24014	0.00246735	0.000822422	yes	up	0	0.13	0	0.13
ENSG00000171658	NMRAL2P	NmrA like redox sensor 2, pseudogene [Source:HGNC Symbol;Acc:HGNC:52332]	19.262	4.26771	0	0	yes	up	2.79	33.12	2.79	33.12
ENSG00000101255	TRIB3	tribbles pseudokinase 3 [Source:HGNC Symbol;Acc:HGNC:16228]	19.338	4.27333	0	0	yes	up	20.41	320.31	20.41	320.31
ENSG00000267605	AC016590.1		19.444	4.28123	0.00208051	0.000700313	yes	up	0	0.77	0	0.77
ENSG00000265263	AC124066.1		19.486	4.28434	0.00205344	0.000691764	yes	up	0	0.3	0	0.3
ENSG00000270412	AL136084.3		19.612	4.29364	0.00197436	0.000666812	yes	up	0	2.57	0	2.57
ENSG00000270889	AC087072.1		19.65	4.29646	1.59609e-06	7.22021e-07	yes	up	4.63	78.71	4.63	78.71
ENSG00000237686	AL109615.3		19.781	4.30608	5.57391e-140	1.72049e-139	yes	up	2.9	9.46	2.9	9.46
ENSG00000261270	AC012181.3		19.843	4.31053	1.05415e-05	4.47752e-06	yes	up	0.15	2.62	0.15	2.62
ENSG00000186976	EFCAB6	EF-hand calcium binding domain 6 [Source:HGNC Symbol;Acc:HGNC:24204]	19.948	4.31814	4.10644e-10	2.29663e-10	yes	up	0.07	1.02	0.07	1.02
ENSG00000123977	DAW1	dynein assembly factor with WD repeats 1 [Source:HGNC Symbol;Acc:HGNC:26383]	19.948	4.31814	9.8991e-06	4.2114e-06	yes	up	0.03	0.43	0.03	0.43
ENSG00000163435	ELF3	E74 like ETS transcription factor 3 [Source:HGNC Symbol;Acc:HGNC:3318]	19.948	4.31814	9.8991e-06	4.2114e-06	yes	up	0.01	1.52	0.01	1.52
ENSG00000234498	RPL13AP20	ribosomal protein L13a pseudogene 20 [Source:HGNC Symbol;Acc:HGNC:35709]	19.979	4.32042	9.71418e-06	4.13651e-06	yes	up	0.14	2.58	0.14	2.58
ENSG00000166922	SCG5	secretogranin V [Source:HGNC Symbol;Acc:HGNC:10816]	20.097	4.32889	6.11319e-62	1.01501e-61	yes	up	1.29	23.12	1.29	23.12
ENSG00000167772	ANGPTL4	angiopoietin like 4 [Source:HGNC Symbol;Acc:HGNC:16039]	20.305	4.34378	0	0	yes	up	9.06	167.37	9.06	167.37
ENSG00000272661	AC021097.1		20.577	4.36299	5.99821e-08	2.98909e-08	yes	up	0.23	4.3	0.23	4.3
ENSG00000157856	DRC1	dynein regulatory complex subunit 1 [Source:HGNC Symbol;Acc:HGNC:24245]	20.647	4.36789	5.72764e-15	3.90144e-15	yes	up	0.17	6.01	0.17	6.01
ENSG00000277701	AC159540.2		20.707	4.37204	2.97474e-29	2.97117e-29	yes	up	0.63	3.14	0.63	3.14
ENSG00000188660	LINC00319	long intergenic non-protein coding RNA 319 [Source:HGNC Symbol;Acc:HGNC:19730]	20.756	4.37545	6.10504e-06	2.64044e-06	yes	up	0.02	0.32	0.02	0.32
ENSG00000235513	AL035681.1		20.819	4.37986	1.08193e-46	1.48947e-46	yes	up	0.28	4.17	0.28	4.17
ENSG00000196664	TLR7	toll like receptor 7 [Source:HGNC Symbol;Acc:HGNC:15631]	20.892	4.38491	0.00132637	0.000456581	yes	up	0	0.09	0	0.09
ENSG00000169884	WNT10B	Wnt family member 10B [Source:HGNC Symbol;Acc:HGNC:12775]	20.997	4.39214	5.28575e-06	2.29489e-06	yes	up	0.14	0.58	0.14	0.58
ENSG00000256982	AC135782.1		20.997	4.39214	0.00128397	0.000442682	yes	up	0	0.24	0	0.24
ENSG00000260328	AC104024.2		20.997	4.39214	0.00128397	0.000442682	yes	up	0	0.16	0	0.16
ENSG00000240520	UOX	urate oxidase (pseudogene) [Source:HGNC Symbol;Acc:HGNC:12575]	20.997	4.39214	0.00128397	0.000442682	yes	up	0	1.15	0	1.15
ENSG00000276727	AC137834.2		20.997	4.39214	0.00128397	0.000442682	yes	up	0	1.06	0	1.06
ENSG00000267586	LINC00907	long intergenic non-protein coding RNA 907 [Source:HGNC Symbol;Acc:HGNC:44327]	20.997	4.39214	0.00128397	0.000442682	yes	up	0	41.67	0	41.67
ENSG00000229431	AL139289.1		20.997	4.39214	0.00128397	0.000442682	yes	up	0	0.99	0	0.99
ENSG00000263812	LINC00908	long intergenic non-protein coding RNA 908 [Source:HGNC Symbol;Acc:HGNC:27599]	20.997	4.39214	0.00128397	0.000442682	yes	up	0	29.25	0	29.25
ENSG00000175003	SLC22A1	solute carrier family 22 member 1 [Source:HGNC Symbol;Acc:HGNC:10963]	20.997	4.39214	0.00128397	0.000442682	yes	up	0	1.02	0	1.02
ENSG00000150628	SPATA4	spermatogenesis associated 4 [Source:HGNC Symbol;Acc:HGNC:17333]	20.997	4.39214	0.00128397	0.000442682	yes	up	0	0.5	0	0.5
ENSG00000149201	CCDC81	coiled-coil domain containing 81 [Source:HGNC Symbol;Acc:HGNC:26281]	20.997	4.39214	0.00128397	0.000442682	yes	up	0	0.37	0	0.37
ENSG00000185532	PRKG1	protein kinase, cGMP-dependent, type I [Source:HGNC Symbol;Acc:HGNC:9414]	20.997	4.39214	0.00128397	0.000442682	yes	up	0	0.08	0	0.08
ENSG00000119866	BCL11A	B-cell CLL/lymphoma 11A [Source:HGNC Symbol;Acc:HGNC:13221]	20.997	4.39214	0.00128397	0.000442682	yes	up	0	0.22	0	0.22
ENSG00000204816	FGF7P5	fibroblast growth factor 7 pseudogene 5 [Source:HGNC Symbol;Acc:HGNC:33588]	21.234	4.40834	0.000308019	0.00011417	yes	up	0.74	13.9	0.74	13.9
ENSG00000248235	AC037459.1		21.291	4.4122	0.00117244	0.000406676	yes	up	0	1.8	0	1.8
ENSG00000266401	AP002478.1		21.439	4.4222	9.63415e-90	2.1221e-89	yes	up	0.99	21	0.99	21
ENSG00000235333	PVRIG2P	poliovirus receptor related immunoglobulin domain containing 2, pseudogene [Source:HGNC Symbol;Acc:HGNC:48897]	21.624	4.43458	2.67165e-47	3.71926e-47	yes	up	0.66	12.81	0.66	12.81
ENSG00000169432	SCN9A	sodium voltage-gated channel alpha subunit 9 [Source:HGNC Symbol;Acc:HGNC:10597]	21.872	4.45103	3.38816e-30	3.46594e-30	yes	up	0.03	0.88	0.03	0.88
ENSG00000121895	TMEM156	transmembrane protein 156 [Source:HGNC Symbol;Acc:HGNC:26260]	22.047	4.46253	2.82906e-06	1.25477e-06	yes	up	0.03	1.41	0.03	1.41
ENSG00000205426	KRT81	keratin 81 [Source:HGNC Symbol;Acc:HGNC:6458]	23.031	4.52549	6.27124e-32	6.68525e-32	yes	up	0.17	5.91	0.17	5.91
ENSG00000229388	LINC01715	long intergenic non-protein coding RNA 1715 [Source:HGNC Symbol;Acc:HGNC:52502]	23.097	4.52964	1.51773e-06	6.87742e-07	yes	up	0.14	8.33	0.14	8.33
ENSG00000105549	THEG	theg spermatid protein [Source:HGNC Symbol;Acc:HGNC:13706]	23.097	4.52964	0.000672882	0.000240386	yes	up	0	0.65	0	0.65
ENSG00000205639	MFSD2B	major facilitator superfamily domain containing 2B [Source:HGNC Symbol;Acc:HGNC:37207]	23.097	4.52964	0.000672882	0.000240386	yes	up	0	0.56	0	0.56
ENSG00000223786	AL357507.1		23.097	4.52964	0.000672882	0.000240386	yes	up	0	26.69	0	26.69
ENSG00000270720	AC104785.1		23.097	4.52964	0.000672882	0.000240386	yes	up	0	1.59	0	1.59
ENSG00000277229	AC084781.1		23.097	4.52964	0.000672882	0.000240386	yes	up	0	1.3	0	1.3
ENSG00000280095	CU639417.5		23.097	4.52964	0.000672882	0.000240386	yes	up	0	2.48	0	2.48
ENSG00000232759	AC002480.2		23.218	4.53717	5.09552e-22	4.29438e-22	yes	up	0.09	2.25	0.09	2.25
ENSG00000251537	AC005324.3		23.381	4.54726	8.82791e-26	8.18894e-26	yes	up	0.04	1.34	0.04	1.34
ENSG00000279333	AC096636.1		23.412	4.54918	0.00061108	0.000219508	yes	up	0	0.15	0	0.15
ENSG00000106948	AKNA	AT-hook transcription factor [Source:HGNC Symbol;Acc:HGNC:24108]	23.453	4.55171	0	0	yes	up	1.86	36.55	1.86	36.55
ENSG00000112715	VEGFA	vascular endothelial growth factor A [Source:HGNC Symbol;Acc:HGNC:12680]	23.713	4.56759	0	0	yes	up	13.54	305.86	13.54	305.86
ENSG00000280320	AC025262.3		23.916	4.57991	0.000523943	0.000189672	yes	up	0	5.61	0	5.61
ENSG00000251050	AC112184.1		23.958	4.58244	0.000517278	0.000187368	yes	up	0	9.45	0	9.45
ENSG00000260088	AL445483.1		24.042	4.58749	8.68274e-07	4.01663e-07	yes	up	0.1	2.24	0.1	2.24
ENSG00000262678	AC004771.5		24.084	4.59001	0.000497793	0.000180592	yes	up	0	1.95	0	1.95
ENSG00000225676	AC002378.1		24.147	4.59377	3.07719e-12	1.89088e-12	yes	up	0.19	5.1	0.19	5.1
ENSG00000163499	CRYBA2	crystallin beta A2 [Source:HGNC Symbol;Acc:HGNC:2395]	24.147	4.59377	8.16128e-07	3.7834e-07	yes	up	0.22	4.21	0.22	4.21
ENSG00000239945	AL627309.3		24.336	4.60502	0.00046103	0.000167762	yes	up	0	0.5	0	0.5
ENSG00000107731	UNC5B	unc-5 netrin receptor B [Source:HGNC Symbol;Acc:HGNC:12568]	24.44	4.61117	1.59047e-232	7.69905e-232	yes	up	0.31	6.99	0.31	6.99
ENSG00000040608	RTN4R	reticulon 4 receptor [Source:HGNC Symbol;Acc:HGNC:18601]	24.497	4.61453	2.63945e-50	3.80389e-50	yes	up	0.29	5.4	0.29	5.4
ENSG00000267681	AC135721.2		24.546	4.61742	0.000432507	0.000157768	yes	up	0	11.38	0	11.38
ENSG00000125046	SSUH2	ssu-2 homolog (C. elegans) [Source:HGNC Symbol;Acc:HGNC:24809]	25.039	4.64613	3.39703e-112	8.76947e-112	yes	up	0.86	14.52	0.86	14.52
ENSG00000275894	AL021578.1		25.197	4.65518	0.000354965	0.000130725	yes	up	0	1.25	0	1.25
ENSG00000274698	AC099521.2		25.197	4.65518	0.000354965	0.000130725	yes	up	0	0.31	0	0.31
ENSG00000267092	AC027307.1		25.197	4.65518	0.000354965	0.000130725	yes	up	0	2.99	0	2.99
ENSG00000228626	AC245100.3		25.197	4.65518	0.000354965	0.000130725	yes	up	0	14.58	0	14.58
ENSG00000224034	AL355303.1		25.197	4.65518	0.000354965	0.000130725	yes	up	0	1.3	0	1.3
ENSG00000173261	PLAC8L1	PLAC8 like 1 [Source:HGNC Symbol;Acc:HGNC:31746]	25.197	4.65518	0.000354965	0.000130725	yes	up	0	1.49	0	1.49
ENSG00000157330	C1orf158	chromosome 1 open reading frame 158 [Source:HGNC Symbol;Acc:HGNC:28567]	25.197	4.65518	0.000354965	0.000130725	yes	up	0	0.42	0	0.42
ENSG00000251257	AC010457.1		25.197	4.65518	0.000354965	0.000130725	yes	up	0	4.56	0	4.56
ENSG00000154118	JPH3	junctophilin 3 [Source:HGNC Symbol;Acc:HGNC:14203]	25.197	4.65518	0.000354965	0.000130725	yes	up	0	0.14	0	0.14
ENSG00000132938	MTUS2	microtubule associated scaffold protein 2 [Source:HGNC Symbol;Acc:HGNC:20595]	25.197	4.65518	0.000354965	0.000130725	yes	up	0	0.07	0	0.07
ENSG00000156206	CFAP161	cilia and flagella associated protein 161 [Source:HGNC Symbol;Acc:HGNC:26782]	25.197	4.65518	0.000354965	0.000130725	yes	up	0	15.51	0	15.51
ENSG00000241794	SPRR2A	small proline rich protein 2A [Source:HGNC Symbol;Acc:HGNC:11261]	25.302	4.66117	0.000343851	0.000126971	yes	up	0	1.25	0	1.25
ENSG00000257671	KRT7-AS	KRT7 antisense RNA 1 [Source:HGNC Symbol;Acc:HGNC:52643]	25.68	4.68257	0.000306683	0.000113698	yes	up	0	0.39	0	0.39
ENSG00000271762	AC123595.2		25.806	4.68963	0.000295222	0.000109601	yes	up	0	2.03	0	2.03
ENSG00000283528	AC073264.3		26.751	4.74151	0.00022202	8.35247e-05	yes	up	0	0.25	0	0.25
ENSG00000234969	AL627389.1		27.276	4.76954	0.000189612	7.17386e-05	yes	up	0	0.64	0	0.64
ENSG00000152779	SLC16A12	solute carrier family 16 member 12 [Source:HGNC Symbol;Acc:HGNC:23094]	27.297	4.77065	0.00018842	7.13168e-05	yes	up	0	0.13	0	0.13
ENSG00000272217	AL645940.1		27.297	4.77065	0.00018842	7.13168e-05	yes	up	0	1.84	0	1.84
ENSG00000272990	AC084036.1		27.297	4.77065	0.00018842	7.13168e-05	yes	up	0	2.53	0	2.53
ENSG00000283247	AC096582.3		27.983	4.80646	1.81775e-20	1.46306e-20	yes	up	0.04	1.04	0.04	1.04
ENSG00000198156	NPIPB6	nuclear pore complex interacting protein family member B6 [Source:HGNC Symbol;Acc:HGNC:37454]	28.137	4.81437	0.000146496	5.60064e-05	yes	up	0	0.43	0	0.43
ENSG00000185633	NDUFA4L2	NDUFA4, mitochondrial complex associated like 2 [Source:HGNC Symbol;Acc:HGNC:29836]	28.172	4.81617	2.48156e-77	4.85174e-77	yes	up	0.9	18.11	0.9	18.11
ENSG00000049249	TNFRSF9	TNF receptor superfamily member 9 [Source:HGNC Symbol;Acc:HGNC:11924]	28.172	4.81617	1.45252e-39	1.78275e-39	yes	up	0.08	2.13	0.08	2.13
ENSG00000149506	ZP1	zona pellucida glycoprotein 1 [Source:HGNC Symbol;Acc:HGNC:13187]	29.396	4.87757	0.000100604	3.90349e-05	yes	up	0	0.48	0	0.48
ENSG00000160190	SLC37A1	solute carrier family 37 member 1 [Source:HGNC Symbol;Acc:HGNC:11024]	29.396	4.87757	0.000100604	3.90349e-05	yes	up	0	0.22	0	0.22
ENSG00000254911	SCARNA9	small Cajal body-specific RNA 9 [Source:HGNC Symbol;Acc:HGNC:32566]	29.543	4.88476	9.63008e-05	3.74669e-05	yes	up	0	7.4	0	7.4
ENSG00000139914	FITM1	fat storage inducing transmembrane protein 1 [Source:HGNC Symbol;Acc:HGNC:33714]	29.543	4.88476	9.63008e-05	3.74669e-05	yes	up	0	0.94	0	0.94
ENSG00000145287	PLAC8	placenta specific 8 [Source:HGNC Symbol;Acc:HGNC:19254]	29.564	4.88579	9.57015e-05	3.72454e-05	yes	up	0	2.05	0	2.05
ENSG00000241476	SSX2	SSX family member 2 [Source:HGNC Symbol;Acc:HGNC:11336]	29.921	4.9031	4.48654e-05	1.8034e-05	yes	up	0.03	0.61	0.03	0.61
ENSG00000130513	GDF15	growth differentiation factor 15 [Source:HGNC Symbol;Acc:HGNC:30142]	30.377	4.92493	0	0	yes	up	46.07	1263.75	46.07	1263.75
ENSG00000171903	CYP4F11	cytochrome P450 family 4 subfamily F member 11 [Source:HGNC Symbol;Acc:HGNC:13265]	30.621	4.93646	3.60942e-43	4.72107e-43	yes	up	0.11	20.85	0.11	20.85
ENSG00000267001	AC006538.2		30.887	4.94894	6.46549e-05	2.55716e-05	yes	up	0	2.49	0	2.49
ENSG00000232810	TNF	tumor necrosis factor [Source:HGNC Symbol;Acc:HGNC:11892]	31.496	4.9771	1.13014e-08	5.87076e-09	yes	up	0.03	0.96	0.03	0.96
ENSG00000180353	HCLS1	hematopoietic cell-specific Lyn substrate 1 [Source:HGNC Symbol;Acc:HGNC:4844]	31.496	4.9771	1.13014e-08	5.87076e-09	yes	up	0.05	0.93	0.05	0.93
ENSG00000225978	HAR1A	highly accelerated region 1A (non-protein coding) [Source:HGNC Symbol;Acc:HGNC:33117]	31.496	4.9771	5.40148e-05	2.15257e-05	yes	up	0	0.42	0	0.42
ENSG00000230183	CNOT6LP1	CCR4-NOT transcription complex subunit 6-like pseudogene 1 [Source:HGNC Symbol;Acc:HGNC:32355]	31.496	4.9771	5.40148e-05	2.15257e-05	yes	up	0	0.57	0	0.57
ENSG00000231407	AL354732.1		31.496	4.9771	5.40148e-05	2.15257e-05	yes	up	0	17.22	0	17.22
ENSG00000258673	LINC01397	long intergenic non-protein coding RNA 1397 [Source:HGNC Symbol;Acc:HGNC:50677]	31.496	4.9771	5.40148e-05	2.15257e-05	yes	up	0	2.23	0	2.23
ENSG00000259422	AC091100.1		31.496	4.9771	5.40148e-05	2.15257e-05	yes	up	0	0.32	0	0.32
ENSG00000260228	AC009119.1		31.496	4.9771	5.40148e-05	2.15257e-05	yes	up	0	9.8	0	9.8
ENSG00000264578	AC009630.3		31.622	4.98286	5.20452e-05	2.07764e-05	yes	up	0	1.49	0	1.49
ENSG00000174038	C9orf131	chromosome 9 open reading frame 131 [Source:HGNC Symbol;Acc:HGNC:31418]	32.756	5.03369	3.72872e-05	1.51251e-05	yes	up	0	0.24	0	0.24
ENSG00000167767	KRT80	keratin 80 [Source:HGNC Symbol;Acc:HGNC:27056]	33.396	5.0616	0	0	yes	up	0.84	24.96	0.84	24.96
ENSG00000179428	AC073072.1		33.533	5.06751	3.51693e-09	1.87322e-09	yes	up	0.04	1.32	0.04	1.32
ENSG00000043355	ZIC2	Zic family member 2 [Source:HGNC Symbol;Acc:HGNC:12873]	33.596	5.07021	2.91544e-05	1.19432e-05	yes	up	0	0.26	0	0.26
ENSG00000114812	VIPR1	vasoactive intestinal peptide receptor 1 [Source:HGNC Symbol;Acc:HGNC:12694]	33.596	5.07021	2.91544e-05	1.19432e-05	yes	up	0	0.28	0	0.28
ENSG00000235205	TATDN2P3	TatD DNase domain containing 2 pseudogene 3 [Source:HGNC Symbol;Acc:HGNC:39256]	33.596	5.07021	2.91544e-05	1.19432e-05	yes	up	0	0.21	0	0.21
ENSG00000258588	TRIM6-TRIM34	TRIM6-TRIM34 readthrough [Source:HGNC Symbol;Acc:HGNC:33440]	34.709	5.11723	2.10696e-05	8.72927e-06	yes	up	0	0.24	0	0.24
ENSG00000277957	SENP3-EIF4A1	SENP3-EIF4A1 readthrough (NMD candidate) [Source:HGNC Symbol;Acc:HGNC:49182]	35.612	5.15428	1.62055e-05	6.77284e-06	yes	up	0	0.23	0	0.23
ENSG00000122176	FMOD	fibromodulin [Source:HGNC Symbol;Acc:HGNC:3774]	35.696	5.15768	1.58154e-05	6.61497e-06	yes	up	0	0.46	0	0.46
ENSG00000174171	AC020659.1		35.696	5.15768	1.58154e-05	6.61497e-06	yes	up	0	0.36	0	0.36
ENSG00000258504	AL157871.1		36.179	5.17706	1.37494e-05	5.78661e-06	yes	up	0	5.04	0	5.04
ENSG00000099954	CECR2	CECR2, histone acetyl-lysine reader [Source:HGNC Symbol;Acc:HGNC:1840]	36.263	5.18041	1.3419e-05	5.6527e-06	yes	up	0	55.02	0	55.02
ENSG00000128965	CHAC1	ChaC glutathione specific gamma-glutamylcyclotransferase 1 [Source:HGNC Symbol;Acc:HGNC:28680]	36.425	5.18685	0	0	yes	up	2.92	89.2	2.92	89.2
ENSG00000167861	HID1	HID1 domain containing [Source:HGNC Symbol;Acc:HGNC:15736]	37.053	5.21151	0	0	yes	up	1.51	38.7	1.51	38.7
ENSG00000259518	LINC01583	long intergenic non-protein coding RNA 1583 [Source:HGNC Symbol;Acc:HGNC:51425]	37.221	5.21806	0	0	yes	up	0.79	31.41	0.79	31.41
ENSG00000167077	MEI1	meiotic double-stranded break formation protein 1 [Source:HGNC Symbol;Acc:HGNC:28613]	37.795	5.24014	5.66967e-19	4.38602e-19	yes	up	0.03	7.14	0.03	7.14
ENSG00000181577	C6orf223	chromosome 6 open reading frame 223 [Source:HGNC Symbol;Acc:HGNC:28692]	37.795	5.24014	8.62064e-06	3.68477e-06	yes	up	0	0.29	0	0.29
ENSG00000187800	PEAR1	platelet endothelial aggregation receptor 1 [Source:HGNC Symbol;Acc:HGNC:33631]	37.795	5.24014	8.62064e-06	3.68477e-06	yes	up	0	0.22	0	0.22
ENSG00000213297	ZNF625-ZNF20	ZNF625-ZNF20 readthrough (NMD candidate) [Source:HGNC Symbol;Acc:HGNC:48368]	38.089	5.25132	7.92146e-06	3.39762e-06	yes	up	0	0.65	0	0.65
ENSG00000213147	RPL23AP60	ribosomal protein L23a pseudogene 60 [Source:HGNC Symbol;Acc:HGNC:35966]	38.446	5.26477	7.1491e-06	3.07449e-06	yes	up	0	4.63	0	4.63
ENSG00000105371	ICAM4	intercellular adhesion molecule 4 (Landsteiner-Wiener blood group) [Source:HGNC Symbol;Acc:HGNC:5347]	39.433	5.30134	5.38727e-06	2.33842e-06	yes	up	0	0.8	0	0.8
ENSG00000084734	GCKR	glucokinase regulator [Source:HGNC Symbol;Acc:HGNC:4196]	39.895	5.31814	4.72058e-06	2.05695e-06	yes	up	0	0.68	0	0.68
ENSG00000133134	BEX2	brain expressed X-linked 2 [Source:HGNC Symbol;Acc:HGNC:30933]	40.293	5.33247	6.13513e-269	3.46034e-268	yes	up	2.35	83.4	2.35	83.4
ENSG00000274213	AC015912.3		40.42	5.337	7.87106e-39	9.51927e-39	yes	up	2.35	85.07	2.35	85.07
ENSG00000163347	CLDN1	claudin 1 [Source:HGNC Symbol;Acc:HGNC:2032]	40.945	5.35562	5.35551e-11	3.12184e-11	yes	up	0.01	0.54	0.01	0.54
ENSG00000118557	PMFBP1	polyamine modulated factor 1 binding protein 1 [Source:HGNC Symbol;Acc:HGNC:17728]	41.911	5.38925	2.65898e-06	1.18144e-06	yes	up	0	1.32	0	1.32
ENSG00000228606	AL139011.1		41.995	5.39214	2.59636e-06	1.15528e-06	yes	up	0	3.21	0	3.21
ENSG00000204072	ARMCX7P	armadillo repeat containing, X-linked 7, pseudogene [Source:HGNC Symbol;Acc:HGNC:49917]	42.387	5.40555	4.62368e-17	3.38549e-17	yes	up	0.2	7.58	0.2	7.58
ENSG00000217801	AL390719.1		43.57	5.44525	9.59244e-22	8.03334e-22	yes	up	0.36	8.9	0.36	8.9
ENSG00000139269	INHBE	inhibin beta E subunit [Source:HGNC Symbol;Acc:HGNC:24029]	43.885	5.45564	3.25245e-52	4.80451e-52	yes	up	0.28	5.88	0.28	5.88
ENSG00000226203	LINC01733	long intergenic non-protein coding RNA 1733 [Source:HGNC Symbol;Acc:HGNC:52521]	44.095	5.46253	9.30864e-12	5.60345e-12	yes	up	0.01	0.43	0.01	0.43
ENSG00000234442	BX276092.5		44.095	5.46253	1.43407e-06	6.51534e-07	yes	up	0	1.55	0	1.55
ENSG00000233355	CHRM3-AS2	CHRM3 antisense RNA 2 [Source:HGNC Symbol;Acc:HGNC:43725]	44.095	5.46253	1.43407e-06	6.51534e-07	yes	up	0	0.52	0	0.52
ENSG00000130711	PRDM12	PR/SET domain 12 [Source:HGNC Symbol;Acc:HGNC:13997]	44.095	5.46253	1.43407e-06	6.51534e-07	yes	up	0	0.43	0	0.43
ENSG00000186150	UBL4B	ubiquitin like 4B [Source:HGNC Symbol;Acc:HGNC:32309]	44.095	5.46253	1.43407e-06	6.51534e-07	yes	up	0	0.78	0	0.78
ENSG00000228742	AC002384.1		44.095	5.46253	1.43407e-06	6.51534e-07	yes	up	0	1.72	0	1.72
ENSG00000237550	RPL9P9	ribosomal protein L9 pseudogene 9 [Source:HGNC Symbol;Acc:HGNC:17251]	44.158	5.46459	1.40885e-06	6.40979e-07	yes	up	0	2.68	0	2.68
ENSG00000263006	ROCK1P1	Rho associated coiled-coil containing protein kinase 1 pseudogene 1 [Source:HGNC Symbol;Acc:HGNC:37832]	47.475	5.5691	5.56169e-07	2.60586e-07	yes	up	0	1.5	0	1.5
ENSG00000254665	AC091053.1		48.242	5.59221	6.36233e-06	2.74692e-06	yes	up	0.04	1.77	0.04	1.77
ENSG00000152766	ANKRD22	ankyrin repeat domain 22 [Source:HGNC Symbol;Acc:HGNC:28321]	48.294	5.59377	4.42811e-07	2.08576e-07	yes	up	0	1	0	1
ENSG00000267577	AC010327.3		48.483	5.59941	4.20155e-07	1.98256e-07	yes	up	0	3.34	0	3.34
ENSG00000242150	RPS10P7	ribosomal protein S10 pseudogene 7 [Source:HGNC Symbol;Acc:HGNC:36423]	49.32	5.62411	8.51172e-17	6.17524e-17	yes	up	0.29	12.94	0.29	12.94
ENSG00000204876	AC021218.1		50.394	5.65518	2.47476e-07	1.18633e-07	yes	up	0	0.48	0	0.48
ENSG00000226891	LINC01359	long intergenic non-protein coding RNA 1359 [Source:HGNC Symbol;Acc:HGNC:50591]	50.394	5.65518	2.47476e-07	1.18633e-07	yes	up	0	0.93	0	0.93
ENSG00000271086	NAMA	non-protein coding RNA, associated with MAP kinase pathway and growth arrest [Source:NCBI gene;Acc:100996569]	50.394	5.65518	2.47476e-07	1.18633e-07	yes	up	0	1.29	0	1.29
ENSG00000099338	CATSPERG	cation channel sperm associated auxiliary subunit gamma [Source:HGNC Symbol;Acc:HGNC:25243]	50.583	5.66058	2.34893e-07	1.12724e-07	yes	up	0	1.36	0	1.36
ENSG00000200890	RNA5SP99	RNA, 5S ribosomal pseudogene 99 [Source:HGNC Symbol;Acc:HGNC:42897]	50.835	5.66774	2.19115e-07	1.05424e-07	yes	up	0	2.25	0	2.25
ENSG00000105889	STEAP1B	STEAP family member 1B [Source:HGNC Symbol;Acc:HGNC:41907]	50.919	5.67013	3.27913e-25	2.99844e-25	yes	up	0.07	2.27	0.07	2.27
ENSG00000183778	B3GALT5	beta-1,3-galactosyltransferase 5 [Source:HGNC Symbol;Acc:HGNC:920]	51.444	5.68492	1.66742e-13	1.0763e-13	yes	up	0	0.17	0	0.17
ENSG00000274062	U2	U2 spliceosomal RNA [Source:RFAM;Acc:RF00004]	53.409	5.73902	2.59257e-07	1.24192e-07	yes	up	5.7	16.06	5.7	16.06
ENSG00000233559	LINC00513	long intergenic non-protein coding RNA 513 [Source:HGNC Symbol;Acc:HGNC:43566]	53.543	5.74264	5.36205e-14	3.52969e-14	yes	up	0.04	51.45	0.04	51.45
ENSG00000131737	KRT34	keratin 34 [Source:HGNC Symbol;Acc:HGNC:6452]	54.593	5.77065	7.81381e-08	3.86695e-08	yes	up	0	0.79	0	0.79
ENSG00000238107	AC245100.6		55.139	5.78501	6.73317e-08	3.34505e-08	yes	up	0	0.72	0	0.72
ENSG00000123700	KCNJ2	potassium voltage-gated channel subfamily J member 2 [Source:HGNC Symbol;Acc:HGNC:6263]	56.343	5.81617	9.56556e-41	1.20135e-40	yes	up	0.03	1.41	0.03	1.41
ENSG00000101280	ANGPT4	angiopoietin 4 [Source:HGNC Symbol;Acc:HGNC:487]	56.693	5.8251	9.89205e-15	6.68182e-15	yes	up	0.12	6.35	0.12	6.35
ENSG00000078114	NEBL	nebulette [Source:HGNC Symbol;Acc:HGNC:16932]	57.51	5.84573	5.70867e-121	1.57763e-120	yes	up	0.05	7.83	0.05	7.83
ENSG00000274276	CBSL	cystathionine-beta-synthase like [Source:HGNC Symbol;Acc:HGNC:51829]	59.045	5.88374	2.33679e-08	1.1921e-08	yes	up	0	1.27	0	1.27
ENSG00000169429	CXCL8	C-X-C motif chemokine ligand 8 [Source:HGNC Symbol;Acc:HGNC:6025]	60.245	5.91278	0	0	yes	up	4.86	263.94	4.86	263.94
ENSG00000012223	LTF	lactotransferrin [Source:HGNC Symbol;Acc:HGNC:6720]	60.893	5.92819	1.42188e-08	7.34731e-09	yes	up	0	0.86	0	0.86
ENSG00000146666	LINC00525	long intergenic non-protein coding RNA 525 [Source:HGNC Symbol;Acc:HGNC:40290]	62.992	5.9771	3.50298e-16	2.49616e-16	yes	up	0.05	2.95	0.05	2.95
ENSG00000224853	LINC00393	long intergenic non-protein coding RNA 393 [Source:HGNC Symbol;Acc:HGNC:42721]	63.382	5.986	1.06838e-197	4.54005e-197	yes	up	0.03	1.96	0.03	1.96
ENSG00000272666	U62317.2		64.252	6.00567	5.79748e-09	3.05209e-09	yes	up	0	4.23	0	4.23
ENSG00000176046	NUPR1	nuclear protein 1, transcriptional regulator [Source:HGNC Symbol;Acc:HGNC:29990]	65.092	6.02441	5.22269e-226	2.46409e-225	yes	up	0.14	38.3	0.14	38.3
ENSG00000120332	TNN	tenascin N [Source:HGNC Symbol;Acc:HGNC:22942]	65.092	6.02441	1.1633e-16	8.41347e-17	yes	up	0.01	0.6	0.01	0.6
ENSG00000279164	AL118508.3		67.192	6.07021	2.66091e-09	1.42523e-09	yes	up	0	0.91	0	0.91
ENSG00000276308	AC078880.4		68.317	6.09417	0.00149999	0.00051265	yes	up	0	0.28	0	0.28
ENSG00000146674	IGFBP3	insulin like growth factor binding protein 3 [Source:HGNC Symbol;Acc:HGNC:5472]	69.049	6.10954	0	0	yes	up	6.52	370.83	6.52	370.83
ENSG00000204338	CYP21A1P	cytochrome P450 family 21 subfamily A member 1, pseudogene [Source:HGNC Symbol;Acc:HGNC:2599]	71.391	6.15768	8.83218e-10	4.85142e-10	yes	up	0	0.9	0	0.9
ENSG00000279484	KLHL30-AS1	KLHL30 antisense RNA 1 [Source:HGNC Symbol;Acc:HGNC:31018]	71.391	6.15768	8.83218e-10	4.85142e-10	yes	up	0	0.54	0	0.54
ENSG00000174469	CNTNAP2	contactin associated protein-like 2 [Source:HGNC Symbol;Acc:HGNC:13830]	72.441	6.17874	2.55917e-18	1.94698e-18	yes	up	0.01	1.61	0.01	1.61
ENSG00000149256	TENM4	teneurin transmembrane protein 4 [Source:HGNC Symbol;Acc:HGNC:29945]	73.491	6.1995	5.10934e-10	2.84471e-10	yes	up	0	0.17	0	0.17
ENSG00000223768	LINC00205	long intergenic non-protein coding RNA 205 [Source:HGNC Symbol;Acc:HGNC:16420]	76.137	6.25052	2.57328e-10	1.4516e-10	yes	up	0	1.46	0	1.46
ENSG00000203685	STUM	stum, mechanosensory transduction mediator homolog [Source:HGNC Symbol;Acc:HGNC:30491]	79.79	6.31814	1.00465e-10	5.77851e-11	yes	up	0	0.23	0	0.23
ENSG00000259661	AC068831.6		81.911	6.35598	5.83983e-11	3.39493e-11	yes	up	0	3.38	0	3.38
ENSG00000257181	AC025423.4		82.058	6.35857	5.62484e-11	3.2732e-11	yes	up	0	3.45	0	3.45
ENSG00000270299	AL121758.1		82.898	6.37326	4.54068e-11	2.65351e-11	yes	up	0	0.72	0	0.72
ENSG00000165646	SLC18A2	solute carrier family 18 member A2 [Source:HGNC Symbol;Acc:HGNC:10935]	84.683	6.40399	2.88444e-11	1.70084e-11	yes	up	0	0.5	0	0.5
ENSG00000274985	PTCHD3P1	patched domain containing 3 pseudogene 1 [Source:HGNC Symbol;Acc:HGNC:44945]	93.439	6.54595	3.18865e-12	1.95872e-12	yes	up	0	7.7	0	7.7
ENSG00000163661	PTX3	pentraxin 3 [Source:HGNC Symbol;Acc:HGNC:9692]	95.772	6.58153	0	0	yes	up	0.51	44.16	0.51	44.16
ENSG00000233117	LINC00702	long intergenic non-protein coding RNA 702 [Source:HGNC Symbol;Acc:HGNC:44676]	96.588	6.59377	1.4573e-12	9.0686e-13	yes	up	0	1.88	0	1.88
ENSG00000235531	MSC-AS1	MSC antisense RNA 1 [Source:HGNC Symbol;Acc:HGNC:48724]	96.588	6.59377	1.4573e-12	9.0686e-13	yes	up	0	47.83	0	47.83
ENSG00000283376	AC011591.2		96.588	6.59377	1.4573e-12	9.0686e-13	yes	up	0	2.21	0	2.21
ENSG00000153714	LURAP1L	leucine rich adaptor protein 1 like [Source:HGNC Symbol;Acc:HGNC:31452]	102.887	6.68492	9.88705e-141	3.05689e-140	yes	up	0.19	18.33	0.19	18.33
ENSG00000113739	STC2	stanniocalcin 2 [Source:HGNC Symbol;Acc:HGNC:11374]	103.715	6.69648	0	0	yes	up	0.61	54.14	0.61	54.14
ENSG00000198074	AKR1B10	aldo-keto reductase family 1 member B10 [Source:HGNC Symbol;Acc:HGNC:382]	109.187	6.77065	6.64991e-14	4.36357e-14	yes	up	0	2.57	0	2.57
ENSG00000100385	IL2RB	interleukin 2 receptor subunit beta [Source:HGNC Symbol;Acc:HGNC:6009]	117.061	6.87111	2.47116e-158	8.5413e-158	yes	up	0.07	7.32	0.07	7.32
ENSG00000146013	GFRA3	GDNF family receptor alpha 3 [Source:HGNC Symbol;Acc:HGNC:4245]	121.785	6.92819	3.24159e-15	2.22966e-15	yes	up	0	1.49	0	1.49
ENSG00000234283	LINC01731	long intergenic non-protein coding RNA 1731 [Source:HGNC Symbol;Acc:HGNC:52519]	121.785	6.92819	3.24159e-15	2.22966e-15	yes	up	0	2.75	0	2.75
ENSG00000170909	OSCAR	osteoclast associated, immunoglobulin-like receptor [Source:HGNC Symbol;Acc:HGNC:29960]	122.625	6.93811	7.78052e-274	4.47655e-273	yes	up	0.31	37.68	0.31	37.68
ENSG00000233013	FAM157B	family with sequence similarity 157 member B (non-protein coding) [Source:HGNC Symbol;Acc:HGNC:34080]	122.73	6.93934	2.59075e-15	1.7896e-15	yes	up	0	1.72	0	1.72
ENSG00000278299	TBC1D3C	TBC1 domain family member 3C [Source:HGNC Symbol;Acc:HGNC:24889]	122.835	6.94058	2.52709e-15	1.74595e-15	yes	up	0	1.35	0	1.35
ENSG00000128165	ADM2	adrenomedullin 2 [Source:HGNC Symbol;Acc:HGNC:28898]	127.618	6.99568	0	0	yes	up	0.32	39.27	0.32	39.27
ENSG00000134470	IL15RA	interleukin 15 receptor subunit alpha [Source:HGNC Symbol;Acc:HGNC:5978]	129.134	7.01273	2.40016e-30	2.46406e-30	yes	up	0.18	7.26	0.18	7.26
ENSG00000179148	ALOXE3	arachidonate lipoxygenase 3 [Source:HGNC Symbol;Acc:HGNC:13743]	130.184	7.02441	4.47249e-16	3.17608e-16	yes	up	0	3.3	0	3.3
ENSG00000270058	AC040170.1		130.184	7.02441	4.47249e-16	3.17608e-16	yes	up	0	5.14	0	5.14
ENSG00000127533	F2RL3	F2R like thrombin/trypsin receptor 3 [Source:HGNC Symbol;Acc:HGNC:3540]	153.911	7.26595	4.84376e-169	1.77821e-168	yes	up	0.07	11.81	0.07	11.81
ENSG00000134259	NGF	nerve growth factor [Source:HGNC Symbol;Acc:HGNC:7808]	159.58	7.31814	5.25293e-19	4.06448e-19	yes	up	0	4.42	0	4.42
ENSG00000273088	AL713999.1		159.916	7.32117	4.87054e-19	3.77096e-19	yes	up	0	9.15	0	9.15
ENSG00000073146	MOV10L1	Mov10 RISC complex RNA helicase like 1 [Source:HGNC Symbol;Acc:HGNC:7201]	174.279	7.44525	1.98189e-20	1.59242e-20	yes	up	0	2.31	0	2.31
ENSG00000270800	RPS10-NUDT3	RPS10-NUDT3 readthrough [Source:HGNC Symbol;Acc:HGNC:49181]	178.121	7.47672	8.49434e-21	6.9146e-21	yes	up	0	1.44	0	1.44
ENSG00000160111	CPAMD8	C3 and PZP like, alpha-2-macroglobulin domain containing 8 [Source:HGNC Symbol;Acc:HGNC:23228]	199.476	7.64007	8.19083e-23	7.05965e-23	yes	up	0	3.32	0	3.32
ENSG00000148346	LCN2	lipocalin 2 [Source:HGNC Symbol;Acc:HGNC:6526]	217.941	7.76779	0	0	yes	up	8.97	1809.24	8.97	1809.24
ENSG00000116183	PAPPA2	pappalysin 2 [Source:HGNC Symbol;Acc:HGNC:14615]	218.373	7.77065	1.47031e-24	1.32237e-24	yes	up	0	0.49	0	0.49
ENSG00000173641	HSPB7	heat shock protein family B (small) member 7 [Source:HGNC Symbol;Acc:HGNC:5249]	218.373	7.77065	1.47031e-24	1.32237e-24	yes	up	0	2.51	0	2.51
ENSG00000185518	SV2B	synaptic vesicle glycoprotein 2B [Source:HGNC Symbol;Acc:HGNC:16874]	218.436	7.77107	1.45093e-24	1.30588e-24	yes	up	0	0.76	0	0.76
ENSG00000102683	SGCG	sarcoglycan gamma [Source:HGNC Symbol;Acc:HGNC:10809]	253.544	7.98609	1.34434e-105	3.33402e-105	yes	up	0.07	13.89	0.07	13.89
ENSG00000146678	IGFBP1	insulin like growth factor binding protein 1 [Source:HGNC Symbol;Acc:HGNC:5469]	270.867	8.08144	3.01409e-29	3.00886e-29	yes	up	0	2.83	0	2.83
ENSG00000136244	IL6	interleukin 6 [Source:HGNC Symbol;Acc:HGNC:6018]	274.607	8.10122	0	0	yes	up	1.05	185.31	1.05	185.31
ENSG00000224321	RPL12P14	ribosomal protein L12 pseudogene 14 [Source:HGNC Symbol;Acc:HGNC:36495]	284.347	8.15151	2.03756e-30	2.09701e-30	yes	up	0	5.18	0	5.18
ENSG00000103522	IL21R	interleukin 21 receptor [Source:HGNC Symbol;Acc:HGNC:6006]	487.14	8.92819	8.79923e-47	1.21271e-46	yes	up	0	3.68	0	3.68
ENSG00000183671	GPR1	G protein-coupled receptor 1 [Source:HGNC Symbol;Acc:HGNC:4463]	608.926	9.25012	8.71786e-56	1.34826e-55	yes	up	0	7.82	0	7.82
ENSG00000163734	CXCL3	C-X-C motif chemokine ligand 3 [Source:HGNC Symbol;Acc:HGNC:4604]	689.766	9.42996	3.95964e-121	1.09753e-120	yes	up	0.03	35.77	0.03	35.77
ENSG00000250509	AC034213.1		758.007	9.56607	3.26101e-66	5.70183e-66	yes	up	0	30.6	0	30.6
ENSG00000163216	SPRR2D	small proline rich protein 2D [Source:HGNC Symbol;Acc:HGNC:11264]	799.897	9.64367	4.80541e-69	8.65006e-69	yes	up	0	42.23	0	42.23
ENSG00000185615	PDIA2	protein disulfide isomerase family A member 2 [Source:HGNC Symbol;Acc:HGNC:14180]	821	9.68124	1.86162e-70	3.41377e-70	yes	up	0	12.27	0	12.27
ENSG00000280800	FP671120.3		1125.25	10.136	6.97599e-90	1.54115e-89	yes	up	0	37.18	0	37.18
ENSG00000077984	CST7	cystatin F [Source:HGNC Symbol;Acc:HGNC:2479]	1646.2	10.6849	3.85349e-120	1.05476e-119	yes	up	0	53.8	0	53.8
ENSG00000130487	KLHDC7B	kelch domain containing 7B [Source:HGNC Symbol;Acc:HGNC:25145]	3842.53	11.9078	3.8392e-226	1.81596e-225	yes	up	0	30.15	0	30.15

## Sheet: TM vs CTR DN
Gene_id	Gene name	Gene description	FC(CTR_TM/CTR)	Log2FC(CTR_TM/CTR)	Pvalue	Padjust	Significant	Regulate	CTR	CTR_TM	CTR	CTR_TM
ENSG00000156687	UNC5D	unc-5 netrin receptor D [Source:HGNC Symbol;Acc:HGNC:18634]	0	-11.0498	1.16369e-10	6.66956e-11	yes	down	4.06	0	4.06	0
ENSG00000129538	RNASE1	ribonuclease A family member 1, pancreatic [Source:HGNC Symbol;Acc:HGNC:10044]	0.002	-9.19188	1.19671e-56	1.8765e-56	yes	down	24.2	0	24.2	0
ENSG00000134343	ANO3	anoctamin 3 [Source:HGNC Symbol;Acc:HGNC:14004]	0.003	-8.49203	1.60778e-38	1.93502e-38	yes	down	2.43	0	2.43	0
ENSG00000261711	FRG2DP	FSHD region gene 2 family member D, pseudogene [Source:HGNC Symbol;Acc:HGNC:27093]	0.006	-7.37273	1.66864e-20	1.34508e-20	yes	down	4.36	0	4.36	0
ENSG00000257653	AC117498.1		0.007	-7.24479	4.85122e-12	2.95465e-12	yes	down	5.22	0.03	5.22	0.03
ENSG00000221932	HEPN1	hepatocellular carcinoma, down-regulated 1 [Source:HGNC Symbol;Acc:HGNC:34400]	0.008	-7.03926	2.88575e-08	1.46333e-08	yes	down	1.25	0.01	1.25	0.01
ENSG00000115461	IGFBP5	insulin like growth factor binding protein 5 [Source:HGNC Symbol;Acc:HGNC:5474]	0.009	-6.83504	0	0	yes	down	21.53	0.17	21.53	0.17
ENSG00000075407	ZNF37A	zinc finger protein 37A [Source:HGNC Symbol;Acc:HGNC:13102]	0.009	-6.7497	1.11815e-61	1.84829e-61	yes	down	2.24	0.18	2.24	0.18
ENSG00000215695	RSC1A1	regulator of solute carriers 1 [Source:HGNC Symbol;Acc:HGNC:10458]	0.009	-6.84339	3.83599e-15	2.63218e-15	yes	down	1.82	0	1.82	0
ENSG00000115593	SMYD1	SET and MYND domain containing 1 [Source:HGNC Symbol;Acc:HGNC:20986]	0.009	-6.73714	3.03162e-14	2.01056e-14	yes	down	1.92	0	1.92	0
ENSG00000162745	OLFML2B	olfactomedin like 2B [Source:HGNC Symbol;Acc:HGNC:24558]	0.01	-6.588	1.34188e-24	1.21008e-24	yes	down	1.67	0.05	1.67	0.05
ENSG00000137872	SEMA6D	semaphorin 6D [Source:HGNC Symbol;Acc:HGNC:16770]	0.01	-6.68467	8.04531e-14	5.26158e-14	yes	down	0.61	0	0.61	0
ENSG00000164100	NDST3	N-deacetylase and N-sulfotransferase 3 [Source:HGNC Symbol;Acc:HGNC:7682]	0.01	-6.67852	9.00474e-14	5.87769e-14	yes	down	0.91	0	0.91	0
ENSG00000036565	SLC18A1	solute carrier family 18 member A1 [Source:HGNC Symbol;Acc:HGNC:10934]	0.01	-6.60221	3.52213e-13	2.242e-13	yes	down	1.05	0	1.05	0
ENSG00000277125	AC211476.4		0.011	-6.52195	1.3894e-12	8.65909e-13	yes	down	5.45	0	5.45	0
ENSG00000270300	PHACTR2P1	phosphatase and actin regulator 2 pseudogene 1 [Source:HGNC Symbol;Acc:HGNC:49488]	0.011	-6.48438	2.58569e-12	1.59307e-12	yes	down	1.97	0	1.97	0
ENSG00000262526	AC120057.3		0.012	-6.42995	6.21212e-12	3.7632e-12	yes	down	4.32	0	4.32	0
ENSG00000259753	AC068234.1		0.012	-6.34865	2.18914e-11	1.29702e-11	yes	down	0.81	0	0.81	0
ENSG00000273046	AC012531.2		0.013	-6.30204	4.3912e-11	2.56978e-11	yes	down	1.77	0	1.77	0
ENSG00000204963	PCDHA7	protocadherin alpha 7 [Source:HGNC Symbol;Acc:HGNC:8673]	0.013	-6.21149	1.61174e-10	9.17532e-11	yes	down	0.7	0	0.7	0
ENSG00000163873	GRIK3	glutamate ionotropic receptor kainate type subunit 3 [Source:HGNC Symbol;Acc:HGNC:4581]	0.014	-6.15335	3.64273e-190	1.48199e-189	yes	down	5.13	0.06	5.13	0.06
ENSG00000141255	SPATA22	spermatogenesis associated 22 [Source:HGNC Symbol;Acc:HGNC:30705]	0.014	-6.11446	6.03229e-10	3.34307e-10	yes	down	4.33	0	4.33	0
ENSG00000258749	AL110504.1		0.015	-6.10348	1.87538e-18	1.43262e-18	yes	down	5.67	0.07	5.67	0.07
ENSG00000225708	AL354984.2		0.015	-6.09971	3.03922e-18	2.30766e-18	yes	down	6.84	0.1	6.84	0.1
ENSG00000128606	LRRC17	leucine rich repeat containing 17 [Source:HGNC Symbol;Acc:HGNC:16895]	0.015	-6.09971	7.32579e-10	4.04367e-10	yes	down	1.02	0	1.02	0
ENSG00000271880	AGAP11	ArfGAP with GTPase domain, ankyrin repeat and PH domain 11 [Source:HGNC Symbol;Acc:HGNC:29421]	0.015	-6.06852	1.09875e-09	6.00255e-10	yes	down	37.2	0	37.2	0
ENSG00000198734	F5	coagulation factor V [Source:HGNC Symbol;Acc:HGNC:3542]	0.015	-6.05907	1.24053e-09	6.75923e-10	yes	down	0.52	0	0.52	0
ENSG00000258483	LINC02251	long intergenic non-protein coding RNA 2251 [Source:HGNC Symbol;Acc:HGNC:53149]	0.015	-6.05907	1.24053e-09	6.75923e-10	yes	down	1.12	0	1.12	0
ENSG00000177807	KCNJ10	potassium voltage-gated channel subfamily J member 10 [Source:HGNC Symbol;Acc:HGNC:6256]	0.016	-5.92697	2.1662e-119	5.90319e-119	yes	down	7.98	3.01	7.98	3.01
ENSG00000155886	SLC24A2	solute carrier family 24 member 2 [Source:HGNC Symbol;Acc:HGNC:10976]	0.016	-6.01016	1.66104e-48	2.34482e-48	yes	down	1.81	0.01	1.81	0.01
ENSG00000124256	ZBP1	Z-DNA binding protein 1 [Source:HGNC Symbol;Acc:HGNC:16176]	0.016	-5.92979	6.11496e-09	3.21514e-09	yes	down	0.78	0	0.78	0
ENSG00000188580	NKAIN2	sodium/potassium transporting ATPase interacting 2 [Source:HGNC Symbol;Acc:HGNC:16443]	0.016	-5.92979	6.11496e-09	3.21514e-09	yes	down	0.55	0	0.55	0
ENSG00000168077	SCARA3	scavenger receptor class A member 3 [Source:HGNC Symbol;Acc:HGNC:19000]	0.017	-5.88398	2.45838e-30	2.52313e-30	yes	down	1.86	0.03	1.86	0.03
ENSG00000265702	AC005821.1		0.017	-5.86336	9.24376e-16	6.49005e-16	yes	down	1.87	0.02	1.87	0.02
ENSG00000254010	AC084116.4		0.017	-5.89002	9.75468e-09	5.07933e-09	yes	down	7.16	0	7.16	0
ENSG00000160097	FNDC5	fibronectin type III domain containing 5 [Source:HGNC Symbol;Acc:HGNC:20240]	0.017	-5.83668	1.79467e-08	9.21607e-09	yes	down	0.58	0	0.58	0
ENSG00000187398	LUZP2	leucine zipper protein 2 [Source:HGNC Symbol;Acc:HGNC:23206]	0.019	-5.69214	3.62648e-14	2.40037e-14	yes	down	0.68	0.01	0.68	0.01
ENSG00000225953	SATB2-AS1	SATB2 antisense RNA 1 [Source:HGNC Symbol;Acc:HGNC:26490]	0.019	-5.7022	7.68925e-08	3.80784e-08	yes	down	0.94	0	0.94	0
ENSG00000172421	EFCAB3	EF-hand calcium binding domain 3 [Source:HGNC Symbol;Acc:HGNC:26379]	0.019	-5.68361	9.31963e-08	4.58958e-08	yes	down	1.24	0	1.24	0
ENSG00000164434	FABP7	fatty acid binding protein 7 [Source:HGNC Symbol;Acc:HGNC:3562]	0.02	-5.63254	0	0	yes	down	234.55	4.31	234.55	4.31
ENSG00000267601	AC022966.2		0.02	-5.62417	1.18572e-51	1.73093e-51	yes	down	96.68	0.67	96.68	0.67
ENSG00000071909	MYO3B	myosin IIIB [Source:HGNC Symbol;Acc:HGNC:15576]	0.02	-5.67574	6.94743e-39	8.41315e-39	yes	down	1.5	0.04	1.5	0.04
ENSG00000236841	AC007750.1		0.02	-5.64678	1.35558e-07	6.61708e-08	yes	down	0.33	0	0.33	0
ENSG00000259479	SORD2P	sorbitol dehydrogenase 2, pseudogene [Source:HGNC Symbol;Acc:HGNC:49919]	0.02	-5.64678	1.35558e-07	6.61708e-08	yes	down	1.56	0	1.56	0
ENSG00000172014	ANKRD20A4	ankyrin repeat domain 20 family member A4 [Source:HGNC Symbol;Acc:HGNC:31982]	0.02	-5.63023	1.59998e-07	7.76832e-08	yes	down	0.85	0	0.85	0
ENSG00000255176	AP000941.1		0.02	-5.63023	1.59998e-07	7.76832e-08	yes	down	1.11	0	1.11	0
ENSG00000142619	PADI3	peptidyl arginine deiminase 3 [Source:HGNC Symbol;Acc:HGNC:18337]	0.02	-5.63023	1.59998e-07	7.76832e-08	yes	down	0.42	0	0.42	0
ENSG00000231588	SHQ1P1	SHQ1, H/ACA ribonucleoprotein assembly factor pseudogene 1 [Source:HGNC Symbol;Acc:HGNC:45013]	0.02	-5.65529	5.287e-07	2.48028e-07	yes	down	0.89	0.02	0.89	0.02
ENSG00000256569	AC069234.3		0.021	-5.60391	2.07562e-07	1.00059e-07	yes	down	4.17	0	4.17	0
ENSG00000086159	AQP6	aquaporin 6 [Source:HGNC Symbol;Acc:HGNC:639]	0.021	-5.57364	2.78599e-07	1.33029e-07	yes	down	0.57	0	0.57	0
ENSG00000204655	MOG	myelin oligodendrocyte glycoprotein [Source:HGNC Symbol;Acc:HGNC:7197]	0.021	-5.57364	2.78599e-07	1.33029e-07	yes	down	1.39	0	1.39	0
ENSG00000266411	AC005972.1		0.021	-5.57364	2.78599e-07	1.33029e-07	yes	down	1.88	0	1.88	0
ENSG00000234961	AL133415.1		0.022	-5.52374	4.47538e-07	2.10723e-07	yes	down	2.68	0	2.68	0
ENSG00000117598	PLPPR5	phospholipid phosphatase related 5 [Source:HGNC Symbol;Acc:HGNC:31703]	0.022	-5.51475	4.86704e-07	2.28788e-07	yes	down	0.32	0	0.32	0
ENSG00000169507	SLC38A11	solute carrier family 38 member 11 [Source:HGNC Symbol;Acc:HGNC:26836]	0.023	-5.42164	5.84041e-12	3.54379e-12	yes	down	2.64	0.01	2.64	0.01
ENSG00000101188	NTSR1	neurotensin receptor 1 [Source:HGNC Symbol;Acc:HGNC:8039]	0.023	-5.45335	8.53129e-07	3.94853e-07	yes	down	7.71	0	7.71	0
ENSG00000163823	CCR1	C-C motif chemokine receptor 1 [Source:HGNC Symbol;Acc:HGNC:1602]	0.023	-5.45335	8.53129e-07	3.94853e-07	yes	down	0.45	0	0.45	0
ENSG00000196338	NLGN3	neuroligin 3 [Source:HGNC Symbol;Acc:HGNC:14289]	0.023	-5.45335	8.53129e-07	3.94853e-07	yes	down	0.39	0	0.39	0
ENSG00000281103	TRG-AS1	T-cell receptor gamma locus antisense RNA 1 [Source:HGNC Symbol;Acc:HGNC:48974]	0.024	-5.38922	1.50066e-06	6.80336e-07	yes	down	0.31	0	0.31	0
ENSG00000180720	CHRM4	cholinergic receptor muscarinic 4 [Source:HGNC Symbol;Acc:HGNC:1953]	0.024	-5.38922	1.50066e-06	6.80336e-07	yes	down	0.85	0	0.85	0
ENSG00000240687	AC082651.1		0.024	-5.38922	1.50066e-06	6.80336e-07	yes	down	19.89	0	19.89	0
ENSG00000019991	HGF	hepatocyte growth factor [Source:HGNC Symbol;Acc:HGNC:4893]	0.024	-5.38922	1.50066e-06	6.80336e-07	yes	down	0.51	0	0.51	0
ENSG00000104833	TUBB4A	tubulin beta 4A class IVa [Source:HGNC Symbol;Acc:HGNC:20774]	0.024	-5.37935	1.63382e-06	7.38012e-07	yes	down	0.46	0	0.46	0
ENSG00000169313	P2RY12	purinergic receptor P2Y12 [Source:HGNC Symbol;Acc:HGNC:18124]	0.025	-5.3221	2.64921e-06	1.17781e-06	yes	down	0.79	0	0.79	0
ENSG00000173349	SFT2D3	SFT2 domain containing 3 [Source:HGNC Symbol;Acc:HGNC:28767]	0.025	-5.31315	2.85314e-06	1.265e-06	yes	down	0.29	0	0.29	0
ENSG00000042781	USH2A	usherin [Source:HGNC Symbol;Acc:HGNC:12601]	0.026	-5.28734	5.4333e-11	3.16471e-11	yes	down	0.1	0	0.1	0
ENSG00000183246	RIMBP3C	RIMS binding protein 3C [Source:HGNC Symbol;Acc:HGNC:33892]	0.026	-5.27177	3.99799e-06	1.75214e-06	yes	down	0.19	0	0.19	0
ENSG00000274561	AC005332.6		0.026	-5.25172	4.69439e-06	2.04578e-06	yes	down	5.61	0	5.61	0
ENSG00000257315	ZBED6	zinc finger BED-type containing 6 [Source:HGNC Symbol;Acc:HGNC:33273]	0.027	-5.22231	0	0	yes	down	7.29	0.16	7.29	0.16
ENSG00000154274	C4orf19	chromosome 4 open reading frame 19 [Source:HGNC Symbol;Acc:HGNC:25618]	0.027	-5.18929	3.05832e-115	8.09722e-115	yes	down	14.63	0.35	14.63	0.35
ENSG00000279592	AC010653.2		0.027	-5.21519	3.29587e-14	2.18387e-14	yes	down	3.64	0.09	3.64	0.09
ENSG00000226349	AC099066.1		0.027	-5.19282	7.43982e-06	3.19656e-06	yes	down	4	0	4	0
ENSG00000080166	DCT	dopachrome tautomerase [Source:HGNC Symbol;Acc:HGNC:2709]	0.028	-5.165	1.10815e-104	2.73186e-104	yes	down	5.62	0.12	5.62	0.12
ENSG00000205978	NYNRIN	NYN domain and retroviral integrase containing [Source:HGNC Symbol;Acc:HGNC:20165]	0.028	-5.165	1.70821e-27	1.64567e-27	yes	down	0.71	0.02	0.71	0.02
ENSG00000237125	HAND2-AS1	HAND2 antisense RNA 1 (head to head) [Source:HGNC Symbol;Acc:HGNC:48872]	0.028	-5.13924	5.2142e-27	4.96674e-27	yes	down	2.95	0.11	2.95	0.11
ENSG00000023171	GRAMD1B	GRAM domain containing 1B [Source:HGNC Symbol;Acc:HGNC:29214]	0.028	-5.17771	8.35086e-06	3.57356e-06	yes	down	0.54	0	0.54	0
ENSG00000176402	GJC3	gap junction protein gamma 3 [Source:HGNC Symbol;Acc:HGNC:17495]	0.028	-5.17771	8.35086e-06	3.57356e-06	yes	down	1.08	0	1.08	0
ENSG00000233828	LINC01949	long intergenic non-protein coding RNA 1949 [Source:HGNC Symbol;Acc:HGNC:25650]	0.028	-5.17771	8.35086e-06	3.57356e-06	yes	down	0.37	0	0.37	0
ENSG00000123560	PLP1	proteolipid protein 1 [Source:HGNC Symbol;Acc:HGNC:9086]	0.029	-5.09056	0	0	yes	down	273.18	8.03	273.18	8.03
ENSG00000187323	DCC	DCC netrin 1 receptor [Source:HGNC Symbol;Acc:HGNC:2701]	0.029	-5.12946	3.2708e-35	3.72915e-35	yes	down	1.19	0.03	1.19	0.03
ENSG00000183148	ANKRD20A2	ankyrin repeat domain 20 family member A2 [Source:HGNC Symbol;Acc:HGNC:31979]	0.029	-5.1241	1.98898e-17	1.47198e-17	yes	down	1.02	0.03	1.02	0.03
ENSG00000143458	GABPB2	GA binding protein transcription factor beta subunit 2 [Source:HGNC Symbol;Acc:HGNC:28441]	0.029	-5.1085	1.39908e-05	5.88553e-06	yes	down	0.34	0	0.34	0
ENSG00000206120	EGFEM1P	EGF like and EMI domain containing 1, pseudogene [Source:HGNC Symbol;Acc:HGNC:25149]	0.029	-5.10131	1.47429e-05	6.18657e-06	yes	down	1.52	0	1.52	0
ENSG00000261402	AL591222.1		0.029	-5.09971	1.49156e-05	6.25337e-06	yes	down	0.24	0	0.24	0
ENSG00000244184	AC091153.3		0.029	-5.09971	1.49156e-05	6.25337e-06	yes	down	4.39	0	4.39	0
ENSG00000238123	MID1IP1-AS1	MID1IP1 antisense RNA 1 [Source:HGNC Symbol;Acc:HGNC:40932]	0.029	-5.09971	1.49156e-05	6.25337e-06	yes	down	8.19	0	8.19	0
ENSG00000178821	TMEM52	transmembrane protein 52 [Source:HGNC Symbol;Acc:HGNC:27916]	0.029	-5.09971	1.49156e-05	6.25337e-06	yes	down	1.73	0	1.73	0
ENSG00000197971	MBP	myelin basic protein [Source:HGNC Symbol;Acc:HGNC:6925]	0.03	-5.07371	8.39589e-242	4.22351e-241	yes	down	26.19	0.43	26.19	0.43
ENSG00000275591	XKR5	XK related 5 [Source:HGNC Symbol;Acc:HGNC:20782]	0.031	-4.99588	3.25974e-47	4.52948e-47	yes	down	2.07	0.06	2.07	0.06
ENSG00000276692	CR769767.2		0.031	-5.03245	2.40749e-05	9.93126e-06	yes	down	4.46	0	4.46	0
ENSG00000284309	AL391650.2		0.031	-5.01725	2.67532e-05	1.09959e-05	yes	down	1.22	0	1.22	0
ENSG00000274723	AC079906.1		0.031	-5.01725	2.67532e-05	1.09959e-05	yes	down	1.51	0	1.51	0
ENSG00000253438	PCAT1	prostate cancer associated transcript 1 (non-protein coding) [Source:HGNC Symbol;Acc:HGNC:43022]	0.031	-5.01725	2.67532e-05	1.09959e-05	yes	down	0.47	0	0.47	0
ENSG00000243083	LINC00870	long intergenic non-protein coding RNA 870 [Source:HGNC Symbol;Acc:HGNC:27319]	0.031	-5.01725	2.67532e-05	1.09959e-05	yes	down	0.79	0	0.79	0
ENSG00000171819	ANGPTL7	angiopoietin like 7 [Source:HGNC Symbol;Acc:HGNC:24078]	0.031	-5.01725	2.67532e-05	1.09959e-05	yes	down	0.41	0	0.41	0
ENSG00000167880	EVPL	envoplakin [Source:HGNC Symbol;Acc:HGNC:3503]	0.031	-5.01725	2.67532e-05	1.09959e-05	yes	down	0.13	0	0.13	0
ENSG00000258197	NKX2-2-AS1	NKX2-2 antisense RNA 1 [Source:HGNC Symbol;Acc:HGNC:37154]	0.031	-5.00618	2.88735e-05	1.18334e-05	yes	down	2.23	0	2.23	0
ENSG00000274893	AL136317.2		0.031	-5.00018	3.00849e-05	1.23068e-05	yes	down	0.4	0	0.4	0
ENSG00000255062	AP001318.3		0.031	-4.98897	3.2473e-05	1.32633e-05	yes	down	5.65	0	5.65	0
ENSG00000158887	MPZ	myelin protein zero [Source:HGNC Symbol;Acc:HGNC:7225]	0.032	-4.97815	6.48225e-166	2.33822e-165	yes	down	21.35	0.64	21.35	0.64
ENSG00000148541	FAM13C	family with sequence similarity 13 member C [Source:HGNC Symbol;Acc:HGNC:19371]	0.032	-4.97418	1.3976e-16	1.00924e-16	yes	down	1.6	0.03	1.6	0.03
ENSG00000140522	RLBP1	retinaldehyde binding protein 1 [Source:HGNC Symbol;Acc:HGNC:10024]	0.032	-4.95215	2.46462e-16	1.76435e-16	yes	down	2.02	0.27	2.02	0.27
ENSG00000168546	GFRA2	GDNF family receptor alpha 2 [Source:HGNC Symbol;Acc:HGNC:4244]	0.032	-4.97418	5.09016e-09	2.68961e-09	yes	down	0.59	0.08	0.59	0.08
ENSG00000254154	AL359075.2		0.032	-4.96365	3.85163e-05	1.55944e-05	yes	down	0.14	0	0.14	0
ENSG00000267325	LINC01415	long intergenic non-protein coding RNA 1415 [Source:HGNC Symbol;Acc:HGNC:50709]	0.033	-4.92979	4.81968e-05	1.92939e-05	yes	down	0.63	0	0.63	0
ENSG00000251513	LIX1-AS1	LIX1 and RIOK2 antisense RNA 1 [Source:HGNC Symbol;Acc:HGNC:52976]	0.033	-4.92979	4.81968e-05	1.92939e-05	yes	down	9.92	0	9.92	0
ENSG00000244062	AC080128.1		0.033	-4.92979	4.81968e-05	1.92939e-05	yes	down	0.46	0	0.46	0
ENSG00000230699	AL645608.3		0.033	-4.92979	4.81968e-05	1.92939e-05	yes	down	0.28	0	0.28	0
ENSG00000247675	LRP4-AS1	LRP4 antisense RNA 1 [Source:HGNC Symbol;Acc:HGNC:44128]	0.033	-4.92979	4.81968e-05	1.92939e-05	yes	down	10.18	0	10.18	0
ENSG00000182463	TSHZ2	teashirt zinc finger homeobox 2 [Source:HGNC Symbol;Acc:HGNC:13010]	0.033	-4.92979	4.81968e-05	1.92939e-05	yes	down	0.25	0	0.25	0
ENSG00000178722	C5orf64	chromosome 5 open reading frame 64 [Source:HGNC Symbol;Acc:HGNC:26744]	0.033	-4.92979	4.81968e-05	1.92939e-05	yes	down	0.29	0	0.29	0
ENSG00000175426	PCSK1	proprotein convertase subtilisin/kexin type 1 [Source:HGNC Symbol;Acc:HGNC:8743]	0.033	-4.92979	4.81968e-05	1.92939e-05	yes	down	0.16	0	0.16	0
ENSG00000213376	GAPDHP71	glyceraldehyde-3-phosphate dehydrogenase pseudogene 71 [Source:HGNC Symbol;Acc:HGNC:4149]	0.033	-4.92979	4.81968e-05	1.92939e-05	yes	down	1.05	0	1.05	0
ENSG00000259522	AL136295.4		0.033	-4.92165	5.08303e-05	2.03001e-05	yes	down	0.19	0	0.19	0
ENSG00000134323	MYCN	MYCN proto-oncogene, bHLH transcription factor [Source:HGNC Symbol;Acc:HGNC:7559]	0.034	-4.89489	5.58054e-121	1.54452e-120	yes	down	12.44	0.38	12.44	0.38
ENSG00000075884	ARHGAP15	Rho GTPase activating protein 15 [Source:HGNC Symbol;Acc:HGNC:21030]	0.035	-4.83668	2.8757e-08	1.45863e-08	yes	down	7.27	0.06	7.27	0.06
ENSG00000283632	EXOC3L2	exocyst complex component 3 like 2 [Source:HGNC Symbol;Acc:HGNC:30162]	0.035	-4.83668	8.72273e-05	3.40542e-05	yes	down	0.42	0	0.42	0
ENSG00000277711	AL591222.3		0.035	-4.83668	8.72273e-05	3.40542e-05	yes	down	2.9	0	2.9	0
ENSG00000277368	AL138966.2		0.035	-4.83668	8.72273e-05	3.40542e-05	yes	down	3.81	0	3.81	0
ENSG00000259954	IL21R-AS1	IL21R antisense RNA 1 [Source:HGNC Symbol;Acc:HGNC:27551]	0.035	-4.83668	8.72273e-05	3.40542e-05	yes	down	0.31	0	0.31	0
ENSG00000214313	AZGP1P1	alpha-2-glycoprotein 1, zinc-binding pseudogene 1 [Source:HGNC Symbol;Acc:HGNC:911]	0.035	-4.83668	8.72273e-05	3.40542e-05	yes	down	0.79	0	0.79	0
ENSG00000187955	COL14A1	collagen type XIV alpha 1 chain [Source:HGNC Symbol;Acc:HGNC:2191]	0.035	-4.83668	8.72273e-05	3.40542e-05	yes	down	0.2	0	0.2	0
ENSG00000166546	BEAN1	brain expressed associated with NEDD4 1 [Source:HGNC Symbol;Acc:HGNC:24160]	0.035	-4.83668	8.72273e-05	3.40542e-05	yes	down	0.33	0	0.33	0
ENSG00000154269	ENPP3	ectonucleotide pyrophosphatase/phosphodiesterase 3 [Source:HGNC Symbol;Acc:HGNC:3358]	0.035	-4.83668	8.72273e-05	3.40542e-05	yes	down	0.36	0	0.36	0
ENSG00000145681	HAPLN1	hyaluronan and proteoglycan link protein 1 [Source:HGNC Symbol;Acc:HGNC:2380]	0.035	-4.83668	8.72273e-05	3.40542e-05	yes	down	0.17	0	0.17	0
ENSG00000072657	TRHDE	thyrotropin releasing hormone degrading enzyme [Source:HGNC Symbol;Acc:HGNC:30748]	0.035	-4.83668	8.72273e-05	3.40542e-05	yes	down	10.55	0	10.55	0
ENSG00000184221	OLIG1	oligodendrocyte transcription factor 1 [Source:HGNC Symbol;Acc:HGNC:16983]	0.035	-4.83668	8.72273e-05	3.40542e-05	yes	down	0.36	0	0.36	0
ENSG00000157766	ACAN	aggrecan [Source:HGNC Symbol;Acc:HGNC:319]	0.036	-4.79768	1.61699e-164	5.77668e-164	yes	down	7.85	0.15	7.85	0.15
ENSG00000152092	ASTN1	astrotactin 1 [Source:HGNC Symbol;Acc:HGNC:773]	0.036	-4.78777	1.33601e-14	8.98043e-15	yes	down	0.7	0.04	0.7	0.04
ENSG00000115361	ACADL	acyl-CoA dehydrogenase, long chain [Source:HGNC Symbol;Acc:HGNC:88]	0.036	-4.78777	5.14072e-08	2.57108e-08	yes	down	0.87	0.02	0.87	0.02
ENSG00000187288	CIDEC	cell death inducing DFFA like effector c [Source:HGNC Symbol;Acc:HGNC:24229]	0.036	-4.78777	5.14072e-08	2.57108e-08	yes	down	1.58	0.07	1.58	0.07
ENSG00000146197	SCUBE3	signal peptide, CUB domain and EGF like domain containing 3 [Source:HGNC Symbol;Acc:HGNC:13655]	0.037	-4.74456	1.34279e-45	1.81371e-45	yes	down	1.84	0.04	1.84	0.04
ENSG00000159166	LAD1	ladinin 1 [Source:HGNC Symbol;Acc:HGNC:6472]	0.037	-4.76268	2.37079e-14	1.57906e-14	yes	down	1.03	0.04	1.03	0.04
ENSG00000254779	EGLN1P1	egl-9 family hypoxia inducible factor 1 pseudogene 1 [Source:HGNC Symbol;Acc:HGNC:44481]	0.037	-4.7392	0.000156732	5.97647e-05	yes	down	1.38	0	1.38	0
ENSG00000132321	IQCA1	IQ motif containing with AAA domain 1 [Source:HGNC Symbol;Acc:HGNC:26195]	0.037	-4.73714	0.000158625	6.04389e-05	yes	down	4.51	0	4.51	0
ENSG00000261766	AC133550.2		0.037	-4.73714	0.000158625	6.04389e-05	yes	down	2.5	0	2.5	0
ENSG00000020633	RUNX3	runt related transcription factor 3 [Source:HGNC Symbol;Acc:HGNC:10473]	0.037	-4.73714	0.000158625	6.04389e-05	yes	down	0.28	0	0.28	0
ENSG00000221946	FXYD7	FXYD domain containing ion transport regulator 7 [Source:HGNC Symbol;Acc:HGNC:4034]	0.038	-4.7268	1.22641e-32	1.32946e-32	yes	down	13.65	0.66	13.65	0.66
ENSG00000156574	NODAL	nodal growth differentiation factor [Source:HGNC Symbol;Acc:HGNC:7865]	0.038	-4.7122	0.000183242	6.94488e-05	yes	down	43.27	0	43.27	0
ENSG00000255330	SOGA3	SOGA family member 3 [Source:HGNC Symbol;Acc:HGNC:21494]	0.039	-4.67198	2.34083e-10	1.32268e-10	yes	down	0.89	0.11	0.89	0.11
ENSG00000270149	AL591806.3		0.039	-4.66206	0.000243273	9.10968e-05	yes	down	0.35	0	0.35	0
ENSG00000175445	LPL	lipoprotein lipase [Source:HGNC Symbol;Acc:HGNC:6677]	0.04	-4.63915	2.40595e-180	9.31971e-180	yes	down	20.55	0.39	20.55	0.39
ENSG00000197134	ZNF257	zinc finger protein 257 [Source:HGNC Symbol;Acc:HGNC:13498]	0.04	-4.63023	2.97044e-07	1.41546e-07	yes	down	0.34	0.01	0.34	0.01
ENSG00000273214	AL031587.4		0.04	-4.63023	0.000289921	0.000107676	yes	down	1.5	0	1.5	0
ENSG00000253877	LINC01608	long intergenic non-protein coding RNA 1608 [Source:HGNC Symbol;Acc:HGNC:51662]	0.04	-4.63023	0.000289921	0.000107676	yes	down	24.43	0	24.43	0
ENSG00000135914	HTR2B	5-hydroxytryptamine receptor 2B [Source:HGNC Symbol;Acc:HGNC:5294]	0.04	-4.63023	0.000289921	0.000107676	yes	down	0.31	0	0.31	0
ENSG00000116990	MYCL	MYCL proto-oncogene, bHLH transcription factor [Source:HGNC Symbol;Acc:HGNC:7555]	0.04	-4.63023	0.000289921	0.000107676	yes	down	0.27	0	0.27	0
ENSG00000100191	SLC5A4	solute carrier family 5 member 4 [Source:HGNC Symbol;Acc:HGNC:11039]	0.04	-4.63023	0.000289921	0.000107676	yes	down	0.35	0	0.35	0
ENSG00000259070	LINC00639	long intergenic non-protein coding RNA 639 [Source:HGNC Symbol;Acc:HGNC:27502]	0.042	-4.55973	0.000422483	0.000154233	yes	down	0.14	0	0.14	0
ENSG00000272601	AC010655.3		0.042	-4.55739	0.000427661	0.000156062	yes	down	3.39	0	3.39	0
ENSG00000261054	AC036108.2		0.043	-4.55624	2.79532e-74	5.31987e-74	yes	down	6.9	0.26	6.9	0.26
ENSG00000250722	SELENOP	selenoprotein P [Source:HGNC Symbol;Acc:HGNC:10751]	0.043	-4.53445	1.15915e-33	1.28499e-33	yes	down	3.66	0.3	3.66	0.3
ENSG00000281881	SPRY4-IT1	SPRY4 intronic transcript 1 [Source:NCBI gene;Acc:100642175]	0.043	-4.5445	3.67418e-23	3.19041e-23	yes	down	10.97	0.42	10.97	0.42
ENSG00000261329	AC016597.1		0.043	-4.55591	1.3095e-12	8.17213e-13	yes	down	4.21	0.14	4.21	0.14
ENSG00000185477	GPRIN3	GPRIN family member 3 [Source:HGNC Symbol;Acc:HGNC:27733]	0.043	-4.5445	2.3972e-12	1.47988e-12	yes	down	0.17	0.01	0.17	0.01
ENSG00000154608	CEP170P1	centrosomal protein 170 pseudogene 1 [Source:HGNC Symbol;Acc:HGNC:28364]	0.043	-4.55623	0.000430274	0.000156984	yes	down	0.14	0	0.14	0
ENSG00000126259	KIRREL2	kin of IRRE like 2 (Drosophila) [Source:HGNC Symbol;Acc:HGNC:18816]	0.044	-4.51475	9.65813e-07	4.44849e-07	yes	down	0.54	0.03	0.54	0.03
ENSG00000198944	SOWAHA	sosondowah ankyrin repeat domain family member A [Source:HGNC Symbol;Acc:HGNC:27033]	0.044	-4.51475	9.65813e-07	4.44849e-07	yes	down	0.39	0.02	0.39	0.02
ENSG00000118113	MMP8	matrix metallopeptidase 8 [Source:HGNC Symbol;Acc:HGNC:7175]	0.044	-4.51475	0.000532706	0.000192488	yes	down	0.21	0	0.21	0
ENSG00000278766	AC092683.2		0.044	-4.51475	0.000532706	0.000192488	yes	down	1.52	0	1.52	0
ENSG00000273284	AP001033.2		0.044	-4.51475	0.000532706	0.000192488	yes	down	0.79	0	0.79	0
ENSG00000263624	AC055811.1		0.044	-4.51475	0.000532706	0.000192488	yes	down	0.6	0	0.6	0
ENSG00000233725	LINC00284	long intergenic non-protein coding RNA 284 [Source:HGNC Symbol;Acc:HGNC:26981]	0.044	-4.51475	0.000532706	0.000192488	yes	down	1.07	0	1.07	0
ENSG00000212747	RTL8B	retrotransposon Gag like 8B [Source:HGNC Symbol;Acc:HGNC:33156]	0.044	-4.51475	0.000532706	0.000192488	yes	down	0.33	0	0.33	0
ENSG00000246308	AC116535.1		0.044	-4.51475	0.000532706	0.000192488	yes	down	0.28	0	0.28	0
ENSG00000203362	AL355802.1		0.044	-4.51475	0.000532706	0.000192488	yes	down	0.8	0	0.8	0
ENSG00000174740	PABPC5	poly(A) binding protein cytoplasmic 5 [Source:HGNC Symbol;Acc:HGNC:13629]	0.044	-4.51475	0.000532706	0.000192488	yes	down	0.19	0	0.19	0
ENSG00000169314	C22orf15	chromosome 22 open reading frame 15 [Source:HGNC Symbol;Acc:HGNC:15558]	0.044	-4.51475	0.000532706	0.000192488	yes	down	0.33	0	0.33	0
ENSG00000138670	RASGEF1B	RasGEF domain family member 1B [Source:HGNC Symbol;Acc:HGNC:24881]	0.044	-4.51475	0.000532706	0.000192488	yes	down	0.24	0	0.24	0
ENSG00000205929	C21orf62	chromosome 21 open reading frame 62 [Source:HGNC Symbol;Acc:HGNC:1305]	0.044	-4.51475	0.000532706	0.000192488	yes	down	0.78	0	0.78	0
ENSG00000255468	AP001107.9		0.045	-4.48315	0.00062456	0.000224069	yes	down	1.67	0	1.67	0
ENSG00000132561	MATN2	matrilin 2 [Source:HGNC Symbol;Acc:HGNC:6908]	0.046	-4.42963	4.18419e-197	1.77603e-196	yes	down	14.66	0.92	14.66	0.92
ENSG00000247728	AC091057.1		0.046	-4.44075	0.00076943	0.0002732	yes	down	0.78	0	0.78	0
ENSG00000181409	AATK	apoptosis associated tyrosine kinase [Source:HGNC Symbol;Acc:HGNC:21]	0.047	-4.40862	2.04573e-227	9.73825e-227	yes	down	17.06	1.01	17.06	1.01
ENSG00000189184	PCDH18	protocadherin 18 [Source:HGNC Symbol;Acc:HGNC:14268]	0.047	-4.40891	2.74616e-208	1.20978e-207	yes	down	10.85	0.55	10.85	0.55
ENSG00000130600	H19	H19, imprinted maternally expressed transcript (non-protein coding) [Source:HGNC Symbol;Acc:HGNC:4713]	0.048	-4.38922	3.53151e-186	1.41053e-185	yes	down	25.88	1.2	25.88	1.2
ENSG00000234318	AC099794.1		0.048	-4.38922	6.34704e-35	7.20558e-35	yes	down	11.67	0.15	11.67	0.15
ENSG00000073670	ADAM11	ADAM metallopeptidase domain 11 [Source:HGNC Symbol;Acc:HGNC:189]	0.048	-4.38922	1.16768e-20	9.4576e-21	yes	down	0.99	0.11	0.99	0.11
ENSG00000262703	AC009121.1		0.048	-4.38922	3.1651e-06	1.39798e-06	yes	down	1.28	0.05	1.28	0.05
ENSG00000260899	AC106886.2		0.048	-4.39053	0.000978237	0.000342377	yes	down	0.87	0	0.87	0
ENSG00000212961	HNRNPA1P40	heterogeneous nuclear ribonucleoprotein A1 pseudogene 40 [Source:HGNC Symbol;Acc:HGNC:48769]	0.048	-4.39053	0.000978237	0.000342377	yes	down	0.52	0	0.52	0
ENSG00000257803	AC010200.1		0.048	-4.38922	0.00098429	0.000344043	yes	down	0.44	0	0.44	0
ENSG00000279700	AC131212.2		0.048	-4.38922	0.00098429	0.000344043	yes	down	0.49	0	0.49	0
ENSG00000276523	AC025287.3		0.048	-4.38922	0.00098429	0.000344043	yes	down	2.34	0	2.34	0
ENSG00000261390	MAFTRR	MAF transcriptional regulator RNA [Source:HGNC Symbol;Acc:HGNC:51525]	0.048	-4.38922	0.00098429	0.000344043	yes	down	0.54	0	0.54	0
ENSG00000260034	LCMT1-AS2	LCMT1 antisense RNA 2 [Source:HGNC Symbol;Acc:HGNC:51178]	0.048	-4.38922	0.00098429	0.000344043	yes	down	0.1	0	0.1	0
ENSG00000258951	KRT18P7	keratin 18 pseudogene 7 [Source:HGNC Symbol;Acc:HGNC:20283]	0.048	-4.38922	0.00098429	0.000344043	yes	down	0.56	0	0.56	0
ENSG00000254783	AP003084.1		0.048	-4.38922	0.00098429	0.000344043	yes	down	1.13	0	1.13	0
ENSG00000254420	AP003086.2		0.048	-4.38922	0.00098429	0.000344043	yes	down	7.26	0	7.26	0
ENSG00000237846	AL773545.3		0.048	-4.38922	0.00098429	0.000344043	yes	down	1.22	0	1.22	0
ENSG00000230510	PPP5D1	PPP5 tetratricopeptide repeat domain containing 1 [Source:HGNC Symbol;Acc:HGNC:44209]	0.048	-4.38922	0.00098429	0.000344043	yes	down	0.57	0	0.57	0
ENSG00000230453	ANKRD18B	ankyrin repeat domain 18B [Source:HGNC Symbol;Acc:HGNC:23644]	0.048	-4.38922	0.00098429	0.000344043	yes	down	0.26	0	0.26	0
ENSG00000213997	PGAM1P7	phosphoglycerate mutase 1 pseudogene 7 [Source:HGNC Symbol;Acc:HGNC:42454]	0.048	-4.38922	0.00098429	0.000344043	yes	down	1.14	0	1.14	0
ENSG00000165376	CLDN2	claudin 2 [Source:HGNC Symbol;Acc:HGNC:2041]	0.048	-4.38922	0.00098429	0.000344043	yes	down	0.2	0	0.2	0
ENSG00000268262	AC011445.1		0.048	-4.38791	0.000990381	0.000346042	yes	down	0.87	0	0.87	0
ENSG00000244371	PFN1P8	profilin 1 pseudogene 8 [Source:HGNC Symbol;Acc:HGNC:42986]	0.048	-4.38791	0.000990381	0.000346042	yes	down	1.97	0	1.97	0
ENSG00000129048	ACKR4	atypical chemokine receptor 4 [Source:HGNC Symbol;Acc:HGNC:1611]	0.049	-4.33918	3.6449e-147	1.17985e-146	yes	down	19.76	0.87	19.76	0.87
ENSG00000164929	BAALC	brain and acute leukemia, cytoplasmic [Source:HGNC Symbol;Acc:HGNC:14333]	0.049	-4.34933	1.13767e-24	1.02841e-24	yes	down	1.99	0.2	1.99	0.2
ENSG00000214870	AC004540.1		0.049	-4.35605	7.89008e-11	4.56215e-11	yes	down	111.22	0.2	111.22	0.2
ENSG00000109610	SOD3	superoxide dismutase 3 [Source:HGNC Symbol;Acc:HGNC:11181]	0.05	-4.3221	3.97506e-15	2.7251e-15	yes	down	2.4	0.11	2.4	0.11
ENSG00000164120	HPGD	hydroxyprostaglandin dehydrogenase 15-(NAD) [Source:HGNC Symbol;Acc:HGNC:5154]	0.05	-4.3221	3.97506e-15	2.7251e-15	yes	down	1.42	0.18	1.42	0.18
ENSG00000228010	AC073343.2		0.05	-4.3221	5.7468e-06	2.48955e-06	yes	down	10.26	0.18	10.26	0.18
ENSG00000253730	AC015909.2		0.051	-4.28734	2.54295e-10	1.43471e-10	yes	down	3.43	0.22	3.43	0.22
ENSG00000106031	HOXA13	homeobox A13 [Source:HGNC Symbol;Acc:HGNC:5102]	0.051	-4.28734	2.54295e-10	1.43471e-10	yes	down	0.41	0.02	0.41	0.02
ENSG00000225217	HSPA7	heat shock protein family A (Hsp70) member 7 [Source:HGNC Symbol;Acc:HGNC:5240]	0.051	-4.30691	0.00143556	0.000491803	yes	down	0.3	0	0.3	0
ENSG00000154262	ABCA6	ATP binding cassette subfamily A member 6 [Source:HGNC Symbol;Acc:HGNC:36]	0.052	-4.25686	1.43136e-239	7.15207e-239	yes	down	17.96	1.12	17.96	1.12
ENSG00000214357	NEURL1B	neuralized E3 ubiquitin protein ligase 1B [Source:HGNC Symbol;Acc:HGNC:35422]	0.052	-4.27432	1.51533e-165	5.45539e-165	yes	down	8.29	0.28	8.29	0.28
ENSG00000047648	ARHGAP6	Rho GTPase activating protein 6 [Source:HGNC Symbol;Acc:HGNC:676]	0.052	-4.2607	6.3987e-36	7.39503e-36	yes	down	2.7	0.15	2.7	0.15
ENSG00000261739	GOLGA8S	golgin A8 family member S [Source:HGNC Symbol;Acc:HGNC:44409]	0.052	-4.25375	0.000201649	7.61302e-05	yes	down	0.17	0.01	0.17	0.01
ENSG00000279670	AL359922.3		0.052	-4.25172	0.00182948	0.000619175	yes	down	0.34	0	0.34	0
ENSG00000264290	AC104564.4		0.052	-4.25172	0.00182948	0.000619175	yes	down	2.53	0	2.53	0
ENSG00000261488	AC128688.2		0.052	-4.25172	0.00182948	0.000619175	yes	down	0.29	0	0.29	0
ENSG00000259780	AC009065.1		0.052	-4.25172	0.00182948	0.000619175	yes	down	0.5	0	0.5	0
ENSG00000244300	GATA2-AS1	GATA2 antisense RNA 1 [Source:HGNC Symbol;Acc:HGNC:51108]	0.052	-4.25172	0.00182948	0.000619175	yes	down	0.37	0	0.37	0
ENSG00000242082	SLC5A4-AS1	SLC5A4 antisense RNA 1 [Source:HGNC Symbol;Acc:HGNC:53163]	0.052	-4.25172	0.00182948	0.000619175	yes	down	0.49	0	0.49	0
ENSG00000235964	FXYD6P2	FXYD domain containing ion transport regulator 6 pseudogene 2 [Source:HGNC Symbol;Acc:HGNC:4032]	0.052	-4.25172	0.00182948	0.000619175	yes	down	2.55	0	2.55	0
ENSG00000226426	AC012558.1		0.052	-4.25172	0.00182948	0.000619175	yes	down	1.8	0	1.8	0
ENSG00000279071	AC073592.3		0.052	-4.25172	0.00182948	0.000619175	yes	down	0.31	0	0.31	0
ENSG00000135269	TES	testin LIM domain protein [Source:HGNC Symbol;Acc:HGNC:14620]	0.052	-4.25172	0.00182948	0.000619175	yes	down	0.73	0	0.73	0
ENSG00000134827	TCN1	transcobalamin 1 [Source:HGNC Symbol;Acc:HGNC:11652]	0.052	-4.25172	0.00182948	0.000619175	yes	down	0.37	0	0.37	0
ENSG00000130224	LRCH2	leucine rich repeats and calponin homology domain containing 2 [Source:HGNC Symbol;Acc:HGNC:29292]	0.052	-4.25172	0.00182948	0.000619175	yes	down	0.1	0	0.1	0
ENSG00000095587	TLL2	tolloid like 2 [Source:HGNC Symbol;Acc:HGNC:11844]	0.052	-4.25172	0.00182948	0.000619175	yes	down	0.17	0	0.17	0
ENSG00000085831	TTC39A	tetratricopeptide repeat domain 39A [Source:HGNC Symbol;Acc:HGNC:18657]	0.052	-4.25172	0.00182948	0.000619175	yes	down	0.15	0	0.15	0
ENSG00000070193	FGF10	fibroblast growth factor 10 [Source:HGNC Symbol;Acc:HGNC:3666]	0.052	-4.25172	0.00182948	0.000619175	yes	down	0.28	0	0.28	0
ENSG00000056487	PHF21B	PHD finger protein 21B [Source:HGNC Symbol;Acc:HGNC:25161]	0.052	-4.25172	0.00182948	0.000619175	yes	down	0.29	0	0.29	0
ENSG00000158022	TRIM63	tripartite motif containing 63 [Source:HGNC Symbol;Acc:HGNC:16007]	0.052	-4.25172	0.00182948	0.000619175	yes	down	0.32	0	0.32	0
ENSG00000116774	OLFML3	olfactomedin like 3 [Source:HGNC Symbol;Acc:HGNC:24956]	0.053	-4.24904	7.81944e-116	2.08213e-115	yes	down	17	0.8	17	0.8
ENSG00000234983	AC010132.2		0.053	-4.24593	0.00187565	0.000634454	yes	down	0.62	0	0.62	0
ENSG00000274944	AL139260.3		0.053	-4.23137	0.00199632	0.000673925	yes	down	0.16	0	0.16	0
ENSG00000112984	KIF20A	kinesin family member 20A [Source:HGNC Symbol;Acc:HGNC:9787]	0.054	-4.20674	0	0	yes	down	129.89	6.74	129.89	6.74
ENSG00000164946	FREM1	FRAS1 related extracellular matrix 1 [Source:HGNC Symbol;Acc:HGNC:23399]	0.054	-4.20281	7.71673e-63	1.29746e-62	yes	down	3.66	0.39	3.66	0.39
ENSG00000267194	AC002546.1		0.054	-4.20777	3.67742e-22	3.11121e-22	yes	down	2.07	0.1	2.07	0.1
ENSG00000153902	LGI4	leucine rich repeat LGI family member 4 [Source:HGNC Symbol;Acc:HGNC:18712]	0.055	-4.19721	0	0	yes	down	37.91	2.04	37.91	2.04
ENSG00000277806	AC006213.4		0.055	-4.17771	1.90582e-05	7.91618e-06	yes	down	2.54	0.13	2.54	0.13
ENSG00000125551	PLGLB2	plasminogen-like B2 [Source:HGNC Symbol;Acc:HGNC:9073]	0.055	-4.19732	0.00230471	0.000772358	yes	down	0.36	0	0.36	0
ENSG00000164125	FAM198B	family with sequence similarity 198 member B [Source:HGNC Symbol;Acc:HGNC:25312]	0.056	-4.15871	0	0	yes	down	23.09	1.18	23.09	1.18
ENSG00000075218	GTSE1	G2 and S-phase expressed 1 [Source:HGNC Symbol;Acc:HGNC:13698]	0.056	-4.14957	0	0	yes	down	60.42	3.55	60.42	3.55
ENSG00000006747	SCIN	scinderin [Source:HGNC Symbol;Acc:HGNC:21695]	0.056	-4.15555	1.52141e-111	3.91127e-111	yes	down	7.95	0.26	7.95	0.26
ENSG00000101265	RASSF2	Ras association domain family member 2 [Source:HGNC Symbol;Acc:HGNC:9883]	0.056	-4.15218	2.33824e-13	1.49865e-13	yes	down	0.53	0.03	0.53	0.03
ENSG00000270617	URGCP-MRPS24	URGCP-MRPS24 readthrough [Source:HGNC Symbol;Acc:HGNC:49188]	0.056	-4.1701	0.00257954	0.000856977	yes	down	0.87	0	0.87	0
ENSG00000007968	E2F2	E2F transcription factor 2 [Source:HGNC Symbol;Acc:HGNC:3114]	0.057	-4.14406	4.41833e-145	1.40456e-144	yes	down	7.02	0.34	7.02	0.34
ENSG00000175305	CCNE2	cyclin E2 [Source:HGNC Symbol;Acc:HGNC:1590]	0.057	-4.12514	5.29776e-132	1.56268e-131	yes	down	12.68	0.87	12.68	0.87
ENSG00000146938	NLGN4X	neuroligin 4, X-linked [Source:HGNC Symbol;Acc:HGNC:14287]	0.057	-4.12946	2.04816e-32	2.2074e-32	yes	down	1.47	0.06	1.47	0.06
ENSG00000196748	CLPSL2	colipase like 2 [Source:HGNC Symbol;Acc:HGNC:21250]	0.057	-4.13924	3.88737e-17	2.85141e-17	yes	down	18.67	1.38	18.67	1.38
ENSG00000257743	MGAM2	maltase-glucoamylase 2 (putative) [Source:HGNC Symbol;Acc:HGNC:28101]	0.058	-4.11112	1.3117e-54	1.99463e-54	yes	down	1.59	0.08	1.59	0.08
ENSG00000248429	AC098679.1		0.058	-4.0991	6.72702e-31	6.98509e-31	yes	down	3.38	0.21	3.38	0.21
ENSG00000142677	IL22RA1	interleukin 22 receptor subunit alpha 1 [Source:HGNC Symbol;Acc:HGNC:13700]	0.058	-4.11565	1.18701e-20	9.6079e-21	yes	down	1.72	0.09	1.72	0.09
ENSG00000171840	NINJ2	ninjurin 2 [Source:HGNC Symbol;Acc:HGNC:7825]	0.058	-4.09971	3.48087e-05	1.4166e-05	yes	down	0.88	0.09	0.88	0.09
ENSG00000187151	ANGPTL5	angiopoietin like 5 [Source:HGNC Symbol;Acc:HGNC:19705]	0.058	-4.09971	3.48087e-05	1.4166e-05	yes	down	0.93	0.14	0.93	0.14
ENSG00000146021	KLHL3	kelch like family member 3 [Source:HGNC Symbol;Acc:HGNC:6354]	0.058	-4.09971	3.48087e-05	1.4166e-05	yes	down	0.13	0.03	0.13	0.03
ENSG00000170345	FOS	Fos proto-oncogene, AP-1 transcription factor subunit [Source:HGNC Symbol;Acc:HGNC:3796]	0.059	-4.07949	0	0	yes	down	285.35	14.38	285.35	14.38
ENSG00000148773	MKI67	marker of proliferation Ki-67 [Source:HGNC Symbol;Acc:HGNC:7107]	0.059	-4.09093	0	0	yes	down	71.35	4.88	71.35	4.88
ENSG00000157404	KIT	KIT proto-oncogene receptor tyrosine kinase [Source:HGNC Symbol;Acc:HGNC:6342]	0.06	-4.05532	2.15396e-41	2.74221e-41	yes	down	2.01	0.1	2.01	0.1
ENSG00000120251	GRIA2	glutamate ionotropic receptor AMPA type subunit 2 [Source:HGNC Symbol;Acc:HGNC:4572]	0.06	-4.05907	3.97331e-16	2.82752e-16	yes	down	1.34	0.05	1.34	0.05
ENSG00000260369	AC120024.1		0.06	-4.05522	1.957e-12	1.21478e-12	yes	down	2.51	0.19	2.51	0.19
ENSG00000117152	RGS4	regulator of G protein signaling 4 [Source:HGNC Symbol;Acc:HGNC:10000]	0.061	-4.03107	1.67142e-195	7.00667e-195	yes	down	35.77	1.07	35.77	1.07
ENSG00000162873	KLHDC8A	kelch domain containing 8A [Source:HGNC Symbol;Acc:HGNC:25573]	0.061	-4.03412	1.61655e-72	3.03615e-72	yes	down	7.79	1.16	7.79	1.16
ENSG00000077264	PAK3	p21 (RAC1) activated kinase 3 [Source:HGNC Symbol;Acc:HGNC:8592]	0.061	-4.03774	1.48491e-58	2.37542e-58	yes	down	2.63	0.19	2.63	0.19
ENSG00000284505	LYNX1	Ly6/neurotoxin 1 [Source:NCBI gene;Acc:66004]	0.061	-4.03161	5.74721e-05	2.28278e-05	yes	down	0.8	0.04	0.8	0.04
ENSG00000168481	LGI3	leucine rich repeat LGI family member 3 [Source:HGNC Symbol;Acc:HGNC:18711]	0.062	-4.01725	1.18635e-22	1.0171e-22	yes	down	1.65	0.09	1.65	0.09
ENSG00000236311	TLX1NB	TLX1 neighbor [Source:HGNC Symbol;Acc:HGNC:37183]	0.062	-4.00132	6.00934e-12	3.64391e-12	yes	down	2.46	0.11	2.46	0.11
ENSG00000215498	FAM230B	family with sequence similarity 230 member B (non-protein coding) [Source:HGNC Symbol;Acc:HGNC:32943]	0.062	-4.01352	2.01972e-05	8.37714e-06	yes	down	3.67	0.2	3.67	0.2
ENSG00000278897	AC020951.1		0.062	-4.01725	6.36987e-05	2.52021e-05	yes	down	0.41	0.02	0.41	0.02
ENSG00000172348	RCAN2	regulator of calcineurin 2 [Source:HGNC Symbol;Acc:HGNC:3041]	0.062	-4.01725	6.36987e-05	2.52021e-05	yes	down	0.27	0.02	0.27	0.02
ENSG00000234537	AL354751.1		0.062	-4.01725	6.36987e-05	2.52021e-05	yes	down	0.78	0.07	0.78	0.07
ENSG00000144406	UNC80	unc-80 homolog, NALCN activator [Source:HGNC Symbol;Acc:HGNC:26582]	0.063	-3.98317	2.92952e-120	8.03038e-120	yes	down	3.84	0.23	3.84	0.23
ENSG00000172020	GAP43	growth associated protein 43 [Source:HGNC Symbol;Acc:HGNC:4140]	0.063	-3.97903	3.74564e-32	4.01477e-32	yes	down	5.01	0.28	5.01	0.28
ENSG00000279595	AC126335.2		0.063	-3.99094	5.79233e-13	3.6577e-13	yes	down	0.6	0.03	0.6	0.03
ENSG00000150893	FREM2	FRAS1 related extracellular matrix protein 2 [Source:HGNC Symbol;Acc:HGNC:25396]	0.065	-3.94967	0	0	yes	down	31.42	1.8	31.42	1.8
ENSG00000185432	METTL7A	methyltransferase like 7A [Source:HGNC Symbol;Acc:HGNC:24550]	0.065	-3.93407	5.18262e-70	9.44783e-70	yes	down	7.07	0.25	7.07	0.25
ENSG00000240093	AC093627.3		0.065	-3.94807	3.86824e-18	2.92735e-18	yes	down	13.96	0.82	13.96	0.82
ENSG00000230319	AL022476.1		0.065	-3.94223	9.91594e-05	3.85136e-05	yes	down	0.43	0.02	0.43	0.02
ENSG00000228477	AL663070.1		0.066	-3.92979	5.07539e-08	2.54011e-08	yes	down	3.4	0.2	3.4	0.2
ENSG00000268738	HSFX2	heat shock transcription factor family, X-linked 2 [Source:HGNC Symbol;Acc:HGNC:32701]	0.066	-3.91379	2.9906e-05	1.22363e-05	yes	down	0.82	0.05	0.82	0.05
ENSG00000242198	AC008897.1		0.066	-3.92979	0.000116786	4.50042e-05	yes	down	9.51	0.56	9.51	0.56
ENSG00000184260	HIST2H2AC	histone cluster 2 H2A family member c [Source:HGNC Symbol;Acc:HGNC:4738]	0.066	-3.92979	0.000116786	4.50042e-05	yes	down	6.5	0.38	6.5	0.38
ENSG00000163331	DAPL1	death associated protein like 1 [Source:HGNC Symbol;Acc:HGNC:21490]	0.066	-3.92979	0.000116786	4.50042e-05	yes	down	2.78	0.16	2.78	0.16
ENSG00000228809	AL034428.1		0.066	-3.92979	0.000116786	4.50042e-05	yes	down	1.16	0.05	1.16	0.05
ENSG00000123453	SARDH	sarcosine dehydrogenase [Source:HGNC Symbol;Acc:HGNC:10536]	0.066	-3.92979	0.000116786	4.50042e-05	yes	down	0.27	0.02	0.27	0.02
ENSG00000158869	FCER1G	Fc fragment of IgE receptor Ig [Source:HGNC Symbol;Acc:HGNC:3611]	0.066	-3.92979	0.000116786	4.50042e-05	yes	down	2.7	0.14	2.7	0.14
ENSG00000266368	AC005410.2		0.066	-3.91068	0.000195619	7.39212e-05	yes	down	4.41	0.64	4.41	0.64
ENSG00000163808	KIF15	kinesin family member 15 [Source:HGNC Symbol;Acc:HGNC:17273]	0.067	-3.90911	0	0	yes	down	27.48	2.7	27.48	2.7
ENSG00000131747	TOP2A	topoisomerase (DNA) II alpha [Source:HGNC Symbol;Acc:HGNC:11989]	0.068	-3.87876	0	0	yes	down	100.69	12.41	100.69	12.41
ENSG00000222044	AL031587.1		0.068	-3.88398	6.78372e-33	7.40546e-33	yes	down	9.49	0.58	9.49	0.58
ENSG00000267272	LINC01140	long intergenic non-protein coding RNA 1140 [Source:HGNC Symbol;Acc:HGNC:27922]	0.068	-3.8732	3.42736e-09	1.82681e-09	yes	down	3.03	0.05	3.03	0.05
ENSG00000233672	RNASEH2B-AS1	RNASEH2B antisense RNA 1 [Source:HGNC Symbol;Acc:HGNC:39967]	0.068	-3.88398	9.16387e-08	4.51467e-08	yes	down	43	0.09	43	0.09
ENSG00000268592	RAET1E-AS1	RAET1E antisense RNA 1 [Source:NCBI gene;Acc:100652739]	0.068	-3.88491	0.000157282	5.99578e-05	yes	down	0.79	2.29	0.79	2.29
ENSG00000188488	SERPINA5	serpin family A member 5 [Source:HGNC Symbol;Acc:HGNC:8723]	0.069	-3.86188	0	0	yes	down	57.48	3.6	57.48	3.6
ENSG00000242808	SOX2-OT	SOX2 overlapping transcript [Source:HGNC Symbol;Acc:HGNC:20209]	0.069	-3.85761	7.24186e-81	1.45641e-80	yes	down	15.41	0.76	15.41	0.76
ENSG00000198033	TUBA3C	tubulin alpha 3c [Source:HGNC Symbol;Acc:HGNC:12408]	0.069	-3.85262	6.90547e-20	5.47283e-20	yes	down	3.4	0.22	3.4	0.22
ENSG00000138778	CENPE	centromere protein E [Source:HGNC Symbol;Acc:HGNC:1856]	0.07	-3.83475	0	0	yes	down	14.54	0.85	14.54	0.85
ENSG00000005513	SOX8	SRY-box 8 [Source:HGNC Symbol;Acc:HGNC:11203]	0.07	-3.83304	2.00322e-159	6.98227e-159	yes	down	12.96	0.83	12.96	0.83
ENSG00000007174	DNAH9	dynein axonemal heavy chain 9 [Source:HGNC Symbol;Acc:HGNC:2953]	0.07	-3.83161	2.63119e-58	4.20374e-58	yes	down	10.91	0.91	10.91	0.91
ENSG00000112280	COL9A1	collagen type IX alpha 1 chain [Source:HGNC Symbol;Acc:HGNC:2217]	0.07	-3.82979	2.29278e-43	3.00421e-43	yes	down	2.55	0.46	2.55	0.46
ENSG00000184144	CNTN2	contactin 2 [Source:HGNC Symbol;Acc:HGNC:2172]	0.07	-3.83668	1.6551e-07	8.02447e-08	yes	down	0.53	0.06	0.53	0.06
ENSG00000232611	AL683813.1		0.07	-3.83668	1.6551e-07	8.02447e-08	yes	down	5.69	0.03	5.69	0.03
ENSG00000267886	AC074135.1		0.07	-3.83668	1.6551e-07	8.02447e-08	yes	down	4.78	0.31	4.78	0.31
ENSG00000223442	TH2LCRR	T helper type 2 locus control region associated RNA [Source:HGNC Symbol;Acc:HGNC:40495]	0.07	-3.83668	0.000214508	8.07965e-05	yes	down	2.17	0.11	2.17	0.11
ENSG00000129757	CDKN1C	cyclin dependent kinase inhibitor 1C [Source:HGNC Symbol;Acc:HGNC:1786]	0.07	-3.83668	0.000214508	8.07965e-05	yes	down	0.47	0.05	0.47	0.05
ENSG00000246582	AC100861.1		0.07	-3.82993	0.000223849	8.41278e-05	yes	down	2.47	0.2	2.47	0.2
ENSG00000066279	ASPM	abnormal spindle microtubule assembly [Source:HGNC Symbol;Acc:HGNC:19048]	0.071	-3.82334	0	0	yes	down	36.94	2.82	36.94	2.82
ENSG00000183054	RGPD6	RANBP2-like and GRIP domain containing 6 [Source:HGNC Symbol;Acc:HGNC:32419]	0.071	-3.81031	3.8212e-138	1.16214e-137	yes	down	6.16	0.61	6.16	0.61
ENSG00000183508	FAM46C	family with sequence similarity 46 member C [Source:HGNC Symbol;Acc:HGNC:24712]	0.071	-3.81731	2.26834e-16	1.62571e-16	yes	down	0.64	0.04	0.64	0.04
ENSG00000225872	LINC01529	long intergenic non-protein coding RNA 1529 [Source:HGNC Symbol;Acc:HGNC:51268]	0.071	-3.81243	2.38985e-13	1.5312e-13	yes	down	1.63	0.1	1.63	0.1
ENSG00000273179	AC092535.4		0.071	-3.81243	2.38985e-13	1.5312e-13	yes	down	10.96	0.37	10.96	0.37
ENSG00000164626	KCNK5	potassium two pore domain channel subfamily K member 5 [Source:HGNC Symbol;Acc:HGNC:6280]	0.072	-3.78932	5.53561e-185	2.2039e-184	yes	down	12.7	0.82	12.7	0.82
ENSG00000166292	TMEM100	transmembrane protein 100 [Source:HGNC Symbol;Acc:HGNC:25607]	0.072	-3.79159	9.88418e-114	2.59114e-113	yes	down	20.6	1.19	20.6	1.19
ENSG00000114541	FRMD4B	FERM domain containing 4B [Source:HGNC Symbol;Acc:HGNC:24886]	0.072	-3.78777	2.99007e-07	1.42427e-07	yes	down	0.34	0.03	0.34	0.03
ENSG00000180998	GPR137C	G protein-coupled receptor 137C [Source:HGNC Symbol;Acc:HGNC:25445]	0.073	-3.77945	6.94128e-36	8.01463e-36	yes	down	2.28	0.16	2.28	0.16
ENSG00000127743	IL17B	interleukin 17B [Source:HGNC Symbol;Acc:HGNC:5982]	0.073	-3.77528	2.14699e-24	1.92029e-24	yes	down	13.08	0.86	13.08	0.86
ENSG00000069535	MAOB	monoamine oxidase B [Source:HGNC Symbol;Acc:HGNC:6834]	0.073	-3.76629	2.17088e-21	1.79941e-21	yes	down	2.08	0.14	2.08	0.14
ENSG00000161860	SYCE2	synaptonemal complex central element protein 2 [Source:HGNC Symbol;Acc:HGNC:27411]	0.073	-3.77109	4.66391e-10	2.60215e-10	yes	down	2.15	0.14	2.15	0.14
ENSG00000126562	WNK4	WNK lysine deficient protein kinase 4 [Source:HGNC Symbol;Acc:HGNC:14544]	0.074	-3.75864	0	0	yes	down	32.07	1.79	32.07	1.79
ENSG00000160678	S100A1	S100 calcium binding protein A1 [Source:HGNC Symbol;Acc:HGNC:10486]	0.074	-3.74942	0	0	yes	down	460.15	29.03	460.15	29.03
ENSG00000274956	UG0898H09	uncharacterized LOC643763 [Source:NCBI gene;Acc:643763]	0.074	-3.76268	7.64918e-13	4.80823e-13	yes	down	0.4	0.03	0.4	0.03
ENSG00000103740	ACSBG1	acyl-CoA synthetase bubblegum family member 1 [Source:HGNC Symbol;Acc:HGNC:29567]	0.074	-3.75168	5.27033e-09	2.78165e-09	yes	down	0.62	0.02	0.62	0.02
ENSG00000177301	KCNA2	potassium voltage-gated channel subfamily A member 2 [Source:HGNC Symbol;Acc:HGNC:6220]	0.075	-3.72887	4.52758e-273	2.58895e-272	yes	down	6.66	0.52	6.66	0.52
ENSG00000260585	AL359851.1		0.075	-3.73714	5.40278e-07	2.53173e-07	yes	down	0.28	0.02	0.28	0.02
ENSG00000084453	SLCO1A2	solute carrier organic anion transporter family member 1A2 [Source:HGNC Symbol;Acc:HGNC:10956]	0.075	-3.73714	0.000394683	0.000144665	yes	down	8.3	0.01	8.3	0.01
ENSG00000136155	SCEL	sciellin [Source:HGNC Symbol;Acc:HGNC:10573]	0.075	-3.73714	0.000394683	0.000144665	yes	down	0.24	0.02	0.24	0.02
ENSG00000243566	UPK3B	uroplakin 3B [Source:HGNC Symbol;Acc:HGNC:21444]	0.075	-3.73714	0.000394683	0.000144665	yes	down	1.51	0.04	1.51	0.04
ENSG00000261168	AL592424.1		0.075	-3.73714	0.000394683	0.000144665	yes	down	0.53	0.04	0.53	0.04
ENSG00000279530	AC092881.1		0.075	-3.73714	0.000394683	0.000144665	yes	down	0.29	0.02	0.29	0.02
ENSG00000129173	E2F8	E2F transcription factor 8 [Source:HGNC Symbol;Acc:HGNC:24727]	0.076	-3.716	9.29355e-147	3.00048e-146	yes	down	11.7	0.78	11.7	0.78
ENSG00000175785	PRIMA1	proline rich membrane anchor 1 [Source:HGNC Symbol;Acc:HGNC:18319]	0.076	-3.7268	2.53503e-137	7.68463e-137	yes	down	9.63	0.66	9.63	0.66
ENSG00000108984	MAP2K6	mitogen-activated protein kinase kinase 6 [Source:HGNC Symbol;Acc:HGNC:6846]	0.076	-3.72235	1.49132e-58	2.38466e-58	yes	down	5.64	1.01	5.64	1.01
ENSG00000229419	RALGAPA1P1	Ral GTPase activating protein catalytic alpha subunit 1 pseudogene 1 [Source:HGNC Symbol;Acc:HGNC:23203]	0.076	-3.71138	0.000195873	7.40096e-05	yes	down	0.12	0.01	0.12	0.01
ENSG00000011426	ANLN	anillin actin binding protein [Source:HGNC Symbol;Acc:HGNC:14082]	0.077	-3.70698	0	0	yes	down	100.49	6.98	100.49	6.98
ENSG00000126787	DLGAP5	DLG associated protein 5 [Source:HGNC Symbol;Acc:HGNC:16864]	0.077	-3.70268	1.43498e-306	9.2418e-306	yes	down	28.26	1.95	28.26	1.95
ENSG00000184347	SLIT3	slit guidance ligand 3 [Source:HGNC Symbol;Acc:HGNC:11087]	0.077	-3.69917	4.77675e-60	7.75136e-60	yes	down	2.55	0.17	2.55	0.17
ENSG00000178445	GLDC	glycine decarboxylase [Source:HGNC Symbol;Acc:HGNC:4313]	0.078	-3.67395	1.61503e-66	2.83317e-66	yes	down	14.04	1.19	14.04	1.19
ENSG00000165895	ARHGAP42	Rho GTPase activating protein 42 [Source:HGNC Symbol;Acc:HGNC:26545]	0.078	-3.68467	3.84013e-33	4.21558e-33	yes	down	1.53	0.11	1.53	0.11
ENSG00000216775	AL109918.1		0.078	-3.67395	1.30907e-14	8.80251e-15	yes	down	1.15	0.55	1.15	0.55
ENSG00000046653	GPM6B	glycoprotein M6B [Source:HGNC Symbol;Acc:HGNC:4461]	0.079	-3.66628	6.49907e-197	2.75547e-196	yes	down	14	1.13	14	1.13
ENSG00000152253	SPC25	SPC25, NDC80 kinetochore complex component [Source:HGNC Symbol;Acc:HGNC:24031]	0.079	-3.65732	9.08889e-132	2.67249e-131	yes	down	29.85	2.29	29.85	2.29
ENSG00000255690	TRIL	TLR4 interactor with leucine rich repeats [Source:HGNC Symbol;Acc:HGNC:22200]	0.079	-3.66097	1.22457e-129	3.56411e-129	yes	down	6.78	0.48	6.78	0.48
ENSG00000018236	CNTN1	contactin 1 [Source:HGNC Symbol;Acc:HGNC:2171]	0.079	-3.65771	1.27357e-42	1.65073e-42	yes	down	2.66	0.2	2.66	0.2
ENSG00000154258	ABCA9	ATP binding cassette subfamily A member 9 [Source:HGNC Symbol;Acc:HGNC:39]	0.079	-3.66395	1.4441e-32	1.56134e-32	yes	down	3.7	0.27	3.7	0.27
ENSG00000186847	KRT14	keratin 14 [Source:HGNC Symbol;Acc:HGNC:6416]	0.079	-3.65771	3.82421e-22	3.23393e-22	yes	down	7.43	0.83	7.43	0.83
ENSG00000014257	ACPP	acid phosphatase, prostate [Source:HGNC Symbol;Acc:HGNC:125]	0.079	-3.66675	2.6961e-09	1.44366e-09	yes	down	2.35	0.14	2.35	0.14
ENSG00000158014	SLC30A2	solute carrier family 30 member 2 [Source:HGNC Symbol;Acc:HGNC:11013]	0.08	-3.63786	1.74951e-74	3.33809e-74	yes	down	6.58	0.46	6.58	0.46
ENSG00000263874	LINC00672	long intergenic non-protein coding RNA 672 [Source:HGNC Symbol;Acc:HGNC:44353]	0.08	-3.65007	0.000651503	0.000233152	yes	down	0.18	0.01	0.18	0.01
ENSG00000238286	SLC35E1P1	solute carrier family 35 member E1 pseudogene 1 [Source:HGNC Symbol;Acc:HGNC:42046]	0.081	-3.63023	1.76436e-06	7.9495e-07	yes	down	2.11	0.15	2.11	0.15
ENSG00000249773	AC092647.5		0.081	-3.62244	1.91674e-06	8.60587e-07	yes	down	0.85	0.06	0.85	0.06
ENSG00000235674	LDHAP2	lactate dehydrogenase A pseudogene 2 [Source:HGNC Symbol;Acc:HGNC:6537]	0.081	-3.61955	4.83675e-05	1.9356e-05	yes	down	1.27	0.09	1.27	0.09
ENSG00000183580	FBXL7	F-box and leucine rich repeat protein 7 [Source:HGNC Symbol;Acc:HGNC:13604]	0.081	-3.63023	0.000727373	0.000259058	yes	down	0.22	0.03	0.22	0.03
ENSG00000230982	DSTNP1	destrin, actin depolymerizing factor pseudogene 1 [Source:HGNC Symbol;Acc:HGNC:23769]	0.081	-3.63023	0.000727373	0.000259058	yes	down	3.29	0.24	3.29	0.24
ENSG00000113389	NPR3	natriuretic peptide receptor 3 [Source:HGNC Symbol;Acc:HGNC:7945]	0.082	-3.61305	1.55223e-65	2.69632e-65	yes	down	3.1	0.28	3.1	0.28
ENSG00000197977	ELOVL2	ELOVL fatty acid elongase 2 [Source:HGNC Symbol;Acc:HGNC:14416]	0.083	-3.59421	1.62141e-189	6.5606e-189	yes	down	12.64	0.94	12.64	0.94
ENSG00000160862	AZGP1	alpha-2-glycoprotein 1, zinc-binding [Source:HGNC Symbol;Acc:HGNC:910]	0.083	-3.58862	4.91962e-112	1.26824e-111	yes	down	31.15	2.04	31.15	2.04
ENSG00000113205	PCDHB3	protocadherin beta 3 [Source:HGNC Symbol;Acc:HGNC:8688]	0.083	-3.59387	2.27597e-30	2.33849e-30	yes	down	2.33	0.17	2.33	0.17
ENSG00000189057	FAM111B	family with sequence similarity 111 member B [Source:HGNC Symbol;Acc:HGNC:24200]	0.084	-3.57509	5.02287e-191	2.0547e-190	yes	down	15.18	1.13	15.18	1.13
ENSG00000253174	AC009630.2		0.084	-3.56725	1.92525e-20	1.54791e-20	yes	down	7.8	0.59	7.8	0.59
ENSG00000135324	MRAP2	melanocortin 2 receptor accessory protein 2 [Source:HGNC Symbol;Acc:HGNC:21232]	0.084	-3.58186	2.18317e-18	1.66399e-18	yes	down	2.23	0.17	2.23	0.17
ENSG00000223812	AC125608.1		0.084	-3.56538	3.8786e-18	2.9346e-18	yes	down	7.28	0.5	7.28	0.5
ENSG00000229891	LINC01315	long intergenic non-protein coding RNA 1315 [Source:HGNC Symbol;Acc:HGNC:50513]	0.084	-3.57364	4.46248e-11	2.60985e-11	yes	down	4.55	0.36	4.55	0.36
ENSG00000130829	DUSP9	dual specificity phosphatase 9 [Source:HGNC Symbol;Acc:HGNC:3076]	0.084	-3.57364	3.18814e-06	1.40766e-06	yes	down	0.55	0.04	0.55	0.04
ENSG00000171320	ESCO2	establishment of sister chromatid cohesion N-acetyltransferase 2 [Source:HGNC Symbol;Acc:HGNC:27230]	0.085	-3.55794	8.42124e-103	2.04624e-102	yes	down	10.64	0.68	10.64	0.68
ENSG00000143196	DPT	dermatopontin [Source:HGNC Symbol;Acc:HGNC:3011]	0.085	-3.55428	1.26633e-15	8.84422e-16	yes	down	2.33	0.18	2.33	0.18
ENSG00000131094	C1QL1	complement C1q like 1 [Source:HGNC Symbol;Acc:HGNC:24182]	0.086	-3.54015	1.22434e-141	3.81392e-141	yes	down	34.83	2.68	34.83	2.68
ENSG00000188404	SELL	selectin L [Source:HGNC Symbol;Acc:HGNC:10720]	0.086	-3.53769	2.48404e-61	4.08795e-61	yes	down	6.98	0.8	6.98	0.8
ENSG00000278023	RDM1	RAD52 motif containing 1 [Source:HGNC Symbol;Acc:HGNC:19950]	0.086	-3.53465	2.25134e-15	1.5592e-15	yes	down	4.34	0.48	4.34	0.48
ENSG00000101938	CHRDL1	chordin like 1 [Source:HGNC Symbol;Acc:HGNC:29861]	0.087	-3.51557	0	0	yes	down	68.57	5.05	68.57	5.05
ENSG00000170891	CYTL1	cytokine like 1 [Source:HGNC Symbol;Acc:HGNC:24435]	0.087	-3.52123	3.14299e-85	6.59891e-85	yes	down	29.25	2.28	29.25	2.28
ENSG00000226040	AC005740.1		0.087	-3.52196	1.39907e-59	2.25752e-59	yes	down	15.01	0.49	15.01	0.49
ENSG00000154080	CHST9	carbohydrate sulfotransferase 9 [Source:HGNC Symbol;Acc:HGNC:19898]	0.087	-3.51475	5.75972e-06	2.49485e-06	yes	down	0.26	0.01	0.26	0.01
ENSG00000087085	ACHE	acetylcholinesterase (Cartwright blood group) [Source:HGNC Symbol;Acc:HGNC:108]	0.087	-3.51475	0.00134246	0.000461521	yes	down	0.27	0.03	0.27	0.03
ENSG00000102468	HTR2A	5-hydroxytryptamine receptor 2A [Source:HGNC Symbol;Acc:HGNC:5293]	0.087	-3.51475	0.00134246	0.000461521	yes	down	0.9	0.01	0.9	0.01
ENSG00000254343	AC091563.1		0.087	-3.51475	0.00134246	0.000461521	yes	down	1.08	0.07	1.08	0.07
ENSG00000259366	AC108449.2		0.087	-3.51475	0.00134246	0.000461521	yes	down	2.08	0.16	2.08	0.16
ENSG00000260948	AL390195.2		0.087	-3.51475	0.00134246	0.000461521	yes	down	0.33	0.03	0.33	0.03
ENSG00000271964	AC090948.1		0.087	-3.51475	0.00134246	0.000461521	yes	down	2.1	0.17	2.1	0.17
ENSG00000118193	KIF14	kinesin family member 14 [Source:HGNC Symbol;Acc:HGNC:19181]	0.088	-3.51394	0	0	yes	down	12.72	1.01	12.72	1.01
ENSG00000143341	HMCN1	hemicentin 1 [Source:HGNC Symbol;Acc:HGNC:19194]	0.088	-3.50942	0	0	yes	down	109.8	16.91	109.8	16.91
ENSG00000137812	KNL1	kinetochore scaffold 1 [Source:HGNC Symbol;Acc:HGNC:24054]	0.088	-3.50167	5.22058e-287	3.17546e-286	yes	down	16.93	1.63	16.93	1.63
ENSG00000277156	AL589743.5		0.088	-3.50943	1.22971e-08	6.3791e-09	yes	down	2.33	0.18	2.33	0.18
ENSG00000102384	CENPI	centromere protein I [Source:HGNC Symbol;Acc:HGNC:3968]	0.089	-3.49012	6.01608e-142	1.88194e-141	yes	down	17.19	1.14	17.19	1.14
ENSG00000172404	DNAJB7	DnaJ heat shock protein family (Hsp40) member B7 [Source:HGNC Symbol;Acc:HGNC:24986]	0.089	-3.48264	4.20951e-06	1.84094e-06	yes	down	0.51	0.04	0.51	0.04
ENSG00000188375	H3F3C	H3 histone family member 3C [Source:HGNC Symbol;Acc:HGNC:33164]	0.089	-3.48683	0.00154595	0.00052787	yes	down	0.72	0.06	0.72	0.06
ENSG00000206028	Z99774.1		0.09	-3.47761	5.83309e-09	3.06997e-09	yes	down	0.81	0.07	0.81	0.07
ENSG00000168079	SCARA5	scavenger receptor class A member 5 [Source:HGNC Symbol;Acc:HGNC:28701]	0.091	-3.46422	5.42887e-173	2.03311e-172	yes	down	13.01	1.04	13.01	1.04
ENSG00000114547	ROPN1B	rhophilin associated tail protein 1B [Source:HGNC Symbol;Acc:HGNC:31927]	0.091	-3.45697	1.71219e-104	4.21819e-104	yes	down	53	4.41	53	4.41
ENSG00000138606	SHF	Src homology 2 domain containing F [Source:HGNC Symbol;Acc:HGNC:25116]	0.091	-3.46331	1.08236e-31	1.14594e-31	yes	down	8.69	0.37	8.69	0.37
ENSG00000115896	PLCL1	phospholipase C like 1 [Source:HGNC Symbol;Acc:HGNC:9063]	0.091	-3.4603	6.45673e-21	5.27439e-21	yes	down	0.86	0.07	0.86	0.07
ENSG00000117724	CENPF	centromere protein F [Source:HGNC Symbol;Acc:HGNC:1857]	0.092	-3.44606	0	0	yes	down	165.3	17.65	165.3	17.65
ENSG00000113368	LMNB1	lamin B1 [Source:HGNC Symbol;Acc:HGNC:6637]	0.092	-3.44436	0	0	yes	down	97.18	8.24	97.18	8.24
ENSG00000137804	NUSAP1	nucleolar and spindle associated protein 1 [Source:HGNC Symbol;Acc:HGNC:18538]	0.092	-3.44117	0	0	yes	down	171.82	12.87	171.82	12.87
ENSG00000183715	OPCML	opioid binding protein/cell adhesion molecule like [Source:HGNC Symbol;Acc:HGNC:8143]	0.092	-3.44252	4.03964e-12	2.46722e-12	yes	down	3.36	0.09	3.36	0.09
ENSG00000259080	AC074091.1		0.092	-3.44944	6.84028e-06	2.94508e-06	yes	down	0.78	0.06	0.78	0.06
ENSG00000144668	ITGA9	integrin subunit alpha 9 [Source:HGNC Symbol;Acc:HGNC:6145]	0.093	-3.42578	0	0	yes	down	42.01	3.6	42.01	3.6
ENSG00000175130	MARCKSL1	MARCKS like 1 [Source:HGNC Symbol;Acc:HGNC:7142]	0.093	-3.4318	0	0	yes	down	857.14	71.14	857.14	71.14
ENSG00000107807	TLX1	T-cell leukemia homeobox 1 [Source:HGNC Symbol;Acc:HGNC:5056]	0.093	-3.43187	1.19546e-281	7.16606e-281	yes	down	35.32	2.53	35.32	2.53
ENSG00000168772	CXXC4	CXXC finger protein 4 [Source:HGNC Symbol;Acc:HGNC:24593]	0.093	-3.42621	3.8049e-16	2.71027e-16	yes	down	0.76	0.06	0.76	0.06
ENSG00000164128	NPY1R	neuropeptide Y receptor Y1 [Source:HGNC Symbol;Acc:HGNC:7956]	0.093	-3.43229	8.94341e-08	4.40897e-08	yes	down	0.79	0.05	0.79	0.05
ENSG00000250240	AC008840.1		0.093	-3.42548	0.00208865	0.000702928	yes	down	1.66	0.08	1.66	0.08
ENSG00000101447	FAM83D	family with sequence similarity 83 member D [Source:HGNC Symbol;Acc:HGNC:16122]	0.094	-3.41612	0	0	yes	down	63.58	5.32	63.58	5.32
ENSG00000241106	HLA-DOB	major histocompatibility complex, class II, DO beta [Source:HGNC Symbol;Acc:HGNC:4937]	0.094	-3.41028	2.14873e-36	2.50822e-36	yes	down	8.24	0.69	8.24	0.69
ENSG00000261266	AC008870.3		0.094	-3.40487	0.00230441	0.000772328	yes	down	1.46	0.12	1.46	0.12
ENSG00000160307	S100B	S100 calcium binding protein B [Source:HGNC Symbol;Acc:HGNC:10500]	0.095	-3.40121	0	0	yes	down	1567.67	133.31	1567.67	133.31
ENSG00000283374	TXNRD3NB	thioredoxin reductase 3 neighbor [Source:HGNC Symbol;Acc:HGNC:33870]	0.095	-3.38922	1.87774e-05	7.80477e-06	yes	down	2.08	0.18	2.08	0.18
ENSG00000281969	AL592158.1		0.095	-3.38922	1.87774e-05	7.80477e-06	yes	down	0.25	0.02	0.25	0.02
ENSG00000162997	PRORSD1P	prolyl-tRNA synthetase associated domain containing 1, pseudogene [Source:HGNC Symbol;Acc:HGNC:34379]	0.095	-3.38922	1.87774e-05	7.80477e-06	yes	down	0.8	0.18	0.8	0.18
ENSG00000170011	MYRIP	myosin VIIA and Rab interacting protein [Source:HGNC Symbol;Acc:HGNC:19156]	0.095	-3.38922	1.87774e-05	7.80477e-06	yes	down	0.32	0.02	0.32	0.02
ENSG00000272203	AC004775.1		0.095	-3.38922	1.87774e-05	7.80477e-06	yes	down	2.2	0.19	2.2	0.19
ENSG00000278991	AC090181.3		0.095	-3.38922	0.00248077	0.000826079	yes	down	0.42	0.04	0.42	0.04
ENSG00000270558	AC025449.1		0.095	-3.38922	0.00248077	0.000826079	yes	down	2.08	0.18	2.08	0.18
ENSG00000256282	AC112694.1		0.095	-3.38922	0.00248077	0.000826079	yes	down	0.79	0.16	0.79	0.16
ENSG00000272948	AP001412.1		0.095	-3.38922	0.00248077	0.000826079	yes	down	1.2	0.1	1.2	0.1
ENSG00000231252	AC099792.1		0.095	-3.38922	0.00248077	0.000826079	yes	down	0.3	0.02	0.3	0.02
ENSG00000224184	MIR3681HG	MIR3681 host gene [Source:HGNC Symbol;Acc:HGNC:52001]	0.095	-3.38922	0.00248077	0.000826079	yes	down	2.61	0.16	2.61	0.16
ENSG00000182511	FES	FES proto-oncogene, tyrosine kinase [Source:HGNC Symbol;Acc:HGNC:3657]	0.095	-3.38922	0.00248077	0.000826079	yes	down	0.96	0.02	0.96	0.02
ENSG00000099834	CDHR5	cadherin related family member 5 [Source:HGNC Symbol;Acc:HGNC:7521]	0.095	-3.38922	0.00248077	0.000826079	yes	down	0.16	0.02	0.16	0.02
ENSG00000237649	KIFC1	kinesin family member C1 [Source:HGNC Symbol;Acc:HGNC:6389]	0.096	-3.3874	0	0	yes	down	61.95	5.18	61.95	5.18
ENSG00000274825	AL023803.2		0.096	-3.38791	0.00249607	0.000830357	yes	down	1.45	0.12	1.45	0.12
ENSG00000129195	PIMREG	PICALM interacting mitotic regulator [Source:HGNC Symbol;Acc:HGNC:25483]	0.097	-3.36411	2.25318e-268	1.26892e-267	yes	down	56.01	4.62	56.01	4.62
ENSG00000174871	CNIH2	cornichon family AMPA receptor auxiliary protein 2 [Source:HGNC Symbol;Acc:HGNC:28744]	0.097	-3.36134	1.45849e-112	3.78348e-112	yes	down	28.96	2.3	28.96	2.3
ENSG00000035664	DAPK2	death associated protein kinase 2 [Source:HGNC Symbol;Acc:HGNC:2675]	0.097	-3.36929	4.1838e-07	1.97468e-07	yes	down	1.02	0.28	1.02	0.28
ENSG00000009790	TRAF3IP3	TRAF3 interacting protein 3 [Source:HGNC Symbol;Acc:HGNC:30766]	0.097	-3.35913	1.76988e-05	7.37459e-06	yes	down	0.94	0.04	0.94	0.04
ENSG00000138160	KIF11	kinesin family member 11 [Source:HGNC Symbol;Acc:HGNC:6388]	0.098	-3.35563	0	0	yes	down	33.5	3.1	33.5	3.1
ENSG00000204518	AADACL4	arylacetamide deacetylase like 4 [Source:HGNC Symbol;Acc:HGNC:32038]	0.098	-3.34482	6.13909e-19	4.74621e-19	yes	down	3.52	0.31	3.52	0.31
ENSG00000196296	ATP2A1	ATPase sarcoplasmic/endoplasmic reticulum Ca2+ transporting 1 [Source:HGNC Symbol;Acc:HGNC:811]	0.098	-3.34482	3.92172e-13	2.49253e-13	yes	down	1.57	0.38	1.57	0.38
ENSG00000181227	DLSTP1	dihydrolipoamide S-succinyltransferase pseudogene 1 [Source:HGNC Symbol;Acc:HGNC:2912]	0.098	-3.35605	2.55662e-09	1.37095e-09	yes	down	1.9	0.17	1.9	0.17
ENSG00000242299	AC073861.1		0.098	-3.35666	0.00177689	0.000603131	yes	down	3.09	0.27	3.09	0.27
ENSG00000260404	AC110079.1		0.098	-3.35012	0.00269861	0.000894139	yes	down	0.13	0.01	0.13	0.01
ENSG00000101057	MYBL2	MYB proto-oncogene like 2 [Source:HGNC Symbol;Acc:HGNC:7548]	0.099	-3.33382	0	0	yes	down	74	6.7	74	6.7
ENSG00000048740	CELF2	CUGBP Elav-like family member 2 [Source:HGNC Symbol;Acc:HGNC:2550]	0.099	-3.33833	1.35102e-305	8.64129e-305	yes	down	16.44	1.32	16.44	1.32
ENSG00000139174	PRICKLE1	prickle planar cell polarity protein 1 [Source:HGNC Symbol;Acc:HGNC:17019]	0.099	-3.335	3.8637e-42	4.96985e-42	yes	down	2.38	0.53	2.38	0.53
ENSG00000169860	P2RY1	purinergic receptor P2Y1 [Source:HGNC Symbol;Acc:HGNC:8539]	0.099	-3.33067	5.34184e-32	5.70757e-32	yes	down	1.24	0.11	1.24	0.11
ENSG00000159860	TCAF2P1	TRPM8 channel associated factor 2 pseudogene 1 [Source:HGNC Symbol;Acc:HGNC:33603]	0.1	-3.32633	3.02703e-25	2.77133e-25	yes	down	2.92	0.26	2.92	0.26
ENSG00000120054	CPN1	carboxypeptidase N subunit 1 [Source:HGNC Symbol;Acc:HGNC:2312]	0.1	-3.3221	3.38741e-05	1.38008e-05	yes	down	1.45	0.06	1.45	0.06
ENSG00000183535	COL18A1-AS1	COL18A1 antisense RNA 1 [Source:HGNC Symbol;Acc:HGNC:23132]	0.1	-3.3221	3.38741e-05	1.38008e-05	yes	down	0.48	0.04	0.48	0.04
ENSG00000234779	AL450003.2		0.1	-3.3221	3.38741e-05	1.38008e-05	yes	down	4.69	0.4	4.69	0.4
ENSG00000273802	HIST1H2BG	histone cluster 1 H2B family member g [Source:HGNC Symbol;Acc:HGNC:4746]	0.1	-3.3221	3.38741e-05	1.38008e-05	yes	down	0.8	0.07	0.8	0.07
ENSG00000114166	KAT2B	lysine acetyltransferase 2B [Source:HGNC Symbol;Acc:HGNC:8638]	0.101	-3.31416	0	0	yes	down	82.59	7.4	82.59	7.4
ENSG00000166803	PCLAF	PCNA clamp associated factor [Source:HGNC Symbol;Acc:HGNC:28961]	0.101	-3.30752	4.56902e-94	1.05055e-93	yes	down	21.62	2.43	21.62	2.43
ENSG00000153253	SCN3A	sodium voltage-gated channel alpha subunit 3 [Source:HGNC Symbol;Acc:HGNC:10590]	0.101	-3.30325	5.64202e-22	4.74743e-22	yes	down	0.95	0.08	0.95	0.08
ENSG00000258101	AC010173.1		0.101	-3.30483	1.9737e-16	1.41837e-16	yes	down	3.36	0.3	3.36	0.3
ENSG00000081842	PCDHA6	protocadherin alpha 6 [Source:HGNC Symbol;Acc:HGNC:8672]	0.101	-3.30622	5.92511e-09	3.11796e-09	yes	down	0.52	0.06	0.52	0.06
ENSG00000120738	EGR1	early growth response 1 [Source:HGNC Symbol;Acc:HGNC:3238]	0.102	-3.2917	0	0	yes	down	404.55	36.64	404.55	36.64
ENSG00000149212	SESN3	sestrin 3 [Source:HGNC Symbol;Acc:HGNC:23060]	0.102	-3.29114	1.55842e-270	8.8569e-270	yes	down	8.65	0.9	8.65	0.9
ENSG00000158859	ADAMTS4	ADAM metallopeptidase with thrombospondin type 1 motif 4 [Source:HGNC Symbol;Acc:HGNC:220]	0.102	-3.28631	7.57396e-190	3.07798e-189	yes	down	6.56	0.49	6.56	0.49
ENSG00000051341	POLQ	DNA polymerase theta [Source:HGNC Symbol;Acc:HGNC:9186]	0.102	-3.28956	3.68962e-145	1.17391e-144	yes	down	5.78	0.51	5.78	0.51
ENSG00000081479	LRP2	LDL receptor related protein 2 [Source:HGNC Symbol;Acc:HGNC:6694]	0.102	-3.29206	1.05593e-123	2.96661e-123	yes	down	5.45	0.62	5.45	0.62
ENSG00000184486	POU3F2	POU class 3 homeobox 2 [Source:HGNC Symbol;Acc:HGNC:9215]	0.102	-3.29053	1.03419e-121	2.87728e-121	yes	down	7.01	0.64	7.01	0.64
ENSG00000100156	SLC16A8	solute carrier family 16 member 8 [Source:HGNC Symbol;Acc:HGNC:16270]	0.102	-3.29236	2.05767e-14	1.37345e-14	yes	down	4.12	0.2	4.12	0.2
ENSG00000259442	AC105339.2		0.102	-3.29902	5.11241e-07	2.40171e-07	yes	down	1.81	0.17	1.81	0.17
ENSG00000038427	VCAN	versican [Source:HGNC Symbol;Acc:HGNC:2464]	0.103	-3.28208	0	0	yes	down	194.28	20.95	194.28	20.95
ENSG00000188783	PRELP	proline and arginine rich end leucine rich repeat protein [Source:HGNC Symbol;Acc:HGNC:9357]	0.103	-3.2859	1.06555e-97	2.51524e-97	yes	down	4.72	0.43	4.72	0.43
ENSG00000274021	AC024909.3		0.103	-3.28143	2.00657e-91	4.50242e-91	yes	down	12.2	1.12	12.2	1.12
ENSG00000174371	EXO1	exonuclease 1 [Source:HGNC Symbol;Acc:HGNC:3511]	0.104	-3.26584	4.329e-218	1.97486e-217	yes	down	18.53	1.96	18.53	1.96
ENSG00000161682	FAM171A2	family with sequence similarity 171 member A2 [Source:HGNC Symbol;Acc:HGNC:30480]	0.104	-3.26198	1.59246e-26	1.50075e-26	yes	down	2.45	0.22	2.45	0.22
ENSG00000124766	SOX4	SRY-box 4 [Source:HGNC Symbol;Acc:HGNC:11200]	0.105	-3.24684	0	0	yes	down	22.7	2.14	22.7	2.14
ENSG00000080986	NDC80	NDC80, kinetochore complex component [Source:HGNC Symbol;Acc:HGNC:16909]	0.105	-3.2469	1.48336e-158	5.13185e-158	yes	down	27.03	2.54	27.03	2.54
ENSG00000183780	SLC35F3	solute carrier family 35 member F3 [Source:HGNC Symbol;Acc:HGNC:23616]	0.105	-3.25172	9.12527e-07	4.21349e-07	yes	down	0.57	0.05	0.57	0.05
ENSG00000196562	SULF2	sulfatase 2 [Source:HGNC Symbol;Acc:HGNC:20392]	0.105	-3.25172	9.12527e-07	4.21349e-07	yes	down	0.41	0.21	0.41	0.21
ENSG00000169918	OTUD7A	OTU deubiquitinase 7A [Source:HGNC Symbol;Acc:HGNC:20718]	0.105	-3.25532	5.92859e-05	2.35231e-05	yes	down	0.31	0.01	0.31	0.01
ENSG00000183230	CTNNA3	catenin alpha 3 [Source:HGNC Symbol;Acc:HGNC:2511]	0.105	-3.25172	6.10569e-05	2.41974e-05	yes	down	9.34	0.01	9.34	0.01
ENSG00000265912	AC037487.1		0.105	-3.25172	6.10569e-05	2.41974e-05	yes	down	0.43	0.04	0.43	0.04
ENSG00000270533	CR382285.1		0.105	-3.25172	6.10569e-05	2.41974e-05	yes	down	0.79	0.07	0.79	0.07
ENSG00000183044	ABAT	4-aminobutyrate aminotransferase [Source:HGNC Symbol;Acc:HGNC:23]	0.106	-3.23791	4.58664e-183	1.80486e-182	yes	down	11.38	1.21	11.38	1.21
ENSG00000272720	AL022322.1		0.107	-3.23062	1.88421e-58	3.01161e-58	yes	down	10.14	1.05	10.14	1.05
ENSG00000215483	LINC00598	long intergenic non-protein coding RNA 598 [Source:HGNC Symbol;Acc:HGNC:42770]	0.107	-3.22046	1.50692e-25	1.39126e-25	yes	down	2.76	0.29	2.76	0.29
ENSG00000270136	MINOS1-NBL1	MINOS1-NBL1 readthrough [Source:HGNC Symbol;Acc:HGNC:48338]	0.107	-3.23048	6.40298e-13	4.03646e-13	yes	down	4.01	0.57	4.01	0.57
ENSG00000061337	LZTS1	leucine zipper tumor suppressor 1 [Source:HGNC Symbol;Acc:HGNC:13861]	0.108	-3.21175	0	0	yes	down	47.4	4.6	47.4	4.6
ENSG00000185565	LSAMP	limbic system-associated membrane protein [Source:HGNC Symbol;Acc:HGNC:6705]	0.108	-3.21182	6.63619e-261	3.61162e-260	yes	down	20.6	3.41	20.6	3.41
ENSG00000058404	CAMK2B	calcium/calmodulin dependent protein kinase II beta [Source:HGNC Symbol;Acc:HGNC:1461]	0.108	-3.21519	2.54601e-08	1.29529e-08	yes	down	1.29	0.06	1.29	0.06
ENSG00000259316	AC087632.1		0.109	-3.20117	2.14303e-121	5.94895e-121	yes	down	146.27	13.7	146.27	13.7
ENSG00000116329	OPRD1	opioid receptor delta 1 [Source:HGNC Symbol;Acc:HGNC:8153]	0.109	-3.20345	7.03106e-69	1.2638e-68	yes	down	2.03	0.2	2.03	0.2
ENSG00000237978	KCNMB2-AS1	KCNMB2 antisense RNA 1 [Source:HGNC Symbol;Acc:HGNC:51409]	0.109	-3.20281	1.62705e-06	7.35133e-07	yes	down	6.06	0.59	6.06	0.59
ENSG00000249306	LINC01411	long intergenic non-protein coding RNA 1411 [Source:HGNC Symbol;Acc:HGNC:50703]	0.109	-3.20281	1.62705e-06	7.35133e-07	yes	down	0.68	0.07	0.68	0.07
ENSG00000178999	AURKB	aurora kinase B [Source:HGNC Symbol;Acc:HGNC:11390]	0.11	-3.18231	1.16019e-217	5.28622e-217	yes	down	73.8	7.15	73.8	7.15
ENSG00000148735	PLEKHS1	pleckstrin homology domain containing S1 [Source:HGNC Symbol;Acc:HGNC:26285]	0.11	-3.18016	1.7838e-52	2.64236e-52	yes	down	4.88	0.57	4.88	0.57
ENSG00000261499	AC233699.1		0.11	-3.18375	5.49854e-09	2.89963e-09	yes	down	5.27	0.34	5.27	0.34
ENSG00000284196	AL158064.2		0.11	-3.18302	0.000105506	4.08732e-05	yes	down	0.24	0.02	0.24	0.02
ENSG00000251158	AC131392.2		0.11	-3.18662	0.00135939	0.000466953	yes	down	0.15	0.02	0.15	0.02
ENSG00000198768	APCDD1L	APC down-regulated 1 like [Source:HGNC Symbol;Acc:HGNC:26892]	0.111	-3.16497	0	0	yes	down	123.32	12.66	123.32	12.66
ENSG00000196081	ZNF724	zinc finger protein 724 [Source:HGNC Symbol;Acc:HGNC:32460]	0.111	-3.17782	7.16288e-14	4.69686e-14	yes	down	1.8	0.3	1.8	0.3
ENSG00000281195	AC007878.1		0.111	-3.17771	4.5121e-08	2.26398e-08	yes	down	1.35	0.13	1.35	0.13
ENSG00000139219	COL2A1	collagen type II alpha 1 chain [Source:HGNC Symbol;Acc:HGNC:2200]	0.111	-3.17771	0.000109936	4.25095e-05	yes	down	2.21	0.03	2.21	0.03
ENSG00000166148	AVPR1A	arginine vasopressin receptor 1A [Source:HGNC Symbol;Acc:HGNC:895]	0.111	-3.17771	0.000109936	4.25095e-05	yes	down	0.41	0.02	0.41	0.02
ENSG00000171126	KCNG3	potassium voltage-gated channel modifier subfamily G member 3 [Source:HGNC Symbol;Acc:HGNC:18306]	0.111	-3.17771	0.000109936	4.25095e-05	yes	down	0.27	0.03	0.27	0.03
ENSG00000279699	AC004264.3		0.111	-3.17771	0.000109936	4.25095e-05	yes	down	0.62	0.06	0.62	0.06
ENSG00000198826	ARHGAP11A	Rho GTPase activating protein 11A [Source:HGNC Symbol;Acc:HGNC:15783]	0.112	-3.1597	0	0	yes	down	28.75	8.26	28.75	8.26
ENSG00000131477	RAMP2	receptor activity modifying protein 2 [Source:HGNC Symbol;Acc:HGNC:9844]	0.112	-3.16135	9.8025e-47	1.35049e-46	yes	down	25.36	2.7	25.36	2.7
ENSG00000179314	WSCD1	WSC domain containing 1 [Source:HGNC Symbol;Acc:HGNC:29060]	0.112	-3.15352	1.27049e-17	9.46649e-18	yes	down	1.43	0.16	1.43	0.16
ENSG00000117318	ID3	inhibitor of DNA binding 3, HLH protein [Source:HGNC Symbol;Acc:HGNC:5362]	0.113	-3.1516	0	0	yes	down	165.28	16.46	165.28	16.46
ENSG00000109805	NCAPG	non-SMC condensin I complex subunit G [Source:HGNC Symbol;Acc:HGNC:24304]	0.113	-3.14916	0	0	yes	down	20.58	3.51	20.58	3.51
ENSG00000111199	TRPV4	transient receptor potential cation channel subfamily V member 4 [Source:HGNC Symbol;Acc:HGNC:18083]	0.113	-3.14991	4.94991e-290	3.05576e-289	yes	down	28.04	2.81	28.04	2.81
ENSG00000230847	AC044797.1		0.113	-3.14406	3.2943e-06	1.45246e-06	yes	down	3.29	0.33	3.29	0.33
ENSG00000169851	PCDH7	protocadherin 7 [Source:HGNC Symbol;Acc:HGNC:8659]	0.114	-3.13728	0	0	yes	down	18.13	2.19	18.13	2.19
ENSG00000135476	ESPL1	extra spindle pole bodies like 1, separase [Source:HGNC Symbol;Acc:HGNC:16856]	0.114	-3.13472	0	0	yes	down	47.54	5.75	47.54	5.75
ENSG00000145757	SPATA9	spermatogenesis associated 9 [Source:HGNC Symbol;Acc:HGNC:22988]	0.114	-3.13299	0.000154532	5.89817e-05	yes	down	64.6	0.21	64.6	0.21
ENSG00000171848	RRM2	ribonucleotide reductase regulatory subunit M2 [Source:HGNC Symbol;Acc:HGNC:10452]	0.115	-3.11601	0	0	yes	down	211.34	11.11	211.34	11.11
ENSG00000106278	PTPRZ1	protein tyrosine phosphatase, receptor type Z1 [Source:HGNC Symbol;Acc:HGNC:9685]	0.116	-3.10464	0	0	yes	down	118.17	15.61	118.17	15.61
ENSG00000229588	AL390115.1		0.116	-3.11157	7.56845e-27	7.17439e-27	yes	down	3.44	1.48	3.44	1.48
ENSG00000186185	KIF18B	kinesin family member 18B [Source:HGNC Symbol;Acc:HGNC:27102]	0.117	-3.08928	0	0	yes	down	38.83	4.01	38.83	4.01
ENSG00000065328	MCM10	minichromosome maintenance 10 replication initiation factor [Source:HGNC Symbol;Acc:HGNC:18043]	0.117	-3.09971	4.96589e-124	1.40256e-123	yes	down	10.04	0.85	10.04	0.85
ENSG00000080493	SLC4A4	solute carrier family 4 member 4 [Source:HGNC Symbol;Acc:HGNC:11030]	0.117	-3.09971	9.77379e-14	6.36516e-14	yes	down	0.7	0.05	0.7	0.05
ENSG00000100628	ASB2	ankyrin repeat and SOCS box containing 2 [Source:HGNC Symbol;Acc:HGNC:16012]	0.117	-3.09971	3.32741e-12	2.04126e-12	yes	down	1.38	0.14	1.38	0.14
ENSG00000232133	IMPDH1P10	inosine monophosphate dehydrogenase 1 pseudogene 10 [Source:HGNC Symbol;Acc:HGNC:33965]	0.117	-3.08933	0.00011479	4.43038e-05	yes	down	0.73	0.08	0.73	0.08
ENSG00000150281	CTF1	cardiotrophin 1 [Source:HGNC Symbol;Acc:HGNC:2499]	0.117	-3.09971	0.000197682	7.46629e-05	yes	down	0.64	0.07	0.64	0.07
ENSG00000279141	LINC01451	long intergenic non-protein coding RNA 1451 [Source:NCBI gene;Acc:401561]	0.117	-3.09971	0.000197682	7.46629e-05	yes	down	0.28	0.1	0.28	0.1
ENSG00000090889	KIF4A	kinesin family member 4A [Source:HGNC Symbol;Acc:HGNC:13339]	0.118	-3.07893	0	0	yes	down	32.61	3.52	32.61	3.52
ENSG00000204252	HLA-DOA	major histocompatibility complex, class II, DO alpha [Source:HGNC Symbol;Acc:HGNC:4936]	0.118	-3.08327	1.99706e-283	1.20684e-282	yes	down	26.43	2.91	26.43	2.91
ENSG00000134121	CHL1	cell adhesion molecule L1 like [Source:HGNC Symbol;Acc:HGNC:1939]	0.119	-3.06919	0	0	yes	down	22.89	2.97	22.89	2.97
ENSG00000121440	PDZRN3	PDZ domain containing ring finger 3 [Source:HGNC Symbol;Acc:HGNC:17704]	0.119	-3.07606	1.03141e-244	5.24515e-244	yes	down	18.48	2.78	18.48	2.78
ENSG00000143228	NUF2	NUF2, NDC80 kinetochore complex component [Source:HGNC Symbol;Acc:HGNC:14621]	0.119	-3.06689	1.24255e-239	6.21699e-239	yes	down	46.3	4.59	46.3	4.59
ENSG00000165480	SKA3	spindle and kinetochore associated complex subunit 3 [Source:HGNC Symbol;Acc:HGNC:20262]	0.119	-3.06582	1.39416e-99	3.31618e-99	yes	down	14.86	2.22	14.86	2.22
ENSG00000135643	KCNMB4	potassium calcium-activated channel subfamily M regulatory beta subunit 4 [Source:HGNC Symbol;Acc:HGNC:6289]	0.119	-3.06495	3.72279e-22	3.14888e-22	yes	down	1.31	0.14	1.31	0.14
ENSG00000248668	OXCT1-AS1	OXCT1 antisense RNA 1 [Source:HGNC Symbol;Acc:HGNC:40423]	0.119	-3.07057	7.02794e-06	3.02413e-06	yes	down	2.41	0.09	2.41	0.09
ENSG00000167900	TK1	thymidine kinase 1 [Source:HGNC Symbol;Acc:HGNC:11830]	0.12	-3.06347	0	0	yes	down	256.31	32.37	256.31	32.37
ENSG00000110876	SELPLG	selectin P ligand [Source:HGNC Symbol;Acc:HGNC:10722]	0.121	-3.04526	7.14214e-19	5.51023e-19	yes	down	2.77	0.32	2.77	0.32
ENSG00000272108	AC244517.1		0.121	-3.04526	9.15072e-06	3.90238e-06	yes	down	0.68	0.07	0.68	0.07
ENSG00000122966	CIT	citron rho-interacting serine/threonine kinase [Source:HGNC Symbol;Acc:HGNC:1985]	0.122	-3.03836	0	0	yes	down	31.53	2.72	31.53	2.72
ENSG00000169562	GJB1	gap junction protein beta 1 [Source:HGNC Symbol;Acc:HGNC:4283]	0.122	-3.03215	9.47938e-26	8.78231e-26	yes	down	5.11	0.56	5.11	0.56
ENSG00000010319	SEMA3G	semaphorin 3G [Source:HGNC Symbol;Acc:HGNC:30400]	0.122	-3.03412	7.98734e-16	5.62276e-16	yes	down	1.54	0.1	1.54	0.1
ENSG00000170439	METTL7B	methyltransferase like 7B [Source:HGNC Symbol;Acc:HGNC:28276]	0.122	-3.03831	5.22755e-13	3.30779e-13	yes	down	2.74	0.29	2.74	0.29
ENSG00000138131	LOXL4	lysyl oxidase like 4 [Source:HGNC Symbol;Acc:HGNC:17171]	0.122	-3.03412	1.23144e-08	6.38719e-09	yes	down	0.61	0.07	0.61	0.07
ENSG00000168078	PBK	PDZ binding kinase [Source:HGNC Symbol;Acc:HGNC:18282]	0.123	-3.02798	3.46769e-278	2.05878e-277	yes	down	47.39	5.95	47.39	5.95
ENSG00000082196	C1QTNF3	C1q and TNF related 3 [Source:HGNC Symbol;Acc:HGNC:14326]	0.123	-3.02376	2.14481e-56	3.35186e-56	yes	down	10.32	1.12	10.32	1.12
ENSG00000105707	HPN	hepsin [Source:HGNC Symbol;Acc:HGNC:5155]	0.123	-3.02494	4.15014e-17	3.04234e-17	yes	down	2.34	0.26	2.34	0.26
ENSG00000229186	ADAM1A	ADAM metallopeptidase domain 1A (pseudogene) [Source:HGNC Symbol;Acc:HGNC:187]	0.123	-3.02433	2.63417e-05	1.08387e-05	yes	down	0.6	0.07	0.6	0.07
ENSG00000176890	TYMS	thymidylate synthetase [Source:HGNC Symbol;Acc:HGNC:12441]	0.124	-3.01134	0	0	yes	down	166.4	21.39	166.4	21.39
ENSG00000154099	DNAAF1	dynein axonemal assembly factor 1 [Source:HGNC Symbol;Acc:HGNC:30539]	0.124	-3.01725	9.12577e-13	5.72481e-13	yes	down	1.83	0.27	1.83	0.27
ENSG00000241549	GUSBP2	glucuronidase, beta pseudogene 2 [Source:HGNC Symbol;Acc:HGNC:18792]	0.124	-3.01541	6.60843e-10	3.65529e-10	yes	down	2.2	0.24	2.2	0.24
ENSG00000176927	EFCAB5	EF-hand calcium binding domain 5 [Source:HGNC Symbol;Acc:HGNC:24801]	0.124	-3.01725	4.39677e-07	2.07231e-07	yes	down	3.44	0.67	3.44	0.67
ENSG00000231628	AL133406.2		0.124	-3.01725	0.000354885	0.000130725	yes	down	0.88	0.1	0.88	0.1
ENSG00000230224	PHBP9	prohibitin pseudogene 9 [Source:HGNC Symbol;Acc:HGNC:39288]	0.124	-3.01725	0.000354885	0.000130725	yes	down	1.48	0.16	1.48	0.16
ENSG00000224138	AC000123.1		0.124	-3.01725	0.000354885	0.000130725	yes	down	3.39	0.38	3.39	0.38
ENSG00000187902	SHISA7	shisa family member 7 [Source:HGNC Symbol;Acc:HGNC:35409]	0.124	-3.01725	0.000354885	0.000130725	yes	down	0.22	0.02	0.22	0.02
ENSG00000188921	HACD4	3-hydroxyacyl-CoA dehydratase 4 [Source:HGNC Symbol;Acc:HGNC:20920]	0.124	-3.01005	0.000360444	0.000132684	yes	down	0.1	0.01	0.1	0.01
ENSG00000126785	RHOJ	ras homolog family member J [Source:HGNC Symbol;Acc:HGNC:688]	0.125	-2.99679	2.41073e-291	1.50067e-290	yes	down	19.03	3	19.03	3
ENSG00000125740	FOSB	FosB proto-oncogene, AP-1 transcription factor subunit [Source:HGNC Symbol;Acc:HGNC:3797]	0.125	-3.00433	2.34198e-92	5.28049e-92	yes	down	8.57	1.3	8.57	1.3
ENSG00000181544	FANCB	Fanconi anemia complementation group B [Source:HGNC Symbol;Acc:HGNC:3583]	0.125	-3.00018	2.42209e-15	1.67465e-15	yes	down	1.46	0.17	1.46	0.17
ENSG00000198300	PEG3	paternally expressed 3 [Source:HGNC Symbol;Acc:HGNC:8826]	0.125	-3.00444	5.69864e-09	3.00303e-09	yes	down	3.19	1.83	3.19	1.83
ENSG00000145386	CCNA2	cyclin A2 [Source:HGNC Symbol;Acc:HGNC:1578]	0.126	-2.99062	0	0	yes	down	41.08	4.63	41.08	4.63
ENSG00000235138	AL445931.1		0.126	-2.98868	1.62214e-05	6.77872e-06	yes	down	0.65	0.07	0.65	0.07
ENSG00000162063	CCNF	cyclin F [Source:HGNC Symbol;Acc:HGNC:1591]	0.127	-2.98161	0	0	yes	down	22.8	2.56	22.8	2.56
ENSG00000139354	GAS2L3	growth arrest specific 2 like 3 [Source:HGNC Symbol;Acc:HGNC:27475]	0.127	-2.97678	4.93916e-203	2.12803e-202	yes	down	20.86	2.1	20.86	2.1
ENSG00000156970	BUB1B	BUB1 mitotic checkpoint serine/threonine kinase B [Source:HGNC Symbol;Acc:HGNC:1149]	0.128	-2.9631	0	0	yes	down	40.95	5.7	40.95	5.7
ENSG00000259683	AC243562.2		0.128	-2.96104	3.4108e-152	1.13873e-151	yes	down	4.38	0.56	4.38	0.56
ENSG00000240240	BX664727.3		0.128	-2.96099	1.71346e-15	1.19178e-15	yes	down	4.53	0.32	4.53	0.32
ENSG00000204380	PKP4-AS1	PKP4 antisense RNA 1 [Source:HGNC Symbol;Acc:HGNC:52580]	0.128	-2.96762	0.000395399	0.000144857	yes	down	0.66	0.02	0.66	0.02
ENSG00000140534	TICRR	TOPBP1 interacting checkpoint and replication regulator [Source:HGNC Symbol;Acc:HGNC:28704]	0.129	-2.95647	8.0665e-203	3.47143e-202	yes	down	12.12	1.36	12.12	1.36
ENSG00000157322	CLEC18A	C-type lectin domain family 18 member A [Source:HGNC Symbol;Acc:HGNC:30388]	0.129	-2.95617	4.66017e-173	1.74699e-172	yes	down	13.78	1.6	13.78	1.6
ENSG00000142731	PLK4	polo like kinase 4 [Source:HGNC Symbol;Acc:HGNC:11397]	0.129	-2.95776	2.20034e-110	5.61016e-110	yes	down	14.45	1.3	14.45	1.3
ENSG00000118432	CNR1	cannabinoid receptor 1 [Source:HGNC Symbol;Acc:HGNC:2159]	0.129	-2.95363	2.80163e-21	2.31399e-21	yes	down	1.67	0.15	1.67	0.15
ENSG00000262304	AC027796.3		0.129	-2.95015	6.23756e-10	3.45529e-10	yes	down	0.55	0.06	0.55	0.06
ENSG00000230267	HERC2P4	hect domain and RLD 2 pseudogene 4 [Source:HGNC Symbol;Acc:HGNC:4872]	0.129	-2.9552	9.5716e-07	4.41028e-07	yes	down	2.25	0.24	2.25	0.24
ENSG00000235927	NEXN-AS1	NEXN antisense RNA 1 [Source:HGNC Symbol;Acc:HGNC:31983]	0.129	-2.95541	2.24617e-05	9.28431e-06	yes	down	6.09	0.07	6.09	0.07
ENSG00000271699	SNX29P2	sorting nexin 29 pseudogene 2 [Source:HGNC Symbol;Acc:HGNC:31914]	0.129	-2.94936	0.000965272	0.000338062	yes	down	1.24	0.14	1.24	0.14
ENSG00000228716	DHFR	dihydrofolate reductase [Source:HGNC Symbol;Acc:HGNC:2861]	0.13	-2.94595	0	0	yes	down	42.91	6.28	42.91	6.28
ENSG00000044524	EPHA3	EPH receptor A3 [Source:HGNC Symbol;Acc:HGNC:3387]	0.13	-2.93854	0	0	yes	down	21.81	2.99	21.81	2.99
ENSG00000164107	HAND2	heart and neural crest derivatives expressed 2 [Source:HGNC Symbol;Acc:HGNC:4808]	0.13	-2.94145	7.05453e-101	1.69315e-100	yes	down	14.37	2.37	14.37	2.37
ENSG00000145861	C1QTNF2	C1q and TNF related 2 [Source:HGNC Symbol;Acc:HGNC:14325]	0.13	-2.94561	9.30936e-46	1.26338e-45	yes	down	6.12	0.71	6.12	0.71
ENSG00000187546	AGMO	alkylglycerol monooxygenase [Source:HGNC Symbol;Acc:HGNC:33784]	0.13	-2.94359	1.77505e-18	1.35654e-18	yes	down	2.27	0.26	2.27	0.26
ENSG00000122952	ZWINT	ZW10 interacting kinetochore protein [Source:HGNC Symbol;Acc:HGNC:13195]	0.131	-2.93425	0	0	yes	down	109.85	13.82	109.85	13.82
ENSG00000050438	SLC4A8	solute carrier family 4 member 8 [Source:HGNC Symbol;Acc:HGNC:11034]	0.131	-2.93077	7.9471e-72	1.48436e-71	yes	down	5.95	0.33	5.95	0.33
ENSG00000130052	STARD8	StAR related lipid transfer domain containing 8 [Source:HGNC Symbol;Acc:HGNC:19161]	0.131	-2.93407	1.82823e-55	2.81225e-55	yes	down	4.28	0.85	4.28	0.85
ENSG00000109047	RCVRN	recoverin [Source:HGNC Symbol;Acc:HGNC:9937]	0.131	-2.92979	4.39469e-22	3.70961e-22	yes	down	6.84	1.13	6.84	1.13
ENSG00000276672	AL161891.1		0.131	-2.93753	2.26e-18	1.72184e-18	yes	down	1.14	0.13	1.14	0.13
ENSG00000154736	ADAMTS5	ADAM metallopeptidase with thrombospondin type 1 motif 5 [Source:HGNC Symbol;Acc:HGNC:221]	0.131	-2.92979	1.65382e-10	9.412e-11	yes	down	0.3	0.04	0.3	0.04
ENSG00000280057	AL022069.2		0.131	-2.92979	0.000635841	0.000227941	yes	down	0.5	0.06	0.5	0.06
ENSG00000280010	AP001350.2		0.131	-2.92979	0.000635841	0.000227941	yes	down	0.93	0.11	0.93	0.11
ENSG00000084710	EFR3B	EFR3 homolog B [Source:HGNC Symbol;Acc:HGNC:29155]	0.132	-2.92004	2.61564e-165	9.40756e-165	yes	down	6.96	0.81	6.96	0.81
ENSG00000185697	MYBL1	MYB proto-oncogene like 1 [Source:HGNC Symbol;Acc:HGNC:7547]	0.132	-2.92327	6.5571e-142	2.04946e-141	yes	down	10.6	1.48	10.6	1.48
ENSG00000266964	FXYD1	FXYD domain containing ion transport regulator 1 [Source:HGNC Symbol;Acc:HGNC:4025]	0.132	-2.91832	5.82199e-27	5.53436e-27	yes	down	26.83	6.07	26.83	6.07
ENSG00000273275	AC017083.3		0.132	-2.92306	4.64382e-20	3.69218e-20	yes	down	13.03	1.54	13.03	1.54
ENSG00000138182	KIF20B	kinesin family member 20B [Source:HGNC Symbol;Acc:HGNC:7212]	0.133	-2.91278	0	0	yes	down	17.68	2.37	17.68	2.37
ENSG00000140451	PIF1	PIF1 5'-to-3' DNA helicase [Source:HGNC Symbol;Acc:HGNC:26220]	0.133	-2.90649	5.68431e-121	1.57207e-120	yes	down	26.31	4.26	26.31	4.26
ENSG00000129810	SGO1	shugoshin 1 [Source:HGNC Symbol;Acc:HGNC:25088]	0.133	-2.91031	7.50547e-90	1.65518e-89	yes	down	12.56	2.26	12.56	2.26
ENSG00000255408	PCDHA3	protocadherin alpha 3 [Source:HGNC Symbol;Acc:HGNC:8669]	0.133	-2.90856	3.62527e-31	3.78547e-31	yes	down	2	0.23	2	0.23
ENSG00000249731	AC126768.3		0.133	-2.90584	5.19391e-27	4.94869e-27	yes	down	26.99	3.23	26.99	3.23
ENSG00000100399	CHADL	chondroadherin like [Source:HGNC Symbol;Acc:HGNC:25165]	0.134	-2.90379	1.76344e-62	2.95165e-62	yes	down	8.46	0.97	8.46	0.97
ENSG00000108387	SEPT4	septin 4 [Source:HGNC Symbol;Acc:HGNC:9165]	0.134	-2.9044	4.37243e-55	6.6954e-55	yes	down	14.72	1.82	14.72	1.82
ENSG00000119630	PGF	placental growth factor [Source:HGNC Symbol;Acc:HGNC:8893]	0.134	-2.90405	3.74383e-45	5.03488e-45	yes	down	8.91	1.02	8.91	1.02
ENSG00000111348	ARHGDIB	Rho GDP dissociation inhibitor beta [Source:HGNC Symbol;Acc:HGNC:679]	0.134	-2.90379	4.78916e-19	3.71026e-19	yes	down	8.59	0.82	8.59	0.82
ENSG00000273079	GRIN2B	glutamate ionotropic receptor NMDA type subunit 2B [Source:HGNC Symbol;Acc:HGNC:4586]	0.134	-2.89941	5.7336e-09	3.01974e-09	yes	down	0.07	0.01	0.07	0.01
ENSG00000088325	TPX2	TPX2, microtubule nucleation factor [Source:HGNC Symbol;Acc:HGNC:1249]	0.135	-2.88903	0	0	yes	down	147.42	17.8	147.42	17.8
ENSG00000159674	SPON2	spondin 2 [Source:HGNC Symbol;Acc:HGNC:11253]	0.135	-2.89163	1.20217e-305	7.70241e-305	yes	down	82.11	9.77	82.11	9.77
ENSG00000092421	SEMA6A	semaphorin 6A [Source:HGNC Symbol;Acc:HGNC:10738]	0.135	-2.88787	5.72567e-65	9.84935e-65	yes	down	81.14	0.86	81.14	0.86
ENSG00000138336	TET1	tet methylcytosine dioxygenase 1 [Source:HGNC Symbol;Acc:HGNC:29484]	0.135	-2.88398	3.90074e-21	3.21395e-21	yes	down	0.65	0.08	0.65	0.08
ENSG00000279659	AL451064.2		0.135	-2.88398	2.38619e-06	1.06405e-06	yes	down	1.07	0.13	1.07	0.13
ENSG00000257225	AC079601.1		0.135	-2.8916	0.000786628	0.000278934	yes	down	0.3	0.04	0.3	0.04
ENSG00000142945	KIF2C	kinesin family member 2C [Source:HGNC Symbol;Acc:HGNC:6393]	0.136	-2.87914	0	0	yes	down	58.42	7.59	58.42	7.59
ENSG00000119403	PHF19	PHD finger protein 19 [Source:HGNC Symbol;Acc:HGNC:24566]	0.136	-2.87378	0	0	yes	down	127.87	14.3	127.87	14.3
ENSG00000078098	FAP	fibroblast activation protein alpha [Source:HGNC Symbol;Acc:HGNC:3590]	0.136	-2.87794	1.70259e-254	8.96456e-254	yes	down	39.67	6.27	39.67	6.27
ENSG00000011465	DCN	decorin [Source:HGNC Symbol;Acc:HGNC:2705]	0.136	-2.87408	4.9752e-81	1.00273e-80	yes	down	17.51	1.88	17.51	1.88
ENSG00000159784	FAM131B	family with sequence similarity 131 member B [Source:HGNC Symbol;Acc:HGNC:22202]	0.136	-2.8804	3.33552e-33	3.66487e-33	yes	down	2.72	0.31	2.72	0.31
ENSG00000135905	DOCK10	dedicator of cytokinesis 10 [Source:HGNC Symbol;Acc:HGNC:23479]	0.137	-2.87273	0	0	yes	down	23.79	2.1	23.79	2.1
ENSG00000167552	TUBA1A	tubulin alpha 1a [Source:HGNC Symbol;Acc:HGNC:20766]	0.137	-2.87204	0	0	yes	down	267.42	33.38	267.42	33.38
ENSG00000121152	NCAPH	non-SMC condensin I complex subunit H [Source:HGNC Symbol;Acc:HGNC:1112]	0.137	-2.87251	1.40783e-274	8.1377e-274	yes	down	50.04	6.92	50.04	6.92
ENSG00000186193	SAPCD2	suppressor APC domain containing 2 [Source:HGNC Symbol;Acc:HGNC:28055]	0.137	-2.86896	1.14555e-261	6.27108e-261	yes	down	22.26	2.73	22.26	2.73
ENSG00000086300	SNX10	sorting nexin 10 [Source:HGNC Symbol;Acc:HGNC:14974]	0.137	-2.87029	3.49737e-238	1.74285e-237	yes	down	33.11	4.14	33.11	4.14
ENSG00000186871	ERCC6L	ERCC excision repair 6 like, spindle assembly checkpoint helicase [Source:HGNC Symbol;Acc:HGNC:20794]	0.137	-2.87271	2.45867e-71	4.56028e-71	yes	down	5.32	0.65	5.32	0.65
ENSG00000205838	TTC23L	tetratricopeptide repeat domain 23 like [Source:HGNC Symbol;Acc:HGNC:26355]	0.137	-2.86839	5.06697e-05	2.02382e-05	yes	down	0.6	0.58	0.6	0.58
ENSG00000273249	BX649632.1		0.137	-2.86839	5.06697e-05	2.02382e-05	yes	down	2.02	0.39	2.02	0.39
ENSG00000133026	MYH10	myosin heavy chain 10 [Source:HGNC Symbol;Acc:HGNC:7568]	0.138	-2.85698	0	0	yes	down	85.28	13.36	85.28	13.36
ENSG00000170624	SGCD	sarcoglycan delta [Source:HGNC Symbol;Acc:HGNC:10807]	0.138	-2.85498	2.3033e-112	5.96253e-112	yes	down	9.75	2.16	9.75	2.16
ENSG00000118322	ATP10B	ATPase phospholipid transporting 10B (putative) [Source:HGNC Symbol;Acc:HGNC:13543]	0.138	-2.85374	3.87453e-91	8.66771e-91	yes	down	7.07	1.43	7.07	1.43
ENSG00000225670	CADM3-AS1	CADM3 antisense RNA 1 [Source:HGNC Symbol;Acc:HGNC:40812]	0.138	-2.86005	8.04467e-22	6.74776e-22	yes	down	1.29	0.16	1.29	0.16
ENSG00000157470	FAM81A	family with sequence similarity 81 member A [Source:HGNC Symbol;Acc:HGNC:28379]	0.138	-2.86052	1.15758e-20	9.37992e-21	yes	down	2.66	0.43	2.66	0.43
ENSG00000139329	LUM	lumican [Source:HGNC Symbol;Acc:HGNC:6724]	0.139	-2.84386	2.2494e-265	1.25351e-264	yes	down	52.47	7.54	52.47	7.54
ENSG00000108001	EBF3	early B-cell factor 3 [Source:HGNC Symbol;Acc:HGNC:19087]	0.139	-2.84498	1.26773e-243	6.41191e-243	yes	down	28.73	3.53	28.73	3.53
ENSG00000111247	RAD51AP1	RAD51 associated protein 1 [Source:HGNC Symbol;Acc:HGNC:16956]	0.139	-2.84387	7.87245e-95	1.81683e-94	yes	down	22.84	3.56	22.84	3.56
ENSG00000178882	RFLNA	refilin A [Source:HGNC Symbol;Acc:HGNC:27051]	0.139	-2.85035	8.6667e-10	4.76404e-10	yes	down	2.28	0.17	2.28	0.17
ENSG00000206711	Y_RNA	Y RNA [Source:RFAM;Acc:RF00019]	0.139	-2.84339	3.8629e-06	1.69473e-06	yes	down	13.37	1.67	13.37	1.67
ENSG00000049246	PER3	period circadian clock 3 [Source:HGNC Symbol;Acc:HGNC:8847]	0.14	-2.83171	3.00273e-224	1.41134e-223	yes	down	12.65	1.75	12.65	1.75
ENSG00000139734	DIAPH3	diaphanous related formin 3 [Source:HGNC Symbol;Acc:HGNC:15480]	0.14	-2.83276	4.35576e-143	1.37295e-142	yes	down	10.05	1.29	10.05	1.29
ENSG00000121621	KIF18A	kinesin family member 18A [Source:HGNC Symbol;Acc:HGNC:29441]	0.14	-2.83328	1.52364e-99	3.62183e-99	yes	down	9.19	1.15	9.19	1.15
ENSG00000175697	GPR156	G protein-coupled receptor 156 [Source:HGNC Symbol;Acc:HGNC:20844]	0.14	-2.83668	7.29188e-18	5.47595e-18	yes	down	1.5	0.16	1.5	0.16
ENSG00000259774	AC243562.3		0.14	-2.84004	4.01709e-06	1.7603e-06	yes	down	1.53	0.19	1.53	0.19
ENSG00000154928	EPHB1	EPH receptor B1 [Source:HGNC Symbol;Acc:HGNC:3392]	0.14	-2.83668	4.1774e-06	1.82732e-06	yes	down	0.32	0.07	0.32	0.07
ENSG00000160472	TMEM190	transmembrane protein 190 [Source:HGNC Symbol;Acc:HGNC:29632]	0.14	-2.83668	0.0011365	0.00039454	yes	down	2.26	0.28	2.26	0.28
ENSG00000224046	AC005076.1		0.14	-2.83668	0.0011365	0.00039454	yes	down	1.45	0.18	1.45	0.18
ENSG00000280106	AC008555.8		0.14	-2.83668	0.0011365	0.00039454	yes	down	0.38	0.05	0.38	0.05
ENSG00000156802	ATAD2	ATPase family, AAA domain containing 2 [Source:HGNC Symbol;Acc:HGNC:30123]	0.141	-2.8286	0	0	yes	down	27.27	3.43	27.27	3.43
ENSG00000113163	COL4A3BP	collagen type IV alpha 3 binding protein [Source:HGNC Symbol;Acc:HGNC:2205]	0.141	-2.82472	0	0	yes	down	174.95	21.24	174.95	21.24
ENSG00000169679	BUB1	BUB1 mitotic checkpoint serine/threonine kinase [Source:HGNC Symbol;Acc:HGNC:1148]	0.142	-2.81473	0	0	yes	down	33.29	4.13	33.29	4.13
ENSG00000169607	CKAP2L	cytoskeleton associated protein 2 like [Source:HGNC Symbol;Acc:HGNC:26877]	0.142	-2.82103	0	0	yes	down	24.62	3.54	24.62	3.54
ENSG00000101096	NFATC2	nuclear factor of activated T-cells 2 [Source:HGNC Symbol;Acc:HGNC:7776]	0.142	-2.81798	0	0	yes	down	207.46	24.34	207.46	24.34
ENSG00000188906	LRRK2	leucine rich repeat kinase 2 [Source:HGNC Symbol;Acc:HGNC:18618]	0.142	-2.81213	2.03912e-272	1.16243e-271	yes	down	17.45	2.09	17.45	2.09
ENSG00000079931	MOXD1	monooxygenase DBH like 1 [Source:HGNC Symbol;Acc:HGNC:21063]	0.143	-2.80197	2.19488e-288	1.34163e-287	yes	down	32.36	6.81	32.36	6.81
ENSG00000103355	PRSS33	protease, serine 33 [Source:HGNC Symbol;Acc:HGNC:30405]	0.143	-2.80426	1.93177e-18	1.4751e-18	yes	down	3.44	0.42	3.44	0.42
ENSG00000196104	SPOCK3	SPARC/osteonectin, cwcv and kazal like domains proteoglycan 3 [Source:HGNC Symbol;Acc:HGNC:13565]	0.143	-2.80426	3.00631e-08	1.52239e-08	yes	down	1.2	0.15	1.2	0.15
ENSG00000170231	FABP6	fatty acid binding protein 6 [Source:HGNC Symbol;Acc:HGNC:3561]	0.143	-2.80426	8.92398e-05	3.47997e-05	yes	down	2.84	0.27	2.84	0.27
ENSG00000204929	AC007389.1		0.143	-2.80426	8.92398e-05	3.47997e-05	yes	down	9.05	1.14	9.05	1.14
ENSG00000184661	CDCA2	cell division cycle associated 2 [Source:HGNC Symbol;Acc:HGNC:14623]	0.144	-2.79397	3.82598e-178	1.46677e-177	yes	down	14.77	2.36	14.77	2.36
ENSG00000035499	DEPDC1B	DEP domain containing 1B [Source:HGNC Symbol;Acc:HGNC:24902]	0.144	-2.79933	7.21457e-135	2.16236e-134	yes	down	20.1	2.41	20.1	2.41
ENSG00000272870	AC097534.2		0.144	-2.79273	6.78124e-15	4.61151e-15	yes	down	11.59	1.33	11.59	1.33
ENSG00000112769	LAMA4	laminin subunit alpha 4 [Source:HGNC Symbol;Acc:HGNC:6484]	0.145	-2.79085	0	0	yes	down	220.87	27.17	220.87	27.17
ENSG00000136160	EDNRB	endothelin receptor type B [Source:HGNC Symbol;Acc:HGNC:3180]	0.145	-2.78819	3.28284e-132	9.6988e-132	yes	down	11.75	2.29	11.75	2.29
ENSG00000081148	IMPG2	interphotoreceptor matrix proteoglycan 2 [Source:HGNC Symbol;Acc:HGNC:18362]	0.145	-2.78827	7.2567e-06	3.11968e-06	yes	down	0.17	0.02	0.17	0.02
ENSG00000240211	AC092849.1		0.145	-2.78705	0.00125957	0.000435155	yes	down	1.55	1.09	1.55	1.09
ENSG00000065361	ERBB3	erb-b2 receptor tyrosine kinase 3 [Source:HGNC Symbol;Acc:HGNC:3431]	0.146	-2.78088	0	0	yes	down	214.79	33.33	214.79	33.33
ENSG00000156299	TIAM1	T-cell lymphoma invasion and metastasis 1 [Source:HGNC Symbol;Acc:HGNC:11805]	0.146	-2.77851	2.70499e-241	1.3589e-240	yes	down	15.64	2.49	15.64	2.49
ENSG00000152284	TCF7L1	transcription factor 7 like 1 [Source:HGNC Symbol;Acc:HGNC:11640]	0.146	-2.77618	4.89143e-137	1.48157e-136	yes	down	19.05	3.18	19.05	3.18
ENSG00000280018	CU634019.6		0.146	-2.78049	1.70454e-06	7.69025e-07	yes	down	3.38	0.4	3.38	0.4
ENSG00000117632	STMN1	stathmin 1 [Source:HGNC Symbol;Acc:HGNC:6510]	0.147	-2.76734	0	0	yes	down	786.71	102.91	786.71	102.91
ENSG00000072571	HMMR	hyaluronan mediated motility receptor [Source:HGNC Symbol;Acc:HGNC:5012]	0.147	-2.76604	6.04242e-251	3.13712e-250	yes	down	39.3	7.39	39.3	7.39
ENSG00000185585	OLFML2A	olfactomedin like 2A [Source:HGNC Symbol;Acc:HGNC:27270]	0.147	-2.76229	3.79303e-71	7.01773e-71	yes	down	4.31	0.51	4.31	0.51
ENSG00000184923	NUTM2A	NUT family member 2A [Source:HGNC Symbol;Acc:HGNC:23438]	0.147	-2.76759	5.18402e-06	2.25309e-06	yes	down	0.39	0.06	0.39	0.06
ENSG00000170153	RNF150	ring finger protein 150 [Source:HGNC Symbol;Acc:HGNC:23138]	0.148	-2.76096	1.20965e-284	7.32189e-284	yes	down	10.48	1.34	10.48	1.34
ENSG00000136492	BRIP1	BRCA1 interacting protein C-terminal helicase 1 [Source:HGNC Symbol;Acc:HGNC:20473]	0.148	-2.75326	8.32889e-96	1.93779e-95	yes	down	5.94	0.74	5.94	0.74
ENSG00000127423	AUNIP	aurora kinase A and ninein interacting protein [Source:HGNC Symbol;Acc:HGNC:28363]	0.148	-2.75565	3.01259e-28	2.94652e-28	yes	down	5.29	0.61	5.29	0.61
ENSG00000259129	LINC00648	long intergenic non-protein coding RNA 648 [Source:HGNC Symbol;Acc:HGNC:44302]	0.148	-2.75576	2.64795e-13	1.69482e-13	yes	down	1.42	0.19	1.42	0.19
ENSG00000274415	AC241644.3		0.148	-2.75658	1.39317e-12	8.68116e-13	yes	down	12.05	1.6	12.05	1.6
ENSG00000227775	AL031282.1		0.148	-2.75354	8.50835e-07	3.93938e-07	yes	down	2.32	1.67	2.32	1.67
ENSG00000248510	LINC02267	long intergenic non-protein coding RNA 2267 [Source:HGNC Symbol;Acc:HGNC:53181]	0.148	-2.75843	0.00103152	0.000359672	yes	down	6.83	0.96	6.83	0.96
ENSG00000198901	PRC1	protein regulator of cytokinesis 1 [Source:HGNC Symbol;Acc:HGNC:9341]	0.149	-2.7485	0	0	yes	down	241.25	26.97	241.25	26.97
ENSG00000081818	PCDHB4	protocadherin beta 4 [Source:HGNC Symbol;Acc:HGNC:8689]	0.149	-2.74675	2.6034e-34	2.92257e-34	yes	down	3.36	0.39	3.36	0.39
ENSG00000279348	AC012513.3		0.15	-2.73714	1.84996e-21	1.53615e-21	yes	down	3.44	0.46	3.44	0.46
ENSG00000225889	AC012368.1		0.15	-2.73714	7.72955e-09	4.0452e-09	yes	down	2.06	0.65	2.06	0.65
ENSG00000118513	MYB	MYB proto-oncogene, transcription factor [Source:HGNC Symbol;Acc:HGNC:7545]	0.15	-2.73714	1.27167e-05	5.37021e-06	yes	down	0.81	0.06	0.81	0.06
ENSG00000261051	AC107021.2		0.15	-2.73714	1.27167e-05	5.37021e-06	yes	down	0.73	0.1	0.73	0.1
ENSG00000074410	CA12	carbonic anhydrase 12 [Source:HGNC Symbol;Acc:HGNC:1371]	0.15	-2.73714	0.000156743	5.97647e-05	yes	down	0.17	0.02	0.17	0.02
ENSG00000185897	FFAR3	free fatty acid receptor 3 [Source:HGNC Symbol;Acc:HGNC:4499]	0.15	-2.73714	0.000156743	5.97647e-05	yes	down	0.94	0.15	0.94	0.15
ENSG00000251574	AC099520.1		0.15	-2.73714	0.000156743	5.97647e-05	yes	down	3.69	0.45	3.69	0.45
ENSG00000110195	FOLR1	folate receptor 1 [Source:HGNC Symbol;Acc:HGNC:3791]	0.15	-2.73714	0.0020255	0.00068291	yes	down	0.93	0.12	0.93	0.12
ENSG00000162068	NTN3	netrin 3 [Source:HGNC Symbol;Acc:HGNC:8030]	0.15	-2.73714	0.0020255	0.00068291	yes	down	0.39	0.05	0.39	0.05
ENSG00000188626	GOLGA8M	golgin A8 family member M [Source:HGNC Symbol;Acc:HGNC:44404]	0.15	-2.73714	0.0020255	0.00068291	yes	down	2.33	0.31	2.33	0.31
ENSG00000229373	LINC00452	long intergenic non-protein coding RNA 452 [Source:HGNC Symbol;Acc:HGNC:42800]	0.15	-2.73714	0.0020255	0.00068291	yes	down	3.92	1.72	3.92	1.72
ENSG00000267296	CEBPA-AS1	CEBPA antisense RNA 1 (head to head) [Source:HGNC Symbol;Acc:HGNC:25710]	0.15	-2.73714	0.0020255	0.00068291	yes	down	0.35	0.05	0.35	0.05
ENSG00000151892	GFRA1	GDNF family receptor alpha 1 [Source:HGNC Symbol;Acc:HGNC:4243]	0.151	-2.72878	0	0	yes	down	19.38	2.78	19.38	2.78
ENSG00000231290	APCDD1L-AS1	APCDD1L antisense RNA 1 (head to head) [Source:HGNC Symbol;Acc:HGNC:27152]	0.151	-2.73014	0	0	yes	down	64.56	12.47	64.56	12.47
ENSG00000283633	AP000547.3		0.151	-2.73095	0.000164871	6.27223e-05	yes	down	0.77	0.1	0.77	0.1
ENSG00000278709	NKILA	NF-kappaB interacting lncRNA [Source:HGNC Symbol;Acc:HGNC:51599]	0.152	-2.71902	0	0	yes	down	16.77	3.08	16.77	3.08
ENSG00000138650	PCDH10	protocadherin 10 [Source:HGNC Symbol;Acc:HGNC:13404]	0.152	-2.71843	7.67887e-261	4.17297e-260	yes	down	18.14	2.6	18.14	2.6
ENSG00000102996	MMP15	matrix metallopeptidase 15 [Source:HGNC Symbol;Acc:HGNC:7161]	0.152	-2.71503	1.8215e-220	8.38143e-220	yes	down	17.82	2.43	17.82	2.43
ENSG00000136274	NACAD	NAC alpha domain containing [Source:HGNC Symbol;Acc:HGNC:22196]	0.152	-2.71585	6.01199e-81	1.20972e-80	yes	down	6.47	0.77	6.47	0.77
ENSG00000170962	PDGFD	platelet derived growth factor D [Source:HGNC Symbol;Acc:HGNC:30620]	0.152	-2.71406	1.00463e-10	5.77851e-11	yes	down	0.84	0.11	0.84	0.11
ENSG00000232192	AL592103.1		0.152	-2.71899	9.79251e-10	5.3631e-10	yes	down	3.58	0.51	3.58	0.51
ENSG00000089685	BIRC5	baculoviral IAP repeat containing 5 [Source:HGNC Symbol;Acc:HGNC:593]	0.153	-2.71118	0	0	yes	down	138.72	20.17	138.72	20.17
ENSG00000158402	CDC25C	cell division cycle 25C [Source:HGNC Symbol;Acc:HGNC:1727]	0.153	-2.71285	1.11097e-79	2.21276e-79	yes	down	15.67	1.95	15.67	1.95
ENSG00000165821	SALL2	spalt like transcription factor 2 [Source:HGNC Symbol;Acc:HGNC:10526]	0.153	-2.70876	2.86307e-68	5.10434e-68	yes	down	7.38	0.88	7.38	0.88
ENSG00000180596	HIST1H2BC	histone cluster 1 H2B family member c [Source:HGNC Symbol;Acc:HGNC:4757]	0.153	-2.70739	1.33026e-08	6.8844e-09	yes	down	6.28	0.82	6.28	0.82
ENSG00000137807	KIF23	kinesin family member 23 [Source:HGNC Symbol;Acc:HGNC:6392]	0.155	-2.69033	0	0	yes	down	46.4	5.64	46.4	5.64
ENSG00000112902	SEMA5A	semaphorin 5A [Source:HGNC Symbol;Acc:HGNC:10736]	0.155	-2.69384	0	0	yes	down	11.93	1.85	11.93	1.85
ENSG00000105894	PTN	pleiotrophin [Source:HGNC Symbol;Acc:HGNC:9630]	0.155	-2.68602	0	0	yes	down	286.22	39.83	286.22	39.83
ENSG00000167191	GPRC5B	G protein-coupled receptor class C group 5 member B [Source:HGNC Symbol;Acc:HGNC:13308]	0.155	-2.69071	3.55424e-208	1.56208e-207	yes	down	15.53	3.69	15.53	3.69
ENSG00000224186	C5orf66	chromosome 5 open reading frame 66 [Source:HGNC Symbol;Acc:HGNC:48332]	0.155	-2.68837	2.41953e-39	2.95984e-39	yes	down	5.35	1.73	5.35	1.73
ENSG00000166851	PLK1	polo like kinase 1 [Source:HGNC Symbol;Acc:HGNC:9077]	0.156	-2.68122	0	0	yes	down	109.2	15.44	109.2	15.44
ENSG00000112742	TTK	TTK protein kinase [Source:HGNC Symbol;Acc:HGNC:12401]	0.156	-2.68299	2.50107e-157	8.60473e-157	yes	down	18.53	2.95	18.53	2.95
ENSG00000132639	SNAP25	synaptosome associated protein 25 [Source:HGNC Symbol;Acc:HGNC:11132]	0.156	-2.67613	8.28286e-136	2.49258e-135	yes	down	18.27	2.96	18.27	2.96
ENSG00000108852	MPP2	membrane palmitoylated protein 2 [Source:HGNC Symbol;Acc:HGNC:7220]	0.156	-2.68186	2.65295e-20	2.12563e-20	yes	down	1.95	0.76	1.95	0.76
ENSG00000176912	TYMSOS	TYMS opposite strand [Source:HGNC Symbol;Acc:HGNC:29553]	0.156	-2.68467	2.15689e-17	1.59402e-17	yes	down	11.5	1.84	11.5	1.84
ENSG00000198003	CCDC151	coiled-coil domain containing 151 [Source:HGNC Symbol;Acc:HGNC:28303]	0.156	-2.68467	1.97548e-09	1.06763e-09	yes	down	2.49	0.41	2.49	0.41
ENSG00000103460	TOX3	TOX high mobility group box family member 3 [Source:HGNC Symbol;Acc:HGNC:11972]	0.156	-2.67702	2.28524e-08	1.16693e-08	yes	down	1.87	0.11	1.87	0.11
ENSG00000010438	PRSS3	protease, serine 3 [Source:HGNC Symbol;Acc:HGNC:9486]	0.156	-2.68467	2.21038e-05	9.14348e-06	yes	down	2.97	0.52	2.97	0.52
ENSG00000111206	FOXM1	forkhead box M1 [Source:HGNC Symbol;Acc:HGNC:3818]	0.157	-2.67073	0	0	yes	down	108.23	15.19	108.23	15.19
ENSG00000085999	RAD54L	RAD54 like (S. cerevisiae) [Source:HGNC Symbol;Acc:HGNC:9826]	0.157	-2.66971	3.34355e-118	9.03227e-118	yes	down	20.93	2.36	20.93	2.36
ENSG00000141338	ABCA8	ATP binding cassette subfamily A member 8 [Source:HGNC Symbol;Acc:HGNC:38]	0.157	-2.66675	3.42464e-13	2.18069e-13	yes	down	2.79	0.15	2.79	0.15
ENSG00000147588	PMP2	peripheral myelin protein 2 [Source:HGNC Symbol;Acc:HGNC:9117]	0.157	-2.66675	2.94443e-10	1.6567e-10	yes	down	0.86	0.12	0.86	0.12
ENSG00000226015	CCT8P1	chaperonin containing TCP1 subunit 8 pseudogene 1 [Source:HGNC Symbol;Acc:HGNC:35144]	0.157	-2.66675	0.000274472	0.000102193	yes	down	0.69	0.1	0.69	0.1
ENSG00000275542	AC027601.3		0.157	-2.66675	0.000274472	0.000102193	yes	down	4.11	0.58	4.11	0.58
ENSG00000275936	AC004263.2		0.157	-2.66675	0.000274472	0.000102193	yes	down	2.38	0.34	2.38	0.34
ENSG00000279145	AC011912.1		0.157	-2.66675	0.000274472	0.000102193	yes	down	0.17	0.02	0.17	0.02
ENSG00000126016	AMOT	angiomotin [Source:HGNC Symbol;Acc:HGNC:17810]	0.158	-2.66505	7.63685e-165	2.73605e-164	yes	down	9.96	1.26	9.96	1.26
ENSG00000231304	SGO1-AS1	SGO1 antisense RNA 1 [Source:HGNC Symbol;Acc:HGNC:41081]	0.158	-2.66093	6.38181e-09	3.35165e-09	yes	down	3.18	0.39	3.18	0.39
ENSG00000205181	LINC00654	long intergenic non-protein coding RNA 654 [Source:HGNC Symbol;Acc:HGNC:27154]	0.158	-2.66314	2.75529e-05	1.13083e-05	yes	down	0.22	0.03	0.22	0.03
ENSG00000109674	NEIL3	nei like DNA glycosylase 3 [Source:HGNC Symbol;Acc:HGNC:24573]	0.159	-2.65397	3.49626e-50	5.02896e-50	yes	down	7.79	1.07	7.79	1.07
ENSG00000198466	ZNF587	zinc finger protein 587 [Source:HGNC Symbol;Acc:HGNC:30955]	0.159	-2.65195	4.11077e-37	4.84563e-37	yes	down	3.56	1.74	3.56	1.74
ENSG00000146006	LRRTM2	leucine rich repeat transmembrane neuronal 2 [Source:HGNC Symbol;Acc:HGNC:19409]	0.159	-2.65225	3.16624e-06	1.39815e-06	yes	down	0.43	0.04	0.43	0.04
ENSG00000137561	TTPA	alpha tocopherol transfer protein [Source:HGNC Symbol;Acc:HGNC:12404]	0.159	-2.65225	3.16624e-06	1.39815e-06	yes	down	0.76	0.11	0.76	0.11
ENSG00000277297	ATP5A1P10	ATP synthase, H+ transporting, mitochondrial F1 complex, alpha subunit 1 pseudogene 10 [Source:HGNC Symbol;Acc:HGNC:37668]	0.159	-2.65007	3.25363e-06	1.43538e-06	yes	down	1.18	0.17	1.18	0.17
ENSG00000284512	AC092718.8		0.159	-2.64837	0.00136823	0.00046986	yes	down	0.28	0.04	0.28	0.04
ENSG00000076382	SPAG5	sperm associated antigen 5 [Source:HGNC Symbol;Acc:HGNC:13452]	0.16	-2.64734	0	0	yes	down	62.32	10.55	62.32	10.55
ENSG00000279399	AL356095.2		0.16	-2.64251	0.00123328	0.000426509	yes	down	4.2	0.61	4.2	0.61
ENSG00000128656	CHN1	chimerin 1 [Source:HGNC Symbol;Acc:HGNC:1943]	0.161	-2.63411	0	0	yes	down	184.23	26.44	184.23	26.44
ENSG00000182580	EPHB3	EPH receptor B3 [Source:HGNC Symbol;Acc:HGNC:3394]	0.161	-2.63662	2.3906e-307	1.54767e-306	yes	down	26.4	4.64	26.4	4.64
ENSG00000124920	MYRF	myelin regulatory factor [Source:HGNC Symbol;Acc:HGNC:1181]	0.161	-2.63795	6.16141e-82	1.25128e-81	yes	down	5.79	1.12	5.79	1.12
ENSG00000178075	GRAMD1C	GRAM domain containing 1C [Source:HGNC Symbol;Acc:HGNC:25252]	0.161	-2.63606	2.20201e-19	1.72279e-19	yes	down	4.44	0.47	4.44	0.47
ENSG00000272768	AC004854.2		0.161	-2.63193	1.08746e-13	7.06967e-14	yes	down	3.46	0.5	3.46	0.5
ENSG00000204969	PCDHA2	protocadherin alpha 2 [Source:HGNC Symbol;Acc:HGNC:8668]	0.161	-2.63189	9.45806e-13	5.93126e-13	yes	down	1.38	0.23	1.38	0.23
ENSG00000203325	AL445248.1		0.161	-2.63384	3.78043e-05	1.53265e-05	yes	down	22.72	2.75	22.72	2.75
ENSG00000144354	CDCA7	cell division cycle associated 7 [Source:HGNC Symbol;Acc:HGNC:14628]	0.162	-2.62211	2.09972e-177	7.99209e-177	yes	down	26.88	4.17	26.88	4.17
ENSG00000240405	SAMMSON	survival associated mitochondrial melanoma specific oncogenic non-coding RNA [Source:HGNC Symbol;Acc:HGNC:49644]	0.162	-2.63023	4.62527e-22	3.90248e-22	yes	down	2.8	0.41	2.8	0.41
ENSG00000138449	SLC40A1	solute carrier family 40 member 1 [Source:HGNC Symbol;Acc:HGNC:10909]	0.162	-2.63023	3.83119e-05	1.55154e-05	yes	down	0.39	0.06	0.39	0.06
ENSG00000175793	SFN	stratifin [Source:HGNC Symbol;Acc:HGNC:10773]	0.162	-2.63023	3.83119e-05	1.55154e-05	yes	down	1.19	0.17	1.19	0.17
ENSG00000271781	AC026740.1		0.162	-2.63023	3.83119e-05	1.55154e-05	yes	down	2.41	0.35	2.41	0.35
ENSG00000223459	TCAF1P1	TRPM8 channel associated factor 1 pseudogene 1 [Source:HGNC Symbol;Acc:HGNC:33604]	0.163	-2.61835	4.75824e-184	1.88233e-183	yes	down	17.8	2.59	17.8	2.59
ENSG00000092853	CLSPN	claspin [Source:HGNC Symbol;Acc:HGNC:19715]	0.163	-2.61461	1.37243e-92	3.10761e-92	yes	down	71.75	2.11	71.75	2.11
ENSG00000147234	FRMPD3	FERM and PDZ domain containing 3 [Source:HGNC Symbol;Acc:HGNC:29382]	0.163	-2.6201	1.12301e-11	6.73503e-12	yes	down	0.49	0.07	0.49	0.07
ENSG00000005379	TSPOAP1	TSPO associated protein 1 [Source:HGNC Symbol;Acc:HGNC:16831]	0.163	-2.61429	6.70497e-08	3.33148e-08	yes	down	0.36	0.46	0.36	0.46
ENSG00000136425	CIB2	calcium and integrin binding family member 2 [Source:HGNC Symbol;Acc:HGNC:24579]	0.164	-2.60786	5.45135e-06	2.36568e-06	yes	down	1.91	0.79	1.91	0.79
ENSG00000124126	PREX1	phosphatidylinositol-3,4,5-trisphosphate dependent Rac exchange factor 1 [Source:HGNC Symbol;Acc:HGNC:32594]	0.165	-2.60215	0	0	yes	down	44.54	7.32	44.54	7.32
ENSG00000113209	PCDHB5	protocadherin beta 5 [Source:HGNC Symbol;Acc:HGNC:8690]	0.165	-2.60053	9.83521e-268	5.51384e-267	yes	down	37.21	7.05	37.21	7.05
ENSG00000260807	AC009041.2		0.166	-2.58732	8.55918e-76	1.65173e-75	yes	down	12.42	1.88	12.42	1.88
ENSG00000138587	MNS1	meiosis specific nuclear structural 1 [Source:HGNC Symbol;Acc:HGNC:29636]	0.166	-2.58883	7.89471e-53	1.17506e-52	yes	down	10.14	1.48	10.14	1.48
ENSG00000206127	GOLGA8O	golgin A8 family member O [Source:HGNC Symbol;Acc:HGNC:44406]	0.166	-2.58847	3.30261e-05	1.34759e-05	yes	down	0.74	0.11	0.74	0.11
ENSG00000226450	CYP2D8P	ccytochrome P450 family 2 subfamily D member 8, pseudogene [Source:HGNC Symbol;Acc:HGNC:2628]	0.166	-2.59275	0.000478981	0.000174073	yes	down	0.75	0.11	0.75	0.11
ENSG00000279347	AC021945.1		0.166	-2.59275	0.000478981	0.000174073	yes	down	0.66	0.1	0.66	0.1
ENSG00000279838	AL356273.3		0.166	-2.59275	0.000478981	0.000174073	yes	down	0.53	0.08	0.53	0.08
ENSG00000110427	KIAA1549L	KIAA1549 like [Source:HGNC Symbol;Acc:HGNC:24836]	0.167	-2.58544	0	0	yes	down	11.22	1.66	11.22	1.66
ENSG00000163932	PRKCD	protein kinase C delta [Source:HGNC Symbol;Acc:HGNC:9399]	0.167	-2.58568	0	0	yes	down	265.31	39.31	265.31	39.31
ENSG00000087253	LPCAT2	lysophosphatidylcholine acyltransferase 2 [Source:HGNC Symbol;Acc:HGNC:26032]	0.167	-2.5796	4.04947e-204	1.75691e-203	yes	down	40.79	7.02	40.79	7.02
ENSG00000121316	PLBD1	phospholipase B domain containing 1 [Source:HGNC Symbol;Acc:HGNC:26215]	0.167	-2.57831	4.739e-34	5.29604e-34	yes	down	6.37	0.94	6.37	0.94
ENSG00000185920	PTCH1	patched 1 [Source:HGNC Symbol;Acc:HGNC:9585]	0.168	-2.57644	0	0	yes	down	28.38	9.38	28.38	9.38
ENSG00000276043	UHRF1	ubiquitin like with PHD and ring finger domains 1 [Source:HGNC Symbol;Acc:HGNC:12556]	0.168	-2.57653	0	0	yes	down	37.53	5.48	37.53	5.48
ENSG00000157456	CCNB2	cyclin B2 [Source:HGNC Symbol;Acc:HGNC:1580]	0.168	-2.57565	2.61126e-300	1.65879e-299	yes	down	78.87	12.64	78.87	12.64
ENSG00000122641	INHBA	inhibin beta A subunit [Source:HGNC Symbol;Acc:HGNC:6066]	0.168	-2.57441	8.23655e-262	4.52893e-261	yes	down	20.75	2.41	20.75	2.41
ENSG00000138180	CEP55	centrosomal protein 55 [Source:HGNC Symbol;Acc:HGNC:1161]	0.168	-2.57115	1.00954e-261	5.54286e-261	yes	down	39.03	5.79	39.03	5.79
ENSG00000173068	BNC2	basonuclin 2 [Source:HGNC Symbol;Acc:HGNC:30988]	0.168	-2.57247	4.66101e-129	1.3492e-128	yes	down	5.8	1.33	5.8	1.33
ENSG00000273055	AC005046.1		0.168	-2.57289	5.26832e-126	1.5028e-125	yes	down	7.86	1.17	7.86	1.17
ENSG00000166091	CMTM5	CKLF like MARVEL transmembrane domain containing 5 [Source:HGNC Symbol;Acc:HGNC:19176]	0.168	-2.57364	3.90189e-78	7.68108e-78	yes	down	28.51	5.02	28.51	5.02
ENSG00000047662	FAM184B	family with sequence similarity 184 member B [Source:HGNC Symbol;Acc:HGNC:29235]	0.168	-2.57112	2.79516e-07	1.3345e-07	yes	down	147.15	2.36	147.15	2.36
ENSG00000143387	CTSK	cathepsin K [Source:HGNC Symbol;Acc:HGNC:2536]	0.169	-2.56375	0	0	yes	down	107.07	16.43	107.07	16.43
ENSG00000123485	HJURP	Holliday junction recognition protein [Source:HGNC Symbol;Acc:HGNC:25444]	0.169	-2.56093	0	0	yes	down	65.16	9.93	65.16	9.93
ENSG00000171241	SHCBP1	SHC binding and spindle associated 1 [Source:HGNC Symbol;Acc:HGNC:29547]	0.169	-2.56151	3.09401e-222	1.43075e-221	yes	down	27.24	3.95	27.24	3.95
ENSG00000135373	EHF	ETS homologous factor [Source:HGNC Symbol;Acc:HGNC:3246]	0.169	-2.56722	2.48058e-09	1.33113e-09	yes	down	1.37	0.14	1.37	0.14
ENSG00000101825	MXRA5	matrix remodeling associated 5 [Source:HGNC Symbol;Acc:HGNC:7539]	0.169	-2.56206	9.35996e-06	3.98933e-06	yes	down	0.15	0.02	0.15	0.02
ENSG00000237928	NFIA-AS2	NFIA antisense RNA 2 [Source:HGNC Symbol;Acc:HGNC:40401]	0.169	-2.56206	9.35996e-06	3.98933e-06	yes	down	5.04	0.32	5.04	0.32
ENSG00000116962	NID1	nidogen 1 [Source:HGNC Symbol;Acc:HGNC:7821]	0.17	-2.55758	0	0	yes	down	266.68	40.91	266.68	40.91
ENSG00000204248	COL11A2	collagen type XI alpha 2 chain [Source:HGNC Symbol;Acc:HGNC:2187]	0.17	-2.55258	0	0	yes	down	57.17	8.46	57.17	8.46
ENSG00000163507	KIAA1524	KIAA1524 [Source:HGNC Symbol;Acc:HGNC:29302]	0.17	-2.55497	8.07702e-192	3.31134e-191	yes	down	24	3.88	24	3.88
ENSG00000117650	NEK2	NIMA related kinase 2 [Source:HGNC Symbol;Acc:HGNC:7745]	0.17	-2.55229	2.91785e-179	1.12209e-178	yes	down	42.72	5.7	42.72	5.7
ENSG00000161835	GRASP	general receptor for phosphoinositides 1 associated scaffold protein [Source:HGNC Symbol;Acc:HGNC:18707]	0.17	-2.5545	1.29513e-153	4.36701e-153	yes	down	37.5	6.11	37.5	6.11
ENSG00000250320	AC113383.1		0.17	-2.55218	1.19642e-12	7.47896e-13	yes	down	5.1	0.84	5.1	0.84
ENSG00000151025	GPR158	G protein-coupled receptor 158 [Source:HGNC Symbol;Acc:HGNC:23689]	0.17	-2.55428	1.34382e-06	6.12216e-07	yes	down	0.3	0.06	0.3	0.06
ENSG00000065371	ROPN1	rhophilin associated tail protein 1 [Source:HGNC Symbol;Acc:HGNC:17692]	0.171	-2.5458	5.68307e-52	8.36514e-52	yes	down	23.45	3.66	23.45	3.66
ENSG00000158008	EXTL1	exostosin like glycosyltransferase 1 [Source:HGNC Symbol;Acc:HGNC:3515]	0.172	-2.53974	0	0	yes	down	249.26	41.81	249.26	41.81
ENSG00000170312	CDK1	cyclin dependent kinase 1 [Source:HGNC Symbol;Acc:HGNC:1722]	0.172	-2.53664	2.30856e-273	1.32211e-272	yes	down	59.96	10.02	59.96	10.02
ENSG00000111859	NEDD9	neural precursor cell expressed, developmentally down-regulated 9 [Source:HGNC Symbol;Acc:HGNC:7733]	0.172	-2.53777	1.75635e-191	7.1926e-191	yes	down	31.83	2.5	31.83	2.5
ENSG00000144711	IQSEC1	IQ motif and Sec7 domain 1 [Source:HGNC Symbol;Acc:HGNC:29112]	0.172	-2.54291	1.71749e-157	5.91437e-157	yes	down	8	1.41	8	1.41
ENSG00000213214	ARHGEF35	Rho guanine nucleotide exchange factor 35 [Source:HGNC Symbol;Acc:HGNC:33846]	0.172	-2.53847	6.2317e-52	9.15821e-52	yes	down	8.1	1.25	8.1	1.25
ENSG00000102445	RUBCNL	RUN and cysteine rich domain containing beclin 1 interacting protein like [Source:HGNC Symbol;Acc:HGNC:20420]	0.172	-2.5386	3.84983e-35	4.38663e-35	yes	down	6.39	0.68	6.39	0.68
ENSG00000164611	PTTG1	pituitary tumor-transforming 1 [Source:HGNC Symbol;Acc:HGNC:9690]	0.173	-2.53144	0	0	yes	down	319.35	48.55	319.35	48.55
ENSG00000068489	PRR11	proline rich 11 [Source:HGNC Symbol;Acc:HGNC:25619]	0.173	-2.5282	0	0	yes	down	58.19	8.59	58.19	8.59
ENSG00000078053	AMPH	amphiphysin [Source:HGNC Symbol;Acc:HGNC:471]	0.173	-2.52882	1.06687e-15	7.47361e-16	yes	down	2.46	0.28	2.46	0.28
ENSG00000112144	ICK	intestinal cell kinase [Source:HGNC Symbol;Acc:HGNC:21219]	0.174	-2.52446	0	0	yes	down	35.13	5.47	35.13	5.47
ENSG00000105880	DLX5	distal-less homeobox 5 [Source:HGNC Symbol;Acc:HGNC:2918]	0.175	-2.51475	1.09547e-49	1.56542e-49	yes	down	13.19	2.07	13.19	2.07
ENSG00000230773	AC092650.1		0.175	-2.51475	2.33444e-11	1.38156e-11	yes	down	2.35	0.37	2.35	0.37
ENSG00000205634	LINC00898	long intergenic non-protein coding RNA 898 [Source:HGNC Symbol;Acc:HGNC:48581]	0.175	-2.51475	3.31603e-07	1.5747e-07	yes	down	1.17	0.08	1.17	0.08
ENSG00000260000	AL133338.1		0.175	-2.51475	2.29116e-06	1.02265e-06	yes	down	1.38	0.22	1.38	0.22
ENSG00000272767	JMJD1C-AS1	JMJD1C antisense RNA 1 [Source:HGNC Symbol;Acc:HGNC:28222]	0.175	-2.51655	0.000112169	4.3319e-05	yes	down	1.08	0.17	1.08	0.17
ENSG00000268655	AC008687.4		0.175	-2.51475	0.000832658	0.000294387	yes	down	1.1	0.11	1.1	0.11
ENSG00000262155	LINC02175	long intergenic non-protein coding RNA 2175 [Source:HGNC Symbol;Acc:HGNC:27550]	0.175	-2.51475	0.000832658	0.000294387	yes	down	0.54	0.08	0.54	0.08
ENSG00000253667	AC100821.1		0.175	-2.51475	0.000832658	0.000294387	yes	down	0.39	0.06	0.39	0.06
ENSG00000241634	AC069499.1		0.175	-2.51475	0.000832658	0.000294387	yes	down	3.7	0.58	3.7	0.58
ENSG00000178631	ACTG1P1	actin gamma 1 pseudogene 1 [Source:HGNC Symbol;Acc:HGNC:146]	0.175	-2.51475	0.000832658	0.000294387	yes	down	1.01	0.16	1.01	0.16
ENSG00000108823	SGCA	sarcoglycan alpha [Source:HGNC Symbol;Acc:HGNC:10805]	0.175	-2.51475	0.000832658	0.000294387	yes	down	0.83	0.13	0.83	0.13
ENSG00000154330	PGM5	phosphoglucomutase 5 [Source:HGNC Symbol;Acc:HGNC:8908]	0.175	-2.51475	0.000832658	0.000294387	yes	down	0.94	0.29	0.94	0.29
ENSG00000278134	AL627230.7		0.175	-2.51475	0.000832658	0.000294387	yes	down	2.65	0.42	2.65	0.42
ENSG00000105464	GRIN2D	glutamate ionotropic receptor NMDA type subunit 2D [Source:HGNC Symbol;Acc:HGNC:4588]	0.175	-2.51475	0.000832658	0.000294387	yes	down	24.78	6.2	24.78	6.2
ENSG00000064205	WISP2	WNT1 inducible signaling pathway protein 2 [Source:HGNC Symbol;Acc:HGNC:12770]	0.175	-2.51475	0.000832658	0.000294387	yes	down	0.66	0.12	0.66	0.12
ENSG00000173208	ABCD2	ATP binding cassette subfamily D member 2 [Source:HGNC Symbol;Acc:HGNC:66]	0.175	-2.51475	0.000832658	0.000294387	yes	down	0.14	0.02	0.14	0.02
ENSG00000123416	TUBA1B	tubulin alpha 1b [Source:HGNC Symbol;Acc:HGNC:18809]	0.176	-2.50629	0	0	yes	down	2975.85	473.02	2975.85	473.02
ENSG00000257167	TMPO-AS1	TMPO antisense RNA 1 [Source:HGNC Symbol;Acc:HGNC:44158]	0.176	-2.50303	5.2488e-27	4.99842e-27	yes	down	2.9	0.46	2.9	0.46
ENSG00000278986	AC091060.1		0.176	-2.50695	0.000117587	4.53082e-05	yes	down	0.77	0.12	0.77	0.12
ENSG00000161800	RACGAP1	Rac GTPase activating protein 1 [Source:HGNC Symbol;Acc:HGNC:9804]	0.177	-2.50041	0	0	yes	down	84.99	13.75	84.99	13.75
ENSG00000181449	SOX2	SRY-box 2 [Source:HGNC Symbol;Acc:HGNC:11195]	0.177	-2.4955	0	0	yes	down	55.42	8.8	55.42	8.8
ENSG00000129534	MIS18BP1	MIS18 binding protein 1 [Source:HGNC Symbol;Acc:HGNC:20190]	0.177	-2.50037	7.37405e-69	1.32482e-68	yes	down	5.51	2.38	5.51	2.38
ENSG00000276386	CNTNAP3P2	contactin associated protein-like 3 pseudogene 2 [Source:HGNC Symbol;Acc:HGNC:49589]	0.177	-2.49824	3.34033e-43	4.37065e-43	yes	down	5.56	0.87	5.56	0.87
ENSG00000178718	RPP25	ribonuclease P and MRP subunit p25 [Source:HGNC Symbol;Acc:HGNC:30361]	0.177	-2.49457	3.93131e-11	2.30682e-11	yes	down	1.22	0.19	1.22	0.19
ENSG00000279066	AC132938.5		0.177	-2.49564	0.000876884	0.000308762	yes	down	0.56	0.09	0.56	0.09
ENSG00000136161	RCBTB2	RCC1 and BTB domain containing protein 2 [Source:HGNC Symbol;Acc:HGNC:1914]	0.178	-2.49189	1.06064e-43	1.39861e-43	yes	down	5.26	1.45	5.26	1.45
ENSG00000104147	OIP5	Opa interacting protein 5 [Source:HGNC Symbol;Acc:HGNC:20300]	0.179	-2.48511	2.91423e-47	4.05545e-47	yes	down	16.91	2.71	16.91	2.71
ENSG00000278058	AC009159.3		0.179	-2.48438	3.3479e-14	2.21795e-14	yes	down	2.62	0.79	2.62	0.79
ENSG00000134690	CDCA8	cell division cycle associated 8 [Source:HGNC Symbol;Acc:HGNC:14629]	0.18	-2.47572	1.7261e-243	8.71841e-243	yes	down	41.02	6.66	41.02	6.66
ENSG00000143847	PPFIA4	PTPRF interacting protein alpha 4 [Source:HGNC Symbol;Acc:HGNC:9248]	0.18	-2.47036	1.01558e-35	1.16972e-35	yes	down	4.95	0.44	4.95	0.44
ENSG00000188501	LCTL	lactase like [Source:HGNC Symbol;Acc:HGNC:15583]	0.18	-2.47636	4.81626e-27	4.59357e-27	yes	down	4.01	0.59	4.01	0.59
ENSG00000276077	CU633904.1		0.18	-2.47768	2.47789e-26	2.32402e-26	yes	down	7.78	0.97	7.78	0.97
ENSG00000171219	CDC42BPG	CDC42 binding protein kinase gamma [Source:HGNC Symbol;Acc:HGNC:29829]	0.18	-2.47411	3.89559e-06	1.70847e-06	yes	down	0.3	0.05	0.3	0.05
ENSG00000162706	CADM3	cell adhesion molecule 3 [Source:HGNC Symbol;Acc:HGNC:17601]	0.181	-2.465	0	0	yes	down	147.52	25.3	147.52	25.3
ENSG00000102575	ACP5	acid phosphatase 5, tartrate resistant [Source:HGNC Symbol;Acc:HGNC:124]	0.181	-2.46622	2.67559e-102	6.47592e-102	yes	down	33.42	5.42	33.42	5.42
ENSG00000113578	FGF1	fibroblast growth factor 1 [Source:HGNC Symbol;Acc:HGNC:3665]	0.181	-2.46438	8.404e-28	8.14692e-28	yes	down	3.59	0.45	3.59	0.45
ENSG00000163485	ADORA1	adenosine A1 receptor [Source:HGNC Symbol;Acc:HGNC:262]	0.181	-2.46412	6.01154e-24	5.3256e-24	yes	down	4	1.34	4	1.34
ENSG00000099994	SUSD2	sushi domain containing 2 [Source:HGNC Symbol;Acc:HGNC:30667]	0.181	-2.46584	2.99374e-09	1.59958e-09	yes	down	0.84	0.14	0.84	0.14
ENSG00000253898	LINC01419	long intergenic non-protein coding RNA 1419 [Source:HGNC Symbol;Acc:HGNC:50712]	0.181	-2.46584	2.99374e-09	1.59958e-09	yes	down	2.22	0.36	2.22	0.36
ENSG00000188338	SLC38A3	solute carrier family 38 member 3 [Source:HGNC Symbol;Acc:HGNC:18044]	0.181	-2.46584	2.73456e-05	1.12282e-05	yes	down	1.24	0.15	1.24	0.15
ENSG00000260686	AC008669.1		0.181	-2.46584	2.73456e-05	1.12282e-05	yes	down	0.73	0.12	0.73	0.12
ENSG00000004777	ARHGAP33	Rho GTPase activating protein 33 [Source:HGNC Symbol;Acc:HGNC:23085]	0.182	-2.45633	2.84621e-113	7.42475e-113	yes	down	22.1	3.93	22.1	3.93
ENSG00000091972	CD200	CD200 molecule [Source:HGNC Symbol;Acc:HGNC:7203]	0.182	-2.45967	8.96055e-34	9.97189e-34	yes	down	7.64	1.05	7.64	1.05
ENSG00000185904	LINC00839	long intergenic non-protein coding RNA 839 [Source:HGNC Symbol;Acc:HGNC:28269]	0.182	-2.46058	0.000190787	7.21612e-05	yes	down	0.55	0.09	0.55	0.09
ENSG00000100162	CENPM	centromere protein M [Source:HGNC Symbol;Acc:HGNC:18352]	0.183	-2.44784	1.9828e-87	4.26403e-87	yes	down	46.72	7.51	46.72	7.51
ENSG00000165300	SLITRK5	SLIT and NTRK like family member 5 [Source:HGNC Symbol;Acc:HGNC:20295]	0.183	-2.4511	8.51107e-13	5.3455e-13	yes	down	0.19	0.03	0.19	0.03
ENSG00000188985	DHFRP1	dihydrofolate reductase pseudogene 1 [Source:HGNC Symbol;Acc:HGNC:2862]	0.183	-2.44699	6.5691e-10	3.63408e-10	yes	down	10.73	1.77	10.73	1.77
ENSG00000146918	NCAPG2	non-SMC condensin II complex subunit G2 [Source:HGNC Symbol;Acc:HGNC:21904]	0.184	-2.43984	0	0	yes	down	46.87	8.08	46.87	8.08
ENSG00000170921	TANC2	tetratricopeptide repeat, ankyrin repeat and coiled-coil containing 2 [Source:HGNC Symbol;Acc:HGNC:30212]	0.184	-2.44227	0	0	yes	down	41.42	4.4	41.42	4.4
ENSG00000225649	AC064875.1		0.184	-2.43984	1.7481e-43	2.29698e-43	yes	down	6.36	1.02	6.36	1.02
ENSG00000170961	HAS2	hyaluronan synthase 2 [Source:HGNC Symbol;Acc:HGNC:4819]	0.184	-2.44286	1.21346e-19	9.55204e-20	yes	down	1.67	0.27	1.67	0.27
ENSG00000077942	FBLN1	fibulin 1 [Source:HGNC Symbol;Acc:HGNC:3600]	0.184	-2.44075	5.0321e-09	2.66082e-09	yes	down	1.81	0.24	1.81	0.24
ENSG00000266865	AC138207.8		0.184	-2.43927	0.000177381	6.73026e-05	yes	down	2.27	0.34	2.27	0.34
ENSG00000135414	GDF11	growth differentiation factor 11 [Source:HGNC Symbol;Acc:HGNC:4216]	0.185	-2.43447	0	0	yes	down	32.88	5.08	32.88	5.08
ENSG00000146670	CDCA5	cell division cycle associated 5 [Source:HGNC Symbol;Acc:HGNC:14626]	0.185	-2.43413	0	0	yes	down	62.61	12.4	62.61	12.4
ENSG00000118515	SGK1	serum/glucocorticoid regulated kinase 1 [Source:HGNC Symbol;Acc:HGNC:10810]	0.185	-2.43338	0	0	yes	down	72.43	13.53	72.43	13.53
ENSG00000005189	REXO5	RNA exonuclease 5 [Source:HGNC Symbol;Acc:HGNC:24661]	0.185	-2.43098	1.08803e-49	1.55598e-49	yes	down	10.54	1.23	10.54	1.23
ENSG00000170608	FOXA3	forkhead box A3 [Source:HGNC Symbol;Acc:HGNC:5023]	0.185	-2.43758	1.65329e-25	1.52488e-25	yes	down	5.06	0.84	5.06	0.84
ENSG00000255390	AC091564.5		0.185	-2.4375	5.32167e-12	3.23589e-12	yes	down	6.97	1.15	6.97	1.15
ENSG00000267940	AC022762.2		0.185	-2.43229	0.00144121	0.000493421	yes	down	0.75	0.12	0.75	0.12
ENSG00000275468	AC004678.1		0.185	-2.43229	0.00144121	0.000493421	yes	down	1.24	0.21	1.24	0.21
ENSG00000257556	LINC02298	long intergenic non-protein coding RNA 2298 [Source:HGNC Symbol;Acc:HGNC:53216]	0.185	-2.43229	0.00144121	0.000493421	yes	down	3.3	0.69	3.3	0.69
ENSG00000095203	EPB41L4B	erythrocyte membrane protein band 4.1 like 4B [Source:HGNC Symbol;Acc:HGNC:19818]	0.185	-2.43229	0.00144121	0.000493421	yes	down	0.22	0.04	0.22	0.04
ENSG00000184012	TMPRSS2	transmembrane protease, serine 2 [Source:HGNC Symbol;Acc:HGNC:11876]	0.185	-2.43229	0.00144121	0.000493421	yes	down	0.28	0.08	0.28	0.08
ENSG00000235092	ID2-AS1	ID2 antisense RNA 1 (head to head) [Source:HGNC Symbol;Acc:HGNC:51103]	0.185	-2.43229	0.00144121	0.000493421	yes	down	1.41	0.26	1.41	0.26
ENSG00000186469	GNG2	G protein subunit gamma 2 [Source:HGNC Symbol;Acc:HGNC:4404]	0.186	-2.42774	0	0	yes	down	68.44	11.22	68.44	11.22
ENSG00000213347	MXD3	MAX dimerization protein 3 [Source:HGNC Symbol;Acc:HGNC:14008]	0.186	-2.42366	1.07127e-200	4.59427e-200	yes	down	99.26	10.3	99.26	10.3
ENSG00000119397	CNTRL	centriolin [Source:HGNC Symbol;Acc:HGNC:1858]	0.186	-2.42785	1.51502e-189	6.1368e-189	yes	down	14.58	24.98	14.58	24.98
ENSG00000163535	SGO2	shugoshin 2 [Source:HGNC Symbol;Acc:HGNC:30812]	0.186	-2.4277	2.10664e-189	8.50548e-189	yes	down	19.27	3.27	19.27	3.27
ENSG00000105011	ASF1B	anti-silencing function 1B histone chaperone [Source:HGNC Symbol;Acc:HGNC:20996]	0.186	-2.42606	9.49978e-182	3.71073e-181	yes	down	37.53	6.17	37.53	6.17
ENSG00000172201	ID4	inhibitor of DNA binding 4, HLH protein [Source:HGNC Symbol;Acc:HGNC:5363]	0.186	-2.42408	1.28184e-145	4.10292e-145	yes	down	24.83	4.25	24.83	4.25
ENSG00000136108	CKAP2	cytoskeleton associated protein 2 [Source:HGNC Symbol;Acc:HGNC:1990]	0.187	-2.4225	4.3909e-274	2.53415e-273	yes	down	34.23	5.89	34.23	5.89
ENSG00000134222	PSRC1	proline and serine rich coiled-coil 1 [Source:HGNC Symbol;Acc:HGNC:24472]	0.187	-2.41729	1.98741e-199	8.50367e-199	yes	down	56.2	9.97	56.2	9.97
ENSG00000147536	GINS4	GINS complex subunit 4 [Source:HGNC Symbol;Acc:HGNC:28226]	0.187	-2.4193	1.47946e-87	3.18713e-87	yes	down	27.26	1.77	27.26	1.77
ENSG00000105427	CNFN	cornifelin [Source:HGNC Symbol;Acc:HGNC:30183]	0.187	-2.41521	4.65086e-05	1.86623e-05	yes	down	5.43	1	5.43	1
ENSG00000262873	AC127496.5		0.187	-2.41521	4.65086e-05	1.86623e-05	yes	down	2.25	0.38	2.25	0.38
ENSG00000146122	DAAM2	dishevelled associated activator of morphogenesis 2 [Source:HGNC Symbol;Acc:HGNC:18143]	0.188	-2.40909	0	0	yes	down	51.44	8.41	51.44	8.41
ENSG00000170271	FAXDC2	fatty acid hydroxylase domain containing 2 [Source:HGNC Symbol;Acc:HGNC:1334]	0.188	-2.41041	2.13448e-125	6.06541e-125	yes	down	17.39	5.81	17.39	5.81
ENSG00000152056	AP1S3	adaptor related protein complex 1 sigma 3 subunit [Source:HGNC Symbol;Acc:HGNC:18971]	0.188	-2.40802	1.15401e-11	6.91652e-12	yes	down	2.95	0.64	2.95	0.64
ENSG00000279138	AP002847.1		0.188	-2.40783	1.60418e-06	7.25502e-07	yes	down	0.94	0.16	0.94	0.16
ENSG00000135451	TROAP	trophinin associated protein [Source:HGNC Symbol;Acc:HGNC:12327]	0.189	-2.40179	0	0	yes	down	115.36	24.51	115.36	24.51
ENSG00000164104	HMGB2	high mobility group box 2 [Source:HGNC Symbol;Acc:HGNC:5000]	0.189	-2.40309	0	0	yes	down	321.47	53.13	321.47	53.13
ENSG00000078900	TP73	tumor protein p73 [Source:HGNC Symbol;Acc:HGNC:12003]	0.189	-2.40629	4.47537e-73	8.4353e-73	yes	down	6.08	0.91	6.08	0.91
ENSG00000169436	COL22A1	collagen type XXII alpha 1 chain [Source:HGNC Symbol;Acc:HGNC:22989]	0.19	-2.39632	7.97221e-223	3.70035e-222	yes	down	23.74	5.61	23.74	5.61
ENSG00000165475	CRYL1	crystallin lambda 1 [Source:HGNC Symbol;Acc:HGNC:18246]	0.19	-2.39963	4.35237e-162	1.53137e-161	yes	down	50.47	8.37	50.47	8.37
ENSG00000234323	LINC01505	long intergenic non-protein coding RNA 1505 [Source:HGNC Symbol;Acc:HGNC:51186]	0.19	-2.39927	7.74907e-11	4.4834e-11	yes	down	25.35	0.41	25.35	0.41
ENSG00000166341	DCHS1	dachsous cadherin-related 1 [Source:HGNC Symbol;Acc:HGNC:13681]	0.191	-2.3876	5.54946e-185	2.20706e-184	yes	down	6.53	1.12	6.53	1.12
ENSG00000021645	NRXN3	neurexin 3 [Source:HGNC Symbol;Acc:HGNC:8010]	0.191	-2.3871	1.57327e-88	3.42087e-88	yes	down	7.93	1.35	7.93	1.35
ENSG00000147724	FAM135B	family with sequence similarity 135 member B [Source:HGNC Symbol;Acc:HGNC:28029]	0.191	-2.38547	3.40776e-26	3.18892e-26	yes	down	1.42	0.23	1.42	0.23
ENSG00000253816	AC138866.1		0.191	-2.39205	2.42822e-15	1.67857e-15	yes	down	11.95	2.04	11.95	2.04
ENSG00000162373	BEND5	BEN domain containing 5 [Source:HGNC Symbol;Acc:HGNC:25668]	0.191	-2.38922	5.19312e-10	2.88833e-10	yes	down	4.26	0.41	4.26	0.41
ENSG00000268941	LINC01711	long intergenic non-protein coding RNA 1711 [Source:HGNC Symbol;Acc:HGNC:28663]	0.191	-2.38922	5.19312e-10	2.88833e-10	yes	down	4.56	0.78	4.56	0.78
ENSG00000267374	AC016205.1		0.191	-2.38922	3.91554e-07	1.85159e-07	yes	down	1.03	0.18	1.03	0.18
ENSG00000138741	TRPC3	transient receptor potential cation channel subfamily C member 3 [Source:HGNC Symbol;Acc:HGNC:12335]	0.191	-2.38922	3.91554e-07	1.85159e-07	yes	down	0.77	0.11	0.77	0.11
ENSG00000188322	SBK1	SH3 domain binding kinase 1 [Source:HGNC Symbol;Acc:HGNC:17699]	0.191	-2.3894	1.78545e-06	8.04259e-07	yes	down	0.39	0.07	0.39	0.07
ENSG00000279744	AC132938.6		0.191	-2.38922	1.11611e-05	4.73259e-06	yes	down	1.14	0.19	1.14	0.19
ENSG00000267284	AC022031.2		0.191	-2.38984	0.000235892	8.84485e-05	yes	down	3.97	0.68	3.97	0.68
ENSG00000101812	H2BFM	H2B histone family member M [Source:HGNC Symbol;Acc:HGNC:27867]	0.191	-2.38922	0.000334292	0.0001236	yes	down	0.65	0.11	0.65	0.11
ENSG00000273448	AC006480.2		0.192	-2.38259	1.83429e-08	9.41434e-09	yes	down	2.44	0.42	2.44	0.42
ENSG00000117399	CDC20	cell division cycle 20 [Source:HGNC Symbol;Acc:HGNC:1723]	0.193	-2.37099	0	0	yes	down	169.24	28.72	169.24	28.72
ENSG00000114646	CSPG5	chondroitin sulfate proteoglycan 5 [Source:HGNC Symbol;Acc:HGNC:2467]	0.193	-2.37036	9.31367e-26	8.63524e-26	yes	down	4.95	0.84	4.95	0.84
ENSG00000198857	HSD3BP5	hydroxy-delta-5-steroid dehydrogenase, 3 beta, pseudogene 5 [Source:HGNC Symbol;Acc:HGNC:5223]	0.193	-2.37036	2.69812e-06	1.1984e-06	yes	down	2.12	0.37	2.12	0.37
ENSG00000187079	TEAD1	TEA domain transcription factor 1 [Source:HGNC Symbol;Acc:HGNC:11714]	0.194	-2.36445	0	0	yes	down	26.88	4.58	26.88	4.58
ENSG00000113810	SMC4	structural maintenance of chromosomes 4 [Source:HGNC Symbol;Acc:HGNC:14013]	0.194	-2.36594	0	0	yes	down	88.4	21.1	88.4	21.1
ENSG00000213088	ACKR1	atypical chemokine receptor 1 (Duffy blood group) [Source:HGNC Symbol;Acc:HGNC:4035]	0.194	-2.36836	8.3938e-67	1.47946e-66	yes	down	16.67	4.3	16.67	4.3
ENSG00000116652	DLEU2L	deleted in lymphocytic leukemia 2-like [Source:HGNC Symbol;Acc:HGNC:13225]	0.194	-2.36836	1.14666e-14	7.72019e-15	yes	down	1.49	0.26	1.49	0.26
ENSG00000276203	ANKRD20A3	ankyrin repeat domain 20 family member A3 [Source:HGNC Symbol;Acc:HGNC:31981]	0.194	-2.36899	1.53163e-09	8.31494e-10	yes	down	1.09	0.13	1.09	0.13
ENSG00000100027	YPEL1	yippee like 1 [Source:HGNC Symbol;Acc:HGNC:12845]	0.194	-2.36447	4.21004e-08	2.11698e-08	yes	down	0.61	0.34	0.61	0.34
ENSG00000272205	AL451050.2		0.194	-2.36275	7.8812e-05	3.09049e-05	yes	down	3.18	0.55	3.18	0.55
ENSG00000267751	AC009005.1		0.194	-2.36275	7.8812e-05	3.09049e-05	yes	down	5.25	0.85	5.25	0.85
ENSG00000146950	SHROOM2	shroom family member 2 [Source:HGNC Symbol;Acc:HGNC:630]	0.195	-2.36205	9.0502e-263	4.99847e-262	yes	down	36.07	6.38	36.07	6.38
ENSG00000164109	MAD2L1	mitotic arrest deficient 2 like 1 [Source:HGNC Symbol;Acc:HGNC:6763]	0.195	-2.35936	9.0458e-194	3.74148e-193	yes	down	33.11	7.71	33.11	7.71
ENSG00000180929	GPR62	G protein-coupled receptor 62 [Source:HGNC Symbol;Acc:HGNC:13301]	0.195	-2.35605	6.56102e-07	3.05946e-07	yes	down	1.07	0.19	1.07	0.19
ENSG00000231532	LINC01249	long intergenic non-protein coding RNA 1249 [Source:HGNC Symbol;Acc:HGNC:49843]	0.195	-2.36186	0.0022396	0.000751214	yes	down	1.04	0.06	1.04	0.06
ENSG00000060718	COL11A1	collagen type XI alpha 1 chain [Source:HGNC Symbol;Acc:HGNC:2186]	0.196	-2.34975	0	0	yes	down	284.09	68.33	284.09	68.33
ENSG00000274333	CU633967.1		0.196	-2.34822	2.07911e-46	2.85172e-46	yes	down	9.6	4.53	9.6	4.53
ENSG00000156966	B3GNT7	UDP-GlcNAc:betaGal beta-1,3-N-acetylglucosaminyltransferase 7 [Source:HGNC Symbol;Acc:HGNC:18811]	0.197	-2.34413	0	0	yes	down	57.23	10.09	57.23	10.09
ENSG00000102755	FLT1	fms related tyrosine kinase 1 [Source:HGNC Symbol;Acc:HGNC:3763]	0.197	-2.34012	9.47808e-164	3.36344e-163	yes	down	15.65	3.27	15.65	3.27
ENSG00000154146	NRGN	neurogranin [Source:HGNC Symbol;Acc:HGNC:8000]	0.197	-2.34298	2.47331e-99	5.87181e-99	yes	down	38.71	6.66	38.71	6.66
ENSG00000132622	HSPA12B	heat shock protein family A (Hsp70) member 12B [Source:HGNC Symbol;Acc:HGNC:16193]	0.197	-2.34482	1.87999e-05	7.81325e-06	yes	down	0.56	0.1	0.56	0.1
ENSG00000279791	AC018892.3		0.197	-2.34482	0.00248232	0.000826079	yes	down	0.34	0.06	0.34	0.06
ENSG00000264812	AC132938.2		0.197	-2.34482	0.00248232	0.000826079	yes	down	1.89	0.33	1.89	0.33
ENSG00000234636	MED14OS	MED14 opposite strand [Source:HGNC Symbol;Acc:HGNC:40162]	0.197	-2.34482	0.00248232	0.000826079	yes	down	1.22	0.22	1.22	0.22
ENSG00000214110	LDHAP4	lactate dehydrogenase A pseudogene 4 [Source:HGNC Symbol;Acc:HGNC:6539]	0.197	-2.34482	0.00248232	0.000826079	yes	down	1.06	0.19	1.06	0.19
ENSG00000160229	ZNF66	zinc finger protein 66 [Source:HGNC Symbol;Acc:HGNC:13135]	0.197	-2.34482	0.00248232	0.000826079	yes	down	0.88	0.15	0.88	0.15
ENSG00000161082	CELF5	CUGBP Elav-like family member 5 [Source:HGNC Symbol;Acc:HGNC:14058]	0.197	-2.34482	0.00248232	0.000826079	yes	down	0.27	0.05	0.27	0.05
ENSG00000104738	MCM4	minichromosome maintenance complex component 4 [Source:HGNC Symbol;Acc:HGNC:6947]	0.198	-2.33591	0	0	yes	down	110.95	15.48	110.95	15.48
ENSG00000257662	EIF4A1P12	eukaryotic translation initiation factor 4A1 pseudogene 12 [Source:HGNC Symbol;Acc:HGNC:37933]	0.198	-2.33544	3.69513e-52	5.44978e-52	yes	down	3.44	0.61	3.44	0.61
ENSG00000183850	ZNF730	zinc finger protein 730 [Source:HGNC Symbol;Acc:HGNC:32470]	0.198	-2.3366	1.77284e-23	1.55282e-23	yes	down	3.43	0.6	3.43	0.6
ENSG00000262096	PCDHB19P	protocadherin beta 19 pseudogene [Source:HGNC Symbol;Acc:HGNC:14549]	0.198	-2.33489	6.26392e-12	3.79396e-12	yes	down	1.56	0.27	1.56	0.27
ENSG00000249894	AC024581.1		0.198	-2.3394	0.0025642	0.000852261	yes	down	2.63	0.47	2.63	0.47
ENSG00000187951	ARHGAP11B	Rho GTPase activating protein 11B [Source:HGNC Symbol;Acc:HGNC:15782]	0.199	-2.32934	1.37149e-128	3.95768e-128	yes	down	17.65	2.3	17.65	2.3
ENSG00000144488	ESPNL	espin-like [Source:HGNC Symbol;Acc:HGNC:27937]	0.199	-2.32834	4.9693e-16	3.52216e-16	yes	down	1.88	0.72	1.88	0.72
ENSG00000260855	AL591848.4		0.199	-2.32814	2.11783e-11	1.25616e-11	yes	down	1.18	0.21	1.18	0.21
ENSG00000268416	AC010329.1		0.199	-2.32738	4.59539e-10	2.56508e-10	yes	down	0.4	0.07	0.4	0.07
ENSG00000268635	AP003680.1		0.199	-2.3324	0.0024225	0.000809067	yes	down	0.23	0.04	0.23	0.04
ENSG00000179869	ABCA13	ATP binding cassette subfamily A member 13 [Source:HGNC Symbol;Acc:HGNC:14638]	0.2	-2.3219	0	0	yes	down	20.76	5.13	20.76	5.13
ENSG00000144554	FANCD2	Fanconi anemia complementation group D2 [Source:HGNC Symbol;Acc:HGNC:3585]	0.2	-2.31943	2.58254e-216	1.16811e-215	yes	down	23.85	4.77	23.85	4.77
ENSG00000188693	CYP51A1-AS1	CYP51A1 antisense RNA 1 [Source:HGNC Symbol;Acc:HGNC:50694]	0.2	-2.32268	0.000169541	6.44461e-05	yes	down	0.44	0.08	0.44	0.08
ENSG00000154654	NCAM2	neural cell adhesion molecule 2 [Source:HGNC Symbol;Acc:HGNC:7657]	0.2	-2.3221	0.000568764	0.000205031	yes	down	0.39	0.04	0.39	0.04
ENSG00000116661	FBXO2	F-box protein 2 [Source:HGNC Symbol;Acc:HGNC:13581]	0.2	-2.3221	0.000568764	0.000205031	yes	down	0.78	0.14	0.78	0.14
ENSG00000168672	FAM84B	family with sequence similarity 84 member B [Source:HGNC Symbol;Acc:HGNC:24166]	0.201	-2.31271	0	0	yes	down	149.83	36.35	149.83	36.35
ENSG00000137135	ARHGEF39	Rho guanine nucleotide exchange factor 39 [Source:HGNC Symbol;Acc:HGNC:25909]	0.201	-2.31398	1.97448e-98	4.67265e-98	yes	down	20.84	3.02	20.84	3.02
ENSG00000138376	BARD1	BRCA1 associated RING domain 1 [Source:HGNC Symbol;Acc:HGNC:952]	0.201	-2.31502	1.80988e-70	3.32052e-70	yes	down	7.18	1.81	7.18	1.81
ENSG00000160321	ZNF208	zinc finger protein 208 [Source:HGNC Symbol;Acc:HGNC:12999]	0.201	-2.31205	1.05534e-09	5.77134e-10	yes	down	2.46	0.41	2.46	0.41
ENSG00000267724	AC012254.3		0.201	-2.31433	2.52623e-06	1.12447e-06	yes	down	1.02	0.18	1.02	0.18
ENSG00000259075	POC1B-GALNT4	POC1B-GALNT4 readthrough [Source:HGNC Symbol;Acc:HGNC:42957]	0.201	-2.31262	0.00034724	0.000128159	yes	down	0.21	0.1	0.21	0.1
ENSG00000116678	LEPR	leptin receptor [Source:HGNC Symbol;Acc:HGNC:6554]	0.202	-2.30825	1.91252e-86	4.06127e-86	yes	down	6.3	1.26	6.3	1.26
ENSG00000074181	NOTCH3	notch 3 [Source:HGNC Symbol;Acc:HGNC:7883]	0.202	-2.31061	5.17441e-17	3.78575e-17	yes	down	0.71	0.13	0.71	0.13
ENSG00000171766	GATM	glycine amidinotransferase [Source:HGNC Symbol;Acc:HGNC:4175]	0.202	-2.3083	6.53864e-08	3.25231e-08	yes	down	2.33	0.35	2.33	0.35
ENSG00000235298	AL354733.3		0.202	-2.30876	2.83121e-05	1.16122e-05	yes	down	12.68	2.3	12.68	2.3
ENSG00000056736	IL17RB	interleukin 17 receptor B [Source:HGNC Symbol;Acc:HGNC:18015]	0.202	-2.3083	0.000133027	5.10408e-05	yes	down	0.63	0.1	0.63	0.1
ENSG00000132000	PODNL1	podocan like 1 [Source:HGNC Symbol;Acc:HGNC:26275]	0.202	-2.3083	0.000133027	5.10408e-05	yes	down	0.92	0.51	0.92	0.51
ENSG00000265015	AP005901.3		0.202	-2.3083	0.000133027	5.10408e-05	yes	down	8.83	1.6	8.83	1.6
ENSG00000136960	ENPP2	ectonucleotide pyrophosphatase/phosphodiesterase 2 [Source:HGNC Symbol;Acc:HGNC:3357]	0.203	-2.2978	0	0	yes	down	176.85	31.41	176.85	31.41
ENSG00000019549	SNAI2	snail family transcriptional repressor 2 [Source:HGNC Symbol;Acc:HGNC:11094]	0.203	-2.29847	1.12999e-108	2.85956e-108	yes	down	26.26	4.39	26.26	4.39
ENSG00000161888	SPC24	SPC24, NDC80 kinetochore complex component [Source:HGNC Symbol;Acc:HGNC:26913]	0.203	-2.30253	8.34131e-69	1.49642e-68	yes	down	21.26	6.66	21.26	6.66
ENSG00000091428	RAPGEF4	Rap guanine nucleotide exchange factor 4 [Source:HGNC Symbol;Acc:HGNC:16626]	0.203	-2.30025	1.03208e-49	1.47654e-49	yes	down	6.19	1.12	6.19	1.12
ENSG00000238272	AL139142.1		0.203	-2.29902	3.95951e-09	2.10233e-09	yes	down	2.69	0.26	2.69	0.26
ENSG00000251365	AC122710.2		0.203	-2.29902	3.15553e-05	1.28941e-05	yes	down	2.75	0.48	2.75	0.48
ENSG00000078018	MAP2	microtubule associated protein 2 [Source:HGNC Symbol;Acc:HGNC:6839]	0.204	-2.29623	0	0	yes	down	40	7.64	40	7.64
ENSG00000136943	CTSV	cathepsin V [Source:HGNC Symbol;Acc:HGNC:2538]	0.204	-2.29097	8.60723e-20	6.79693e-20	yes	down	5.41	1.02	5.41	1.02
ENSG00000265750	AC090772.3		0.204	-2.29147	0.00268413	0.000889582	yes	down	1.69	0.31	1.69	0.31
ENSG00000124225	PMEPA1	prostate transmembrane protein, androgen induced 1 [Source:HGNC Symbol;Acc:HGNC:14107]	0.205	-2.28853	0	0	yes	down	688.92	132.72	688.92	132.72
ENSG00000076770	MBNL3	muscleblind like splicing regulator 3 [Source:HGNC Symbol;Acc:HGNC:20564]	0.205	-2.28708	9.12954e-87	1.9498e-86	yes	down	4.24	1.53	4.24	1.53
ENSG00000176204	LRRTM4	leucine rich repeat transmembrane neuronal 4 [Source:HGNC Symbol;Acc:HGNC:19411]	0.205	-2.28734	2.68216e-71	4.97232e-71	yes	down	11.27	14.38	11.27	14.38
ENSG00000227392	HPN-AS1	HPN antisense RNA 1 [Source:HGNC Symbol;Acc:HGNC:47041]	0.205	-2.28672	3.91639e-37	4.61796e-37	yes	down	14.52	2.6	14.52	2.6
ENSG00000203760	CENPW	centromere protein W [Source:HGNC Symbol;Acc:HGNC:21488]	0.205	-2.28527	8.81322e-23	7.58556e-23	yes	down	19.19	3.76	19.19	3.76
ENSG00000104369	JPH1	junctophilin 1 [Source:HGNC Symbol;Acc:HGNC:14201]	0.205	-2.28342	4.43961e-07	2.09092e-07	yes	down	0.99	0.1	0.99	0.1
ENSG00000215014	AL645728.1		0.205	-2.2873	1.80099e-06	8.10768e-07	yes	down	1.07	0.2	1.07	0.2
ENSG00000241278	ENPP7P4	ectonucleotide pyrophosphatase/phosphodiesterase 7 pseudogene 4 [Source:HGNC Symbol;Acc:HGNC:48687]	0.205	-2.28382	0.00076031	0.000270013	yes	down	1.2	0.22	1.2	0.22
ENSG00000140525	FANCI	Fanconi anemia complementation group I [Source:HGNC Symbol;Acc:HGNC:25568]	0.206	-2.28272	0	0	yes	down	52.25	6.85	52.25	6.85
ENSG00000102879	CORO1A	coronin 1A [Source:HGNC Symbol;Acc:HGNC:2252]	0.206	-2.28258	1.42335e-24	1.28168e-24	yes	down	6.26	1.58	6.26	1.58
ENSG00000108924	HLF	HLF, PAR bZIP transcription factor [Source:HGNC Symbol;Acc:HGNC:4977]	0.206	-2.27771	2.65964e-08	1.35143e-08	yes	down	0.7	0.09	0.7	0.09
ENSG00000093009	CDC45	cell division cycle 45 [Source:HGNC Symbol;Acc:HGNC:1739]	0.207	-2.27315	7.34822e-181	2.85532e-180	yes	down	47.81	8.24	47.81	8.24
ENSG00000076641	PAG1	phosphoprotein membrane anchor with glycosphingolipid microdomains 1 [Source:HGNC Symbol;Acc:HGNC:30043]	0.207	-2.27173	3.4143e-167	1.23878e-166	yes	down	7.51	1.16	7.51	1.16
ENSG00000114200	BCHE	butyrylcholinesterase [Source:HGNC Symbol;Acc:HGNC:983]	0.207	-2.27447	1.20902e-147	3.92381e-147	yes	down	31.37	8.09	31.37	8.09
ENSG00000101003	GINS1	GINS complex subunit 1 [Source:HGNC Symbol;Acc:HGNC:28980]	0.207	-2.27145	3.80516e-116	1.0154e-115	yes	down	15.88	3.25	15.88	3.25
ENSG00000135439	AGAP2	ArfGAP with GTPase domain, ankyrin repeat and PH domain 2 [Source:HGNC Symbol;Acc:HGNC:16921]	0.207	-2.26963	4.61556e-48	6.48362e-48	yes	down	4.22	0.81	4.22	0.81
ENSG00000205221	VIT	vitrin [Source:HGNC Symbol;Acc:HGNC:12697]	0.207	-2.27462	2.51859e-32	2.70891e-32	yes	down	6.79	1.29	6.79	1.29
ENSG00000182575	NXPH3	neurexophilin 3 [Source:HGNC Symbol;Acc:HGNC:8077]	0.207	-2.27374	1.4501e-17	1.0781e-17	yes	down	2.44	0.5	2.44	0.5
ENSG00000198237	AC131392.1		0.207	-2.27452	3.46335e-10	1.9431e-10	yes	down	9.57	1.77	9.57	1.77
ENSG00000102048	ASB9	ankyrin repeat and SOCS box containing 9 [Source:HGNC Symbol;Acc:HGNC:17184]	0.208	-2.26788	8.03414e-45	1.07658e-44	yes	down	16.19	3.77	16.19	3.77
ENSG00000174501	ANKRD36C	ankyrin repeat domain 36C [Source:HGNC Symbol;Acc:HGNC:32946]	0.208	-2.26416	4.84096e-23	4.19084e-23	yes	down	3.38	1.77	3.38	1.77
ENSG00000281691	RBM5-AS1	RBM5 antisense RNA 1 [Source:HGNC Symbol;Acc:HGNC:48871]	0.208	-2.26666	1.40079e-07	6.8288e-08	yes	down	2.17	0.4	2.17	0.4
ENSG00000229676	ZNF492	zinc finger protein 492 [Source:HGNC Symbol;Acc:HGNC:23707]	0.208	-2.26217	0.000492834	0.000178896	yes	down	0.27	0.05	0.27	0.05
ENSG00000111341	MGP	matrix Gla protein [Source:HGNC Symbol;Acc:HGNC:7060]	0.209	-2.25663	0	0	yes	down	216.63	41.32	216.63	41.32
ENSG00000138193	PLCE1	phospholipase C epsilon 1 [Source:HGNC Symbol;Acc:HGNC:17175]	0.209	-2.26081	1.31275e-153	4.4224e-153	yes	down	14.9	43.73	14.9	43.73
ENSG00000139044	B4GALNT3	beta-1,4-N-acetyl-galactosaminyltransferase 3 [Source:HGNC Symbol;Acc:HGNC:24137]	0.209	-2.25816	5.15332e-82	1.04885e-81	yes	down	8.49	1.5	8.49	1.5
ENSG00000198929	NOS1AP	nitric oxide synthase 1 adaptor protein [Source:HGNC Symbol;Acc:HGNC:16859]	0.209	-2.25853	7.33661e-49	1.03922e-48	yes	down	5.19	0.69	5.19	0.69
ENSG00000120328	PCDHB12	protocadherin beta 12 [Source:HGNC Symbol;Acc:HGNC:8683]	0.209	-2.25778	4.76094e-21	3.91058e-21	yes	down	2.87	0.68	2.87	0.68
ENSG00000204959	ARHGEF34P	Rho guanine nucleotide exchange factor 34, pseudogene [Source:HGNC Symbol;Acc:HGNC:38086]	0.209	-2.2592	6.13684e-13	3.87262e-13	yes	down	1.06	0.2	1.06	0.2
ENSG00000183785	TUBA8	tubulin alpha 8 [Source:HGNC Symbol;Acc:HGNC:12410]	0.209	-2.26089	2.15011e-06	9.61887e-07	yes	down	1.55	0.26	1.55	0.26
ENSG00000079616	KIF22	kinesin family member 22 [Source:HGNC Symbol;Acc:HGNC:6391]	0.21	-2.24851	0	0	yes	down	78.28	17.38	78.28	17.38
ENSG00000146072	TNFRSF21	TNF receptor superfamily member 21 [Source:HGNC Symbol;Acc:HGNC:13469]	0.21	-2.25495	8.99888e-214	4.02628e-213	yes	down	25.57	4.8	25.57	4.8
ENSG00000138152	BTBD16	BTB domain containing 16 [Source:HGNC Symbol;Acc:HGNC:26340]	0.21	-2.25172	6.26351e-13	3.94988e-13	yes	down	11.05	1.64	11.05	1.64
ENSG00000276115	AC026356.2		0.21	-2.25172	4.39286e-08	2.20653e-08	yes	down	1.72	0.32	1.72	0.32
ENSG00000246731	MGC16275	uncharacterized protein MGC16275 [Source:NCBI gene;Acc:85001]	0.21	-2.25345	0.000220144	8.28439e-05	yes	down	0.54	0.1	0.54	0.1
ENSG00000267702	AP005131.6		0.21	-2.25172	0.000223585	8.40503e-05	yes	down	0.3	0.06	0.3	0.06
ENSG00000225969	ABHD11-AS1	ABHD11 antisense RNA 1 (tail to tail) [Source:HGNC Symbol;Acc:HGNC:18289]	0.21	-2.25172	0.000223585	8.40503e-05	yes	down	4.24	0.8	4.24	0.8
ENSG00000148204	CRB2	crumbs 2, cell polarity complex component [Source:HGNC Symbol;Acc:HGNC:18688]	0.21	-2.25172	0.000223585	8.40503e-05	yes	down	0.23	0.04	0.23	0.04
ENSG00000260122	AC068987.2		0.21	-2.25103	0.000690643	0.000246495	yes	down	1.63	0.31	1.63	0.31
ENSG00000244681	MTHFD2P1	methylenetetrahydrofolate dehydrogenase (NADP+ dependent) 2, methenyltetrahydrofolate cyclohydrolase pseudogene 1 [Source:HGNC Symbol;Acc:HGNC:48859]	0.21	-2.25172	0.000963011	0.000337333	yes	down	0.8	0.08	0.8	0.08
ENSG00000225413	AP000345.2		0.21	-2.25172	0.000963011	0.000337333	yes	down	4.76	0.9	4.76	0.9
ENSG00000278962	AC092645.1		0.211	-2.2432	1.03022e-21	8.62196e-22	yes	down	4.03	0.76	4.03	0.76
ENSG00000092529	CAPN3	calpain 3 [Source:HGNC Symbol;Acc:HGNC:1480]	0.211	-2.24712	1.97531e-21	1.63877e-21	yes	down	8.18	1.75	8.18	1.75
ENSG00000215817	ZC3H11B	zinc finger CCCH-type containing 11B pseudogene [Source:HGNC Symbol;Acc:HGNC:25659]	0.211	-2.24671	0.000941898	0.000330497	yes	down	0.23	0.04	0.23	0.04
ENSG00000125945	ZNF436	zinc finger protein 436 [Source:HGNC Symbol;Acc:HGNC:20814]	0.212	-2.23828	5.51404e-291	3.41534e-290	yes	down	26.5	5.03	26.5	5.03
ENSG00000171617	ENC1	ectodermal-neural cortex 1 [Source:HGNC Symbol;Acc:HGNC:3345]	0.212	-2.23838	2.53518e-201	1.0885e-200	yes	down	16.56	2.88	16.56	2.88
ENSG00000265415	AC099850.3		0.212	-2.2397	1.49005e-57	2.35832e-57	yes	down	37.85	6.48	37.85	6.48
ENSG00000182010	RTKN2	rhotekin 2 [Source:HGNC Symbol;Acc:HGNC:19364]	0.212	-2.23737	7.08356e-34	7.89722e-34	yes	down	2.89	0.48	2.89	0.48
ENSG00000114790	ARHGEF26	Rho guanine nucleotide exchange factor 26 [Source:HGNC Symbol;Acc:HGNC:24490]	0.213	-2.23206	1.30882e-198	5.57453e-198	yes	down	27.72	8.09	27.72	8.09
ENSG00000139908	TSSK4	testis specific serine kinase 4 [Source:HGNC Symbol;Acc:HGNC:19825]	0.213	-2.23096	1.08132e-09	5.90995e-10	yes	down	3.46	0.78	3.46	0.78
ENSG00000126878	AIF1L	allograft inflammatory factor 1 like [Source:HGNC Symbol;Acc:HGNC:28904]	0.214	-2.22554	0	0	yes	down	44.77	13.9	44.77	13.9
ENSG00000111665	CDCA3	cell division cycle associated 3 [Source:HGNC Symbol;Acc:HGNC:14624]	0.214	-2.22404	8.02213e-274	4.60844e-273	yes	down	96.18	14.19	96.18	14.19
ENSG00000166833	NAV2	neuron navigator 2 [Source:HGNC Symbol;Acc:HGNC:15997]	0.214	-2.22576	2.75304e-232	1.33095e-231	yes	down	11.3	41.72	11.3	41.72
ENSG00000144642	RBMS3	RNA binding motif single stranded interacting protein 3 [Source:HGNC Symbol;Acc:HGNC:13427]	0.214	-2.22417	4.34296e-180	1.6788e-179	yes	down	21.21	3.25	21.21	3.25
ENSG00000140511	HAPLN3	hyaluronan and proteoglycan link protein 3 [Source:HGNC Symbol;Acc:HGNC:21446]	0.214	-2.22677	2.07245e-82	4.22958e-82	yes	down	20.01	4.81	20.01	4.81
ENSG00000196584	XRCC2	X-ray repair cross complementing 2 [Source:HGNC Symbol;Acc:HGNC:12829]	0.214	-2.22527	5.74264e-76	1.11108e-75	yes	down	6.93	1.28	6.93	1.28
ENSG00000109255	NMU	neuromedin U [Source:HGNC Symbol;Acc:HGNC:7859]	0.214	-2.22747	1.64634e-15	1.14553e-15	yes	down	10.49	2	10.49	2
ENSG00000130653	PNPLA7	patatin like phospholipase domain containing 7 [Source:HGNC Symbol;Acc:HGNC:24768]	0.214	-2.22397	1.04741e-13	6.81289e-14	yes	down	1.96	0.37	1.96	0.37
ENSG00000174125	TLR1	toll like receptor 1 [Source:HGNC Symbol;Acc:HGNC:11847]	0.214	-2.22551	1.10544e-06	5.06779e-07	yes	down	0.84	0.16	0.84	0.16
ENSG00000198825	INPP5F	inositol polyphosphate-5-phosphatase F [Source:HGNC Symbol;Acc:HGNC:17054]	0.215	-2.21662	0	0	yes	down	72.23	16.55	72.23	16.55
ENSG00000151388	ADAMTS12	ADAM metallopeptidase with thrombospondin type 1 motif 12 [Source:HGNC Symbol;Acc:HGNC:14605]	0.215	-2.21565	8.28824e-48	1.15902e-47	yes	down	4.49	1.93	4.49	1.93
ENSG00000165757	KIAA1462	KIAA1462 [Source:HGNC Symbol;Acc:HGNC:29283]	0.215	-2.2206	1.15961e-44	1.55165e-44	yes	down	3.19	0.74	3.19	0.74
ENSG00000104894	CD37	CD37 molecule [Source:HGNC Symbol;Acc:HGNC:1666]	0.215	-2.21929	1.21586e-06	5.55824e-07	yes	down	1.15	0.77	1.15	0.77
ENSG00000253854	AC010834.3		0.216	-2.2099	1.74182e-17	1.29214e-17	yes	down	3.2	0.62	3.2	0.62
ENSG00000128833	MYO5C	myosin VC [Source:HGNC Symbol;Acc:HGNC:7604]	0.216	-2.21286	2.01865e-05	8.37363e-06	yes	down	0.36	0.18	0.36	0.18
ENSG00000260293	AC106820.4		0.217	-2.20663	7.18169e-09	3.76272e-09	yes	down	0.56	0.11	0.56	0.11
ENSG00000231245	C1DP1	C1D nuclear receptor corepressor pseudogene 1 [Source:HGNC Symbol;Acc:HGNC:31465]	0.217	-2.2035	6.63905e-06	2.86208e-06	yes	down	14.22	2.77	14.22	2.77
ENSG00000234996	AC098934.2		0.217	-2.20281	8.78804e-05	3.4302e-05	yes	down	0.9	0.29	0.9	0.29
ENSG00000134057	CCNB1	cyclin B1 [Source:HGNC Symbol;Acc:HGNC:1579]	0.218	-2.20045	0	0	yes	down	188.66	32.66	188.66	32.66
ENSG00000124216	SNAI1	snail family transcriptional repressor 1 [Source:HGNC Symbol;Acc:HGNC:11128]	0.218	-2.19861	4.82193e-226	2.2779e-225	yes	down	65.75	12.83	65.75	12.83
ENSG00000101695	RNF125	ring finger protein 125 [Source:HGNC Symbol;Acc:HGNC:21150]	0.218	-2.19807	2.98931e-17	2.19917e-17	yes	down	1.62	0.22	1.62	0.22
ENSG00000149503	INCENP	inner centromere protein [Source:HGNC Symbol;Acc:HGNC:6058]	0.219	-2.19219	0	0	yes	down	48.1	8.53	48.1	8.53
ENSG00000168502	MTCL1	microtubule crosslinking factor 1 [Source:HGNC Symbol;Acc:HGNC:29121]	0.219	-2.19012	0	0	yes	down	43.39	8.14	43.39	8.14
ENSG00000151725	CENPU	centromere protein U [Source:HGNC Symbol;Acc:HGNC:21348]	0.219	-2.18795	2.80854e-155	9.54784e-155	yes	down	44.85	8.45	44.85	8.45
ENSG00000109472	CPE	carboxypeptidase E [Source:HGNC Symbol;Acc:HGNC:2303]	0.219	-2.19398	2.2757e-145	7.26532e-145	yes	down	27.71	6.04	27.71	6.04
ENSG00000160867	FGFR4	fibroblast growth factor receptor 4 [Source:HGNC Symbol;Acc:HGNC:3691]	0.219	-2.19282	5.88537e-46	8.01335e-46	yes	down	7.06	1.33	7.06	1.33
ENSG00000154611	PSMA8	proteasome subunit alpha 8 [Source:HGNC Symbol;Acc:HGNC:22985]	0.219	-2.19059	3.50804e-18	2.65747e-18	yes	down	3.21	0.63	3.21	0.63
ENSG00000172350	ABCG4	ATP binding cassette subfamily G member 4 [Source:HGNC Symbol;Acc:HGNC:13884]	0.219	-2.19282	0.000374068	0.000137488	yes	down	1.37	0.61	1.37	0.61
ENSG00000269974	AC091057.3		0.219	-2.19282	0.000374068	0.000137488	yes	down	2.51	0.49	2.51	0.49
ENSG00000089356	FXYD3	FXYD domain containing ion transport regulator 3 [Source:HGNC Symbol;Acc:HGNC:4027]	0.22	-2.18197	5.90365e-292	3.68116e-291	yes	down	167.65	37.79	167.65	37.79
ENSG00000175183	CSRP2	cysteine and glycine rich protein 2 [Source:HGNC Symbol;Acc:HGNC:2470]	0.22	-2.18654	4.56677e-269	2.57966e-268	yes	down	163.62	33.54	163.62	33.54
ENSG00000165304	MELK	maternal embryonic leucine zipper kinase [Source:HGNC Symbol;Acc:HGNC:16870]	0.22	-2.18368	1.29532e-181	5.05436e-181	yes	down	35.57	6.76	35.57	6.76
ENSG00000123473	STIL	SCL/TAL1 interrupting locus [Source:HGNC Symbol;Acc:HGNC:10879]	0.22	-2.18542	9.70485e-131	2.84238e-130	yes	down	12.75	3.36	12.75	3.36
ENSG00000120820	GLT8D2	glycosyltransferase 8 domain containing 2 [Source:HGNC Symbol;Acc:HGNC:24890]	0.22	-2.18717	3.00616e-19	2.34062e-19	yes	down	5.04	0.9	5.04	0.9
ENSG00000118292	C1orf54	chromosome 1 open reading frame 54 [Source:HGNC Symbol;Acc:HGNC:26258]	0.22	-2.18224	2.5798e-12	1.5897e-12	yes	down	12.08	1.97	12.08	1.97
ENSG00000242689	CNTF	ciliary neurotrophic factor [Source:HGNC Symbol;Acc:HGNC:2169]	0.22	-2.18613	2.0031e-06	8.98386e-07	yes	down	1.27	0.25	1.27	0.25
ENSG00000165795	NDRG2	NDRG family member 2 [Source:HGNC Symbol;Acc:HGNC:14460]	0.221	-2.17948	1.13901e-81	2.30936e-81	yes	down	26.97	8.27	26.97	8.27
ENSG00000197653	DNAH10	dynein axonemal heavy chain 10 [Source:HGNC Symbol;Acc:HGNC:2941]	0.221	-2.17659	8.16348e-12	4.92526e-12	yes	down	2.61	0.26	2.61	0.26
ENSG00000009724	MASP2	mannan binding lectin serine peptidase 2 [Source:HGNC Symbol;Acc:HGNC:6902]	0.221	-2.17771	2.90246e-10	1.63333e-10	yes	down	1.67	0.34	1.67	0.34
ENSG00000254910	AC136475.2		0.221	-2.1748	0.000929878	0.000326465	yes	down	8.4	1.67	8.4	1.67
ENSG00000111913	RIPOR2	RHO family interacting cell polarization regulator 2 [Source:HGNC Symbol;Acc:HGNC:13872]	0.221	-2.17771	0.00162185	0.000552873	yes	down	0.38	0.08	0.38	0.08
ENSG00000213390	ARHGAP19	Rho GTPase activating protein 19 [Source:HGNC Symbol;Acc:HGNC:23724]	0.222	-2.1684	2.02927e-150	6.72066e-150	yes	down	15.28	2.78	15.28	2.78
ENSG00000143476	DTL	denticleless E3 ubiquitin protein ligase homolog [Source:HGNC Symbol;Acc:HGNC:30288]	0.222	-2.16972	1.94236e-139	5.96084e-139	yes	down	21.33	4.71	21.33	4.71
ENSG00000154856	APCDD1	APC down-regulated 1 [Source:HGNC Symbol;Acc:HGNC:15718]	0.222	-2.17065	1.07684e-58	1.72487e-58	yes	down	6.93	3.49	6.93	3.49
ENSG00000261026	AC105046.1		0.222	-2.17441	4.61677e-14	3.04448e-14	yes	down	1.1	0.22	1.1	0.22
ENSG00000279692	AC110285.7		0.222	-2.1708	1.94975e-07	9.41497e-08	yes	down	1.97	0.39	1.97	0.39
ENSG00000271380	AL451085.2		0.222	-2.17446	1.11368e-06	5.10429e-07	yes	down	4.15	0.82	4.15	0.82
ENSG00000163235	TGFA	transforming growth factor alpha [Source:HGNC Symbol;Acc:HGNC:11765]	0.223	-2.16212	0	0	yes	down	77.46	13.04	77.46	13.04
ENSG00000054654	SYNE2	spectrin repeat containing nuclear envelope protein 2 [Source:HGNC Symbol;Acc:HGNC:17084]	0.223	-2.16327	0	0	yes	down	27.26	9.41	27.26	9.41
ENSG00000196136	SERPINA3	serpin family A member 3 [Source:HGNC Symbol;Acc:HGNC:16]	0.223	-2.16302	0	0	yes	down	1288.97	257.53	1288.97	257.53
ENSG00000005961	ITGA2B	integrin subunit alpha 2b [Source:HGNC Symbol;Acc:HGNC:6138]	0.223	-2.16245	1.24357e-17	9.26958e-18	yes	down	2.79	0.44	2.79	0.44
ENSG00000280435	AC006058.4		0.223	-2.16683	1.2118e-16	8.75746e-17	yes	down	4.51	0.9	4.51	0.9
ENSG00000197291	RAMP2-AS1	RAMP2 antisense RNA 1 [Source:HGNC Symbol;Acc:HGNC:44358]	0.223	-2.16786	3.68924e-10	2.0664e-10	yes	down	1.83	0.37	1.83	0.37
ENSG00000120802	TMPO	thymopoietin [Source:HGNC Symbol;Acc:HGNC:11875]	0.224	-2.15535	0	0	yes	down	61.42	12.08	61.42	12.08
ENSG00000113140	SPARC	secreted protein acidic and cysteine rich [Source:HGNC Symbol;Acc:HGNC:11219]	0.224	-2.15569	0	0	yes	down	1912.99	414.38	1912.99	414.38
ENSG00000106804	C5	complement C5 [Source:HGNC Symbol;Acc:HGNC:1331]	0.224	-2.15888	9.28324e-75	1.77763e-74	yes	down	9.18	2.39	9.18	2.39
ENSG00000197815	AC122129.1		0.224	-2.15586	1.96235e-16	1.41076e-16	yes	down	4.05	0.81	4.05	0.81
ENSG00000213467	HMGB1P37	high mobility group box 1 pseudogene 37 [Source:HGNC Symbol;Acc:HGNC:39184]	0.224	-2.16008	1.91994e-08	9.83491e-09	yes	down	8.76	1.76	8.76	1.76
ENSG00000139926	FRMD6	FERM domain containing 6 [Source:HGNC Symbol;Acc:HGNC:19839]	0.225	-2.1518	7.44124e-288	4.5336e-287	yes	down	34.67	7.64	34.67	7.64
ENSG00000163362	C1orf106	chromosome 1 open reading frame 106 [Source:HGNC Symbol;Acc:HGNC:25599]	0.225	-2.15142	6.12872e-49	8.68789e-49	yes	down	6.28	2.35	6.28	2.35
ENSG00000269397	AC011503.2		0.225	-2.15218	0.000145736	5.57433e-05	yes	down	1.09	0.22	1.09	0.22
ENSG00000160255	ITGB2	integrin subunit beta 2 [Source:HGNC Symbol;Acc:HGNC:6155]	0.225	-2.15218	0.000145736	5.57433e-05	yes	down	0.52	0.15	0.52	0.15
ENSG00000169129	AFAP1L2	actin filament associated protein 1 like 2 [Source:HGNC Symbol;Acc:HGNC:25901]	0.226	-2.1464	0	0	yes	down	50.88	9.39	50.88	9.39
ENSG00000157111	TMEM171	transmembrane protein 171 [Source:HGNC Symbol;Acc:HGNC:27031]	0.226	-2.14798	6.20375e-194	2.56882e-193	yes	down	59	11.85	59	11.85
ENSG00000157657	ZNF618	zinc finger protein 618 [Source:HGNC Symbol;Acc:HGNC:29416]	0.226	-2.1466	1.06026e-155	3.61104e-155	yes	down	8.04	1.59	8.04	1.59
ENSG00000262209	PCDHGB3	protocadherin gamma subfamily B, 3 [Source:HGNC Symbol;Acc:HGNC:8710]	0.226	-2.14562	9.81695e-46	1.33081e-45	yes	down	5.81	1.26	5.81	1.26
ENSG00000111490	TBC1D30	TBC1 domain family member 30 [Source:HGNC Symbol;Acc:HGNC:29164]	0.226	-2.14438	2.82048e-29	2.81937e-29	yes	down	4.76	0.72	4.76	0.72
ENSG00000175063	UBE2C	ubiquitin conjugating enzyme E2 C [Source:HGNC Symbol;Acc:HGNC:15937]	0.227	-2.13679	0	0	yes	down	288.88	58.3	288.88	58.3
ENSG00000155850	SLC26A2	solute carrier family 26 member 2 [Source:HGNC Symbol;Acc:HGNC:10994]	0.227	-2.139	0	0	yes	down	170.97	34.28	170.97	34.28
ENSG00000114346	ECT2	epithelial cell transforming 2 [Source:HGNC Symbol;Acc:HGNC:3155]	0.227	-2.13775	1.48853e-214	6.67603e-214	yes	down	27.78	7.03	27.78	7.03
ENSG00000187244	BCAM	basal cell adhesion molecule (Lutheran blood group) [Source:HGNC Symbol;Acc:HGNC:6722]	0.227	-2.14048	2.18415e-102	5.28991e-102	yes	down	20.59	4.4	20.59	4.4
ENSG00000122877	EGR2	early growth response 2 [Source:HGNC Symbol;Acc:HGNC:3239]	0.227	-2.14209	3.09106e-44	4.10802e-44	yes	down	6.72	2.82	6.72	2.82
ENSG00000275740	AC091959.3		0.227	-2.14159	1.08287e-22	9.29661e-23	yes	down	2.94	0.6	2.94	0.6
ENSG00000124466	LYPD3	LY6/PLAUR domain containing 3 [Source:HGNC Symbol;Acc:HGNC:24880]	0.227	-2.1379	1.29086e-16	9.32521e-17	yes	down	5.11	1.56	5.11	1.56
ENSG00000173432	SAA1	serum amyloid A1 [Source:HGNC Symbol;Acc:HGNC:10513]	0.227	-2.13924	1.36336e-05	5.73916e-06	yes	down	5.22	1.18	5.22	1.18
ENSG00000188822	CNR2	cannabinoid receptor 2 [Source:HGNC Symbol;Acc:HGNC:2160]	0.227	-2.13612	0.0018145	0.000615391	yes	down	0.18	0.04	0.18	0.04
ENSG00000196230	TUBB	tubulin beta class I [Source:HGNC Symbol;Acc:HGNC:20778]	0.228	-2.13571	0	0	yes	down	973.07	198.28	973.07	198.28
ENSG00000167074	TEF	TEF, PAR bZIP transcription factor [Source:HGNC Symbol;Acc:HGNC:11722]	0.228	-2.13082	1.10781e-214	4.98049e-214	yes	down	22.34	4.79	22.34	4.79
ENSG00000260691	ANKRD20A1	ankyrin repeat domain 20 family member A1 [Source:HGNC Symbol;Acc:HGNC:23665]	0.228	-2.13083	3.4177e-09	1.82193e-09	yes	down	3.25	0.25	3.25	0.25
ENSG00000158050	DUSP2	dual specificity phosphatase 2 [Source:HGNC Symbol;Acc:HGNC:3068]	0.228	-2.13142	0.000622731	0.000223457	yes	down	1.33	0.37	1.33	0.37
ENSG00000108821	COL1A1	collagen type I alpha 1 chain [Source:HGNC Symbol;Acc:HGNC:2197]	0.229	-2.1248	5.86398e-21	4.79861e-21	yes	down	1.89	0.26	1.89	0.26
ENSG00000163898	LIPH	lipase H [Source:HGNC Symbol;Acc:HGNC:18483]	0.229	-2.12828	5.33988e-05	2.13076e-05	yes	down	0.67	0.16	0.67	0.16
ENSG00000196628	TCF4	transcription factor 4 [Source:HGNC Symbol;Acc:HGNC:11634]	0.23	-2.12227	3.49192e-268	1.9606e-267	yes	down	24.72	5.06	24.72	5.06
ENSG00000185480	PARPBP	PARP1 binding protein [Source:HGNC Symbol;Acc:HGNC:26074]	0.23	-2.11855	1.69291e-48	2.38891e-48	yes	down	15.46	2.07	15.46	2.07
ENSG00000186862	PDZD7	PDZ domain containing 7 [Source:HGNC Symbol;Acc:HGNC:26257]	0.23	-2.12026	1.63119e-36	1.90648e-36	yes	down	6.04	1.34	6.04	1.34
ENSG00000143416	SELENBP1	selenium binding protein 1 [Source:HGNC Symbol;Acc:HGNC:10719]	0.23	-2.12243	1.25358e-08	6.49931e-09	yes	down	1.98	0.39	1.98	0.39
ENSG00000271151	AC016737.1		0.23	-2.12243	5.69645e-05	2.26334e-05	yes	down	1.93	0.4	1.93	0.4
ENSG00000091513	TF	transferrin [Source:HGNC Symbol;Acc:HGNC:11740]	0.231	-2.11189	0	0	yes	down	182.52	35.95	182.52	35.95
ENSG00000143344	RGL1	ral guanine nucleotide dissociation stimulator like 1 [Source:HGNC Symbol;Acc:HGNC:30281]	0.231	-2.11387	2.27186e-254	1.1945e-253	yes	down	24.43	5.05	24.43	5.05
ENSG00000179750	APOBEC3B	apolipoprotein B mRNA editing enzyme catalytic subunit 3B [Source:HGNC Symbol;Acc:HGNC:17352]	0.231	-2.11438	2.14554e-193	8.86443e-193	yes	down	68.81	14.22	68.81	14.22
ENSG00000162511	LAPTM5	lysosomal protein transmembrane 5 [Source:HGNC Symbol;Acc:HGNC:29612]	0.231	-2.11265	3.72846e-20	2.97584e-20	yes	down	4.23	0.85	4.23	0.85
ENSG00000273124	AL365434.2		0.231	-2.11421	5.19509e-07	2.43901e-07	yes	down	8.69	1.83	8.69	1.83
ENSG00000268750	AC010522.1		0.231	-2.11323	0.0021164	0.000711945	yes	down	3.14	0.62	3.14	0.62
ENSG00000151503	NCAPD3	non-SMC condensin II complex subunit D3 [Source:HGNC Symbol;Acc:HGNC:28952]	0.232	-2.10953	2.07157e-258	1.10957e-257	yes	down	28.25	6.53	28.25	6.53
[truncated: 1,497 more rows]
